# Supplementary material for: In-Depth Mass Spectrometry Analysis Reveals the Plasma Proteomic and N-Glycoproteomic Impact of an Amish-Enriched Cardioprotective Variant in B4GALT1
Source: Mol Cell Proteomics. 2023 Jun 15;22(8):100595. doi: 10.1016/j.mcpro.2023.100595 (PMC10392133; doi:10.1016/j.mcpro.2023.100595)
Supplement: Supplemental Tables S2, S4, S5, S6, S7 and S8 [file mmc1.xlsx]

## Sheet: Table S2 Proteomics_AmishPlasma
Table S2. Complete list of identified and quantified plasma proteins.
Protein ID												Abundance (Log2)										Statistic Analysis
Protein Identified in Glyco Enriched	Excluded for Volcano Plot	Accession	Description	Gene	Coverage [%]	# Peptides	# PSMs	# Protein Unique Peptides	# Unique Peptides	# Protein Groups	MW [kDa]	WT_1 (127N)	WT_2 (128N)	WT_3 (129N)	WT_4 (130N)	WT_5 (131)	N352S_1 (126)	N352S_2 (127C)	N352S_3 (128C)	N352S_4 (129C)	N352S_5 (130C)	CV [%] Mutant	CV [%] WT	Difference	Fold change Mutant/WT	PValue	LogWorth	FDR PValue	FDR LogWorth	Effect Size	Rank Fraction	YMean	SSE	DFE	MSE	F Ratio	RSquare
Yes		M0R009	Alpha-1B-glycoprotein (Fragment) OS=Homo sapiens OX=9606 GN=A1BG PE=1 SV=8	A1BG	50	9	119	1	1	1	33.3	16.7207	17.0319	16.8846	17.2512	17.2042	16.472	16.9316	16.8846	16.9545	17.0211	13.9	15.16	-0.16576	0.891459	0.267172	0.573209	0.774563	0.110943	0.483265	0.342213	16.9356	0.386324	8	0.0482906	1.42245	0.150964
Yes		P04217	Alpha-1B-glycoprotein OS=Homo sapiens OX=9606 GN=A1BG PE=1 SV=4	A1BG	51	16	433	0	8	1	54.2	28.2262	28.4354	28.258	28.6492	28.3153	27.976	28.5052	28.5682	28.341	28.258	15.5	12.52	-0.04714	0.967853	0.725615	0.139294	0.972981	0.0118954	0.11737	0.743852	28.3532	0.336267	8	0.0420333	0.132168	0.0162525
Yes		P01023	Alpha-2-macroglobulin OS=Homo sapiens OX=9606 GN=A2M PE=1 SV=3	A2M	70	93	6179	70	83	1	163.2	33.3436	34.0911	33.8974	33.9677	34.2549	33.5179	33.4334	33.7047	33.6944	33.025	17.82	21.61	-0.43586	0.739253	0.058736	1.2311	0.494193	0.306104	0.500312	0.118852	33.693	0.783015	8	0.0978769	4.85237	0.377547
		D3YTG3	Target of Nesh-SH3 OS=Homo sapiens OX=9606 GN=ABI3BP PE=1 SV=1	ABI3BP	3	4	6	0	4	1	195.2	19.6417	19.7876	19.5897	19.6204	19.9882	19.647	19.8606	19.6329	19.8003	19.7389	6.81	11.88	0.01042	1.00725	0.906448	0.042657	0.985355	0.00640708	0.0378674	0.907787	19.7307	0.147596	8	0.0184496	0.0147126	0.0018357
		P60709	Actin, cytoplasmic 1 OS=Homo sapiens OX=9606 GN=ACTB PE=1 SV=1	ACTB	43	12	27	0	5	1	41.7	22.7471	22.9459	22.9225	23.0641	22.8876	22.6736	22.9742	22.7533	22.9899	22.8423	9.44	7.87	-0.06678	0.954767	0.427456	0.369109	0.86916	0.0609001	0.198973	0.491803	22.8801	0.12764	8	0.015955	0.698773	0.0803301
		P68032	Actin, alpha cardiac muscle 1 OS=Homo sapiens OX=9606 GN=ACTC1 PE=1 SV=1	ACTC1	25	8	17	0	1	1	42	18.7106	18.7373	18.9258	19.1357	19.0638	18.6593	19.2558	18.6869	19.0479	18.7923	18.44	13.12	-0.0262	0.982003	0.85886	0.0660774	0.985355	0.00640708	0.0468619	0.854508	18.9015	0.40707	8	0.0508837	0.0337259	0.00419804
		Q9NZK5	Adenosine deaminase 2 OS=Homo sapiens OX=9606 GN=ADA2 PE=1 SV=2	ADA2	6	2	2	0	2	1	58.9	16.6662	17.4815	17.0532	17.4893	16.9992	16.9083	17.2232	17.0951	17.2042	17.1655	8.26	23.81	-0.01862	0.987177	0.913809	0.0391447	0.985355	0.00640708	0.0403437	0.918033	17.1286	0.5557	8	0.0694625	0.0124781	0.00155734
Yes		Q76LX8	A disintegrin and metalloproteinase with thrombospondin motifs 13 OS=Homo sapiens OX=9606 GN=ADAMTS13 PE=1 SV=1	ADAMTS13	15	15	16	0	15	1	153.5	21.1332	21.3484	21.391	21.4476	21.1765	21.2877	21.4676	21.2361	21.265	21.2066	7.36	9.38	-0.00674	0.995339	0.932085	0.0305445	0.988241	0.00513704	0.0220602	0.942623	21.296	0.117481	8	0.0146851	0.00773363	0.00096577
		Q6UY14-3	Isoform 3 of ADAMTS-like protein 4 OS=Homo sapiens OX=9606 GN=ADAMTSL4	ADAMTSL4	5	5	5	0	5	1	118.7	19.6697	19.8191	20.002	19.9601	19.9882	19.7939	20.0691	19.9601	20.1581	19.7307	12.45	9.56	0.05456	1.03854	0.609213	0.215231	0.946471	0.0238926	0.152904	0.641393	19.9151	0.210398	8	0.0262998	0.282968	0.0341626
		Q8IZF2	Adhesion G protein-coupled receptor F5 OS=Homo sapiens OX=9606 GN=ADGRF5 PE=1 SV=3	ADGRF5	1	2	2	0	2	1	149.4	19.5582	19.9882	19.7323	19.9229	19.7892	19.575	19.9316	19.8438	19.805	19.6453	10.06	11.38	-0.03802	0.973991	0.713386	0.146675	0.969883	0.0132807	0.0862421	0.731557	19.7792	0.199549	8	0.0249436	0.144879	0.0177877
		Q15848	Adiponectin OS=Homo sapiens OX=9606 GN=ADIPOQ PE=1 SV=1	ADIPOQ	30	4	16	4	4	1	26.4	22.239	22.9584	23.5638	22.9388	22.7655	22.6865	23.895	23.6757	23.2961	22.3294	42.37	33.47	0.28344	1.21709	0.45758	0.339533	0.881429	0.0548126	0.192225	0.516393	23.0348	2.63775	8	0.329718	0.609143	0.0707554
Yes		P43652	Afamin OS=Homo sapiens OX=9606 GN=AFM PE=1 SV=1	AFM	68	41	389	41	41	1	69	28.5536	28.9117	28.8445	29.0479	28.55	28.3951	28.805	28.7195	28.7357	28.9344	13.15	15.29	-0.0636	0.956873	0.646505	0.189428	0.959767	0.017834	0.117632	0.668033	28.7497	0.356399	8	0.0445498	0.226991	0.027591
Yes		P01019	Angiotensinogen OS=Homo sapiens OX=9606 GN=AGT PE=1 SV=1	AGT	29	11	93	11	11	1	53.1	26.3324	26.4473	26.2625	26.6865	26.2114	26.2002	26.2996	26.2838	26.4394	26.2803	6.15	13.68	-0.08736	0.941244	0.374658	0.426365	0.830252	0.0807899	0.307453	0.45082	26.3443	0.172689	8	0.0215861	0.883875	0.0994921
Yes		P02765	Alpha-2-HS-glycoprotein OS=Homo sapiens OX=9606 GN=AHSG PE=1 SV=2	AHSG	51	13	805	1	13	1	39.3	30.3724	30.0864	30.0609	30.0349	29.9677	30.196	30.2535	30.2193	30.1483	30.1115	3.98	11.65	0.08126	1.05794	0.305694	0.514712	0.785152	0.105046	0.315993	0.389344	30.1451	0.110294	8	0.0137867	1.19738	0.130187
		A0A0C4DGB6	Albumin OS=Homo sapiens OX=9606 GN=ALB PE=1 SV=1	ALB	90	102	45868	2	22	1	69.2	38.7366	38.7079	38.8012	38.6556	38.6013	38.7553	38.7302	38.7769	38.6918	38.4558	8.55	5.3	-0.01852	0.987245	0.790969	0.101841	0.985355	0.00640708	0.105258	0.79918	38.6913	0.0913197	8	0.011415	0.0751186	0.00930247
		B7WNR0	Albumin OS=Homo sapiens OX=9606 GN=ALB PE=1 SV=1	ALB	93	88	37142	1	8	1	56.2	33.715	33.7047	33.7946	33.6522	33.6198	33.8138	33.8042	33.8422	33.7849	33.5641	7.46	4.71	0.06458	1.04578	0.301769	0.520326	0.783314	0.106064	0.268053	0.385246	33.7296	0.0684604	8	0.00855755	1.21839	0.13217
		Q13740	CD166 antigen OS=Homo sapiens OX=9606 GN=ALCAM PE=1 SV=2	ALCAM	5	2	2	0	2	1	65.1	18.9402	19.2741	19.3941	19.3581	19.2066	19.1382	19.2042	19.0769	19.2113	18.8846	8.95	11.83	-0.13158	0.912831	0.226058	0.64578	0.737979	0.131956	0.351657	0.30123	19.1688	0.201297	8	0.0251622	1.72017	0.176969
		P04075-2	Isoform 2 of Fructose-bisphosphate aldolase A OS=Homo sapiens OX=9606 GN=ALDOA	ALDOA	16	6	7	0	6	1	45.2	21.1079	21.1143	21.3321	21.3045	21.0691	21.1332	21.6364	21.1642	20.9742	21.3156	18.19	8.57	0.05914	1.04184	0.647902	0.188491	0.959767	0.017834	0.180067	0.672131	21.2152	0.310831	8	0.0388539	0.225044	0.0273609
		P05062	Fructose-bisphosphate aldolase B OS=Homo sapiens OX=9606 GN=ALDOB PE=1 SV=2	ALDOB	6	2	2	0	2	1	39.4	17.7005	17.7073	17.6168	17.9083	17.5951	17.2512	17.6662	17.6869	17.4496	17.6662	12.5	8.95	-0.16158	0.894045	0.150151	0.823473	0.672234	0.17248	0.759603	0.223361	17.6248	0.206141	8	0.0257676	2.53303	0.240485
Yes		P02760	Protein AMBP OS=Homo sapiens OX=9606 GN=AMBP PE=1 SV=1	AMBP	43	14	257	4	14	1	39	27.1604	27.4073	27.2803	27.7833	27.4938	27.2535	27.3828	27.4234	27.5826	27.4551	8.36	16.98	-0.00554	0.996167	0.963878	0.0159779	0.988241	0.00513704	0.0154153	0.973361	27.4222	0.281164	8	0.0351455	0.00218318	0.000272823
		P04746	Pancreatic alpha-amylase OS=Homo sapiens OX=9606 GN=AMY2A PE=1 SV=2	AMY2A	12	4	4	0	4	1	57.7	19.5915	19.3277	19.2466	19.4232	19.3299	19.6852	19.9214	19.6347	19.7488	19.6417	8.47	9.43	0.34258	1.26802	0.00252268	2.59814	0.252458	0.59781	0.621565	0.00819672	19.5551	0.125375	8	0.0156719	18.7216	0.700617
		P03950	Angiogenin OS=Homo sapiens OX=9606 GN=ANG PE=1 SV=1	ANG	43	5	7	5	5	1	16.5	20.3752	20.1332	20.0292	20.4775	20.1704	19.9459	20.1206	20.1581	20.1581	20.4067	11.54	12.7	-0.07922	0.946569	0.49327	0.306915	0.892322	0.0494783	0.187271	0.55123	20.1975	0.243567	8	0.0304459	0.515325	0.0605173
		Q9Y5C1	Angiopoietin-related protein 3 OS=Homo sapiens OX=9606 GN=ANGPTL3 PE=1 SV=1	ANGPTL3	16	5	6	5	5	1	53.6	19.0612	19.4736	19.4149	19.7005	19.2922	19.1605	19.3538	19.5356	19.8222	19.4476	17.33	16.21	0.07546	1.0537	0.632044	0.199253	0.959767	0.017834	0.16028	0.657787	19.4262	0.459641	8	0.0574551	0.247768	0.0300406
Yes		P15144	Aminopeptidase N OS=Homo sapiens OX=9606 GN=ANPEP PE=1 SV=4	ANPEP	15	12	13	12	12	1	109.5	21.0359	21.3805	21.1395	21.2477	21.1332	21.1886	21.5117	21.1015	21.265	20.9388	15.05	9.25	0.01376	1.00958	0.904808	0.0434434	0.985355	0.00640708	0.0444545	0.903689	21.1942	0.248541	8	0.0310677	0.0152359	0.00190087
		P58335	Anthrax toxin receptor 2 OS=Homo sapiens OX=9606 GN=ANTXR2 PE=1 SV=5	ANTXR2	6	3	4	0	3	1	53.6	19.2673	19.1704	19.3299	19.0873	19.2604	19.3255	19.5657	19.197	19.5823	19.1704	13.73	6.49	0.14512	1.10582	0.175918	0.75469	0.708115	0.149896	0.448075	0.245902	19.2956	0.191073	8	0.0238841	2.20438	0.216023
		Q16853	Membrane primary amine oxidase OS=Homo sapiens OX=9606 GN=AOC3 PE=1 SV=3	AOC3	8	4	4	0	4	1	84.6	17.6937	18.1002	18.0319	17.9316	17.7987	17.8423	17.9488	17.7667	18.0532	17.7406	9.22	11.37	-0.0409	0.972048	0.676603	0.169666	0.96263	0.0165407	0.0995728	0.702869	17.8908	0.178622	8	0.0223277	0.187302	0.0228771
Yes		P02743	Serum amyloid P-component OS=Homo sapiens OX=9606 GN=APCS PE=1 SV=2	APCS	26	10	43	10	10	1	25.4	25.6784	25.4831	25.2679	26.0105	25.918	24.8093	24.9088	24.9539	25.019	25.7024	28.24	20.7	-0.5929	0.663009	0.0224726	1.64835	0.438666	0.357866	0.49148	0.0512295	25.3751	0.883702	8	0.110463	7.95586	0.498617
Yes		Q9HDC9	Adipocyte plasma membrane-associated protein OS=Homo sapiens OX=9606 GN=APMAP PE=1 SV=2	APMAP	32	9	18	1	9	1	46.5	22.1301	22.4972	22.2243	22.6029	22.3348	21.5685	22.3045	22.2621	22.7735	22.2332	28.32	13.5	-0.1295	0.914148	0.556177	0.254787	0.920049	0.0361891	0.270527	0.604508	22.2931	0.889257	8	0.111157	0.377174	0.0450241
		P02647	Apolipoprotein A-I OS=Homo sapiens OX=9606 GN=APOA1 PE=1 SV=1	APOA1	87	40	6351	8	40	1	30.8	34.8792	34.7994	34.9242	34.8516	34.6995	34.8042	35.0349	34.9677	35.2048	34.5062	17.53	5.83	0.07278	1.05174	0.574698	0.24056	0.924993	0.0338617	0.233675	0.620902	34.8672	0.309601	8	0.0387002	0.342177	0.0410177
		V9GYM3	Apolipoprotein A-II OS=Homo sapiens OX=9606 GN=APOA2 PE=1 SV=1	APOA2	54	11	1092	0	11	1	14.9	32.5226	32.4556	32.555	32.4159	31.2979	32.4433	32.6088	32.3854	32.4678	32.2019	10.07	28.67	0.17204	1.12665	0.507632	0.294451	0.904345	0.0436659	0.606979	0.559426	32.3354	1.23085	8	0.153856	0.480932	0.0567074
		P06727	Apolipoprotein A-IV OS=Homo sapiens OX=9606 GN=APOA4 PE=1 SV=4	APOA4	76	36	587	36	36	1	45.3	29.8959	29.9259	30.1115	30.4433	30.2193	30.4032	30.2647	30.2422	30.196	30.1842	6.11	16.02	0.13888	1.10105	0.234196	0.630421	0.751892	0.123845	0.399928	0.311475	30.1886	0.233016	8	0.029127	1.65548	0.171455
		A0A669KB69	Apolipoprotein A-V OS=Homo sapiens OX=9606 GN=APOA5 PE=1 SV=1	APOA5	12	4	4	0	4	1	44.2	19.5261	19.6662	19.8787	20.3538	20.4375	19.6417	19.8712	19.9214	20.0691	20.2302	15.07	28.36	-0.02574	0.982317	0.904177	0.0437467	0.985355	0.00640708	0.0288863	0.89959	19.9596	0.858225	8	0.107278	0.0154399	0.00192628
Yes		P04114	Apolipoprotein B-100 OS=Homo sapiens OX=9606 GN=APOB PE=1 SV=2	APOB	66	308	3981	253	308	1	515.3	32.2786	32.2106	31.9882	32.5273	32.1544	31.1901	31.9045	32.2048	32.1392	32.4678	29.37	13.99	-0.25054	0.840582	0.316298	0.499903	0.79278	0.100847	0.471207	0.393443	32.1065	1.09875	8	0.137344	1.14257	0.124973
		P02654	Apolipoprotein C-I OS=Homo sapiens OX=9606 GN=APOC1 PE=1 SV=1	APOC1	40	8	122	0	8	1	9.3	29.1435	29.3217	29.8173	29.4053	28.6663	29.5463	29.6646	29.5844	29.588	28.8564	19.77	28.28	0.17712	1.13062	0.480443	0.318358	0.892322	0.0494783	0.223123	0.534836	29.3594	1.14574	8	0.143218	0.547618	0.0640668
		B0YIW2	Apolipoprotein C-III OS=Homo sapiens OX=9606 GN=APOC3 PE=1 SV=1	APOC3	62	8	100	0	8	1	12.8	26.6181	28.0864	27.2891	28.5969	26.5638	27.965	28.0864	28.0401	28.3662	28.4473	14.93	62.48	0.75014	1.68196	0.106467	0.972786	0.617796	0.209155	0.39993	0.170082	27.8059	3.40252	8	0.425315	3.30761	0.292512
		P55056	Apolipoprotein C-IV OS=Homo sapiens OX=9606 GN=APOC4 PE=1 SV=1	APOC4	25	4	11	4	4	1	14.5	21.85	21.9243	22.7244	22.4775	21.9207	22.239	22.3129	22.5545	22.2243	22.0292	13.45	28.85	0.0926	1.06629	0.649618	0.187342	0.959767	0.017834	0.108935	0.67623	22.2257	0.77019	8	0.0962737	0.222666	0.0270796
Yes		K7ER74	Apolipoprotein C-II OS=Homo sapiens OX=9606 GN=APOC4-APOC2 PE=1 SV=1	APOC4-APOC2	30	5	177	0	5	1	20	26.2714	27.4785	27.5014	28.1263	26.4346	26.976	27.2353	26.9977	27.217	27.141	8.4	51.46	-0.04904	0.966579	0.893661	0.0488272	0.985355	0.00640708	0.0513957	0.895492	27.1379	2.52614	8	0.315767	0.0190403	0.00237439
Yes		C9JF17	Apolipoprotein D (Fragment) OS=Homo sapiens OX=9606 GN=APOD PE=1 SV=1	APOD	35	12	150	0	12	1	24.1	27.4073	27.7645	27.7129	27.632	27.8142	27.632	27.9484	27.9869	27.8682	27.5315	13.63	10.59	0.12722	1.09219	0.300042	0.522818	0.783314	0.106064	0.304962	0.379098	27.7298	0.26365	8	0.0329563	1.22776	0.13305
		P02649	Apolipoprotein E OS=Homo sapiens OX=9606 GN=APOE PE=1 SV=1	APOE	75	28	329	10	28	1	36.1	27.7195	28.1937	28.7645	28.5826	27.8081	28.4551	28.4433	28.4746	28.7162	28.267	11.35	31.59	0.25756	1.19546	0.271556	0.566141	0.779525	0.10817	0.334917	0.348361	28.3425	0.951385	8	0.118923	1.39454	0.148441
Yes		Q13790	Apolipoprotein F OS=Homo sapiens OX=9606 GN=APOF PE=1 SV=2	APOF	8	2	13	2	2	1	35.4	24.0772	23.6865	23.9043	24.0854	23.9933	23.8764	24.1095	24.0275	24.239	23.9043	10.54	10.95	0.082	1.05848	0.432962	0.36355	0.873067	0.0589527	0.284947	0.495902	23.9903	0.197298	8	0.0246623	0.681607	0.0785116
Yes		P02749	Beta-2-glycoprotein 1 OS=Homo sapiens OX=9606 GN=APOH PE=1 SV=3	APOH	64	20	623	9	20	1	38.3	29.8385	29.7973	29.7178	30.0479	29.9259	29.6407	29.8593	30.0084	29.94	29.673	11.04	8.91	-0.0412	0.971846	0.666101	0.17646	0.962621	0.0165447	0.110934	0.690574	29.8449	0.169218	8	0.0211523	0.200621	0.0244641
		O14791-2	Isoform 2 of Apolipoprotein L1 OS=Homo sapiens OX=9606 GN=APOL1	APOL1	53	22	102	0	22	1	45.9	26.0317	26.5389	26.509	26.3545	26.1908	26.1871	26.3153	26.2114	26.1946	26.3828	6.09	14.52	-0.06674	0.954793	0.537405	0.269699	0.91697	0.0376449	0.200537	0.586066	26.2916	0.21459	8	0.0268237	0.415138	0.0493323
Yes		O95445	Apolipoprotein M OS=Homo sapiens OX=9606 GN=APOM PE=1 SV=2	APOM	72	13	123	2	13	1	21.2	26.9869	26.7771	26.9428	26.9869	26.8504	26.8385	26.9869	27.1795	27.1115	26.604	15.33	6.35	0.03526	1.02474	0.758773	0.119888	0.979312	0.00907901	0.122024	0.77459	26.9264	0.246198	8	0.0307747	0.100997	0.0124673
Yes		O75882	Attractin OS=Homo sapiens OX=9606 GN=ATRN PE=1 SV=2	ATRN	31	41	122	0	41	1	158.4	26.0547	26.3992	26.2856	26.4754	26.0772	25.9495	26.0464	26.0084	26.1155	25.9293	5.25	12.97	-0.2486	0.841713	0.0254403	1.59448	0.440283	0.356268	0.523463	0.0553279	26.1341	0.164611	8	0.0205764	7.50885	0.484166
Yes		P25311	Zinc-alpha-2-glycoprotein OS=Homo sapiens OX=9606 GN=AZGP1 PE=1 SV=2	AZGP1	52	20	213	7	20	1	34.2	28.2625	28.1747	28.0914	28.4551	28.4073	28.1361	28.362	28.3153	28.5014	28.4314	9.34	10.62	0.07104	1.05047	0.46371	0.333753	0.8852	0.0529587	0.175983	0.522541	28.3137	0.17046	8	0.0213075	0.592126	0.068915
		P61769	Beta-2-microglobulin OS=Homo sapiens OX=9606 GN=B2M PE=1 SV=1	B2M	35	3	9	1	3	1	13.7	22.4651	22.7574	22.4067	22.6074	22.2821	22.4651	22.5568	22.1612	22.6518	22.2792	13.69	12.88	-0.08092	0.945455	0.524906	0.279918	0.91043	0.0407536	0.161898	0.57377	22.4633	0.296365	8	0.0370456	0.441891	0.052345
		O43505	Beta-1,4-glucuronyltransferase 1 OS=Homo sapiens OX=9606 GN=B4GAT1 PE=1 SV=1	B4GAT1	7	2	2	2	2	1	47.1	15.1317	15.3615	15.4219	15.5204	15.3547	15.2475	15.5265	15.3021	15.5417	15.3718	9.16	9.59	0.03988	1.02803	0.658875	0.181197	0.962621	0.0165447	0.11521	0.680328	15.378	0.151387	8	0.0189234	0.210112	0.0255919
Yes		P06276	Cholinesterase OS=Homo sapiens OX=9606 GN=BCHE PE=1 SV=1	BCHE	32	16	48	0	16	1	68.4	24.4551	24.6595	25.0401	24.8528	24.6811	23.9495	24.2679	24.1095	24.4923	24.4362	15.27	15.42	-0.48664	0.713685	0.00867702	2.06163	0.312703	0.504868	0.662129	0.0266393	24.4944	0.39761	8	0.0497013	11.9121	0.598234
		Q8TDL5	BPI fold-containing family B member 1 OS=Homo sapiens OX=9606 GN=BPIFB1 PE=1 SV=1	BPIFB1	4	2	3	2	2	1	52.4	15.5775	15.601	16.1033	15.8557	15.6096	15.4153	15.601	16.1984	15.8411	15.1317	28.76	16.69	-0.11192	0.925356	0.606183	0.217396	0.946471	0.0238926	0.198316	0.637295	15.6935	0.870262	8	0.108783	0.287869	0.0347338
Yes		A6NC48	ADP-ribosyl cyclase/cyclic ADP-ribose hydrolase OS=Homo sapiens OX=9606 GN=BST1 PE=1 SV=1	BST1	12	4	5	0	4	1	37.5	21.654	20.0292	19.8284	20.3101	19.8081	20.9459	19.8921	19.6293	19.9742	19.5564	45.82	67.45	-0.32638	0.797535	0.464367	0.333139	0.8852	0.0529587	0.311968	0.52459	20.1628	3.60899	8	0.451123	0.590326	0.0687198
Yes		P43251-2	Isoform 2 of Biotinidase OS=Homo sapiens OX=9606 GN=BTD	BTD	30	13	47	0	13	1	61.5	23.3239	23.3239	23.3101	23.5522	23.3101	23.2821	23.48	23.4298	23.2679	23.391	6.22	7.64	0.00612	1.00425	0.924687	0.0340053	0.985355	0.00640708	0.0296436	0.936475	23.3671	0.0787134	8	0.00983918	0.00951665	0.00118817
Yes		P02745	Complement C1q subcomponent subunit A OS=Homo sapiens OX=9606 GN=C1QA PE=1 SV=2	C1QA	41	7	48	4	7	1	26	23.895	24.2096	24.1719	24.2535	24.1332	23.8288	24.141	24.2021	24.1565	24.0772	9.56	9.13	-0.05152	0.964919	0.587378	0.231082	0.936733	0.028384	0.201652	0.627049	24.1069	0.166129	8	0.0207661	0.319548	0.0384093
		P02746	Complement C1q subcomponent subunit B OS=Homo sapiens OX=9606 GN=C1QB PE=1 SV=3	C1QB	37	8	101	0	8	1	26.7	26.1585	26.4769	26.417	26.5448	26.3101	26.1234	26.3811	26.4707	26.4892	26.3578	9.71	10.26	-0.01702	0.988272	0.860981	0.0650064	0.985355	0.00640708	0.0552512	0.858607	26.3729	0.177133	8	0.0221417	0.0327076	0.0040718
		P02747	Complement C1q subcomponent subunit C OS=Homo sapiens OX=9606 GN=C1QC PE=1 SV=3	C1QC	38	7	49	7	7	1	25.8	26.8741	27.1604	27.0296	27.189	26.8974	26.7389	26.965	27.1795	27.0609	26.9869	10.96	9.98	-0.04386	0.970056	0.66361	0.178087	0.962621	0.0165447	0.108125	0.688525	27.0082	0.188725	8	0.0235906	0.203863	0.0248496
Yes		B4DPQ0	Complement subcomponent C1r OS=Homo sapiens OX=9606 GN=C1R PE=1 SV=1	C1R	64	31	250	0	29	1	81.8	27.8564	28.1065	28.0609	28.2535	27.9977	27.9031	28.1164	28.3452	28.2308	28.1507	11.08	10.19	0.09424	1.0675	0.363746	0.439202	0.829986	0.080929	0.242217	0.436475	28.1021	0.191532	8	0.0239416	0.927381	0.103881
Yes		Q9NZP8	Complement C1r subcomponent-like protein OS=Homo sapiens OX=9606 GN=C1RL PE=1 SV=2	C1RL	28	11	36	3	9	1	53.5	23.074	23.2463	23.2434	23.5165	23.0122	22.7836	23.0658	23.1765	23.0559	22.8054	11.91	13.86	-0.24104	0.846135	0.0736049	1.13309	0.541439	0.26645	0.573218	0.133197	23.098	0.274397	8	0.0342996	4.23476	0.346125
Yes		P09871	Complement C1s subcomponent OS=Homo sapiens OX=9606 GN=C1S PE=1 SV=1	C1S	56	32	302	0	31	1	76.6	27.1604	27.4314	27.3745	27.524	27.341	27.217	27.3992	27.6527	27.5389	27.4707	11	9.17	0.08944	1.06396	0.37128	0.430298	0.830252	0.0807899	0.277076	0.446721	27.411	0.178336	8	0.022292	0.89713	0.100834
Yes		P06681	Complement C2 OS=Homo sapiens OX=9606 GN=C2 PE=1 SV=2	C2	51	34	190	0	8	1	83.2	23.3101	23.4041	23.2199	23.632	23.3239	23.1688	23.391	23.5638	23.5165	23.4041	10.26	11.22	0.03084	1.02161	0.760572	0.11886	0.979312	0.00907901	0.086393	0.776639	23.3934	0.191293	8	0.0239117	0.0994395	0.0122773
Yes		P01024	Complement C3 OS=Homo sapiens OX=9606 GN=C3 PE=1 SV=2	C3	83	150	6284	111	150	1	187	33.0414	33.6415	33.3169	33.9505	33.6198	32.7413	33.3169	33.4334	33.3033	33.4823	18.2	23.44	-0.25858	0.83591	0.24097	0.618037	0.758667	0.119949	0.450205	0.317623	33.3847	0.833724	8	0.104216	1.60397	0.167011
		B4E1Z4	C3/C5 convertase OS=Homo sapiens OX=9606 PE=1 SV=1	C3/C5 convertase OS=Homo sapiens OX=9606	59	69	682	0	43	1	140.9	30.362	30.4032	30.4532	30.9609	30.5754	29.7755	30.2193	30.362	30.2422	30.362	15.23	18.23	-0.35874	0.779845	0.0474556	1.32371	0.489787	0.309993	0.978532	0.0922131	30.3716	0.470281	8	0.0587852	5.47308	0.406223
		A0A1B0GTC6	Uncharacterized protein C3orf85 OS=Homo sapiens OX=9606 GN=C3orf85 PE=3 SV=1	C3orf85	33	2	3	2	2	1	10.4	19.2877	19.4854	19.8222	19.5951	19.1801	19.3581	19.7173	19.7157	19.5601	19.6628	10.01	17.81	0.1287	1.09331	0.357987	0.446133	0.829986	0.080929	0.231115	0.430328	19.5385	0.348281	8	0.0435352	0.951167	0.106262
		A0A0G2JPR0	C4a anaphylatoxin OS=Homo sapiens OX=9606 GN=C4A PE=1 SV=1	C4A	64	102	1992	0	1	1	192.8	31.4919	31.1901	30.6198	32.1872	31.1724	31.1842	31.3463	30.7292	30.8901	30.4919	23.59	42.33	-0.40394	0.755791	0.212915	0.671793	0.737979	0.131956	0.400167	0.280738	31.1303	1.78153	8	0.222691	1.83177	0.186312
		P0C0L4	Complement C4-A OS=Homo sapiens OX=9606 GN=C4A PE=1 SV=2	C4A	64	102	1951	0	1	1	192.7	24.4984	24.2021	24.2243	25.4298	24.6595	23.8764	24.5869	24.1253	24.417	24.141	19.21	39.85	-0.3735	0.771908	0.182301	0.739212	0.708115	0.149896	0.538323	0.256148	24.4161	1.30813	8	0.163516	2.13286	0.210489
Yes		P0C0L5	Complement C4-B OS=Homo sapiens OX=9606 GN=C4B PE=1 SV=2	C4B	63	101	1986	0	1	1	192.6	26.6458	26.1035	26.6595	26.7129	26.8142	23.0902	25.5667	23.239	26.4504	26.6595	84.68	17.12	-1.58602	0.333089	0.0771433	1.1127	0.553617	0.256791	0.633713	0.139344	25.7942	12.2372	8	1.52964	4.11118	0.339453
Yes		P04003	C4b-binding protein alpha chain OS=Homo sapiens OX=9606 GN=C4BPA PE=1 SV=2	C4BPA	64	32	512	29	32	1	67	29.3044	29.6251	29.4314	30.0084	29.6595	28.5969	29.0217	29.003	29.1386	29.1483	14.34	19.42	-0.62406	0.648842	0.00400169	2.39776	0.278975	0.554434	0.682567	0.0143443	29.2937	0.489098	8	0.0611373	15.9253	0.665625
Yes		P20851	C4b-binding protein beta chain OS=Homo sapiens OX=9606 GN=C4BPB PE=1 SV=1	C4BPB	48	10	91	0	10	1	28.3	25.9361	26.1965	25.9584	26.4425	26.1927	25.1055	25.5667	25.5255	25.705	25.7517	16.33	14.65	-0.61436	0.65322	0.003104	2.50808	0.252458	0.59781	0.650262	0.0122951	25.8381	0.433232	8	0.054154	17.4243	0.685341
Yes		P01031	Complement C5 OS=Homo sapiens OX=9606 GN=C5 PE=1 SV=4	C5	59	86	490	86	86	1	188.2	28.8916	28.8741	29.0401	29.4234	29.1164	28.5014	28.8829	29.141	29.019	29.0634	16.13	16.25	-0.14758	0.902764	0.355978	0.448577	0.829986	0.080929	0.411582	0.428279	28.9953	0.453934	8	0.0567418	0.959604	0.107103
Yes		P13671	Complement component C6 OS=Homo sapiens OX=9606 GN=C6 PE=1 SV=3	C6	58	50	271	46	50	1	104.7	27.2535	27.5315	27.604	27.8203	27.4862	27.2353	27.726	27.6458	27.5389	27.3828	13.52	14.26	-0.03334	0.977155	0.800341	0.0967251	0.985355	0.00640708	0.071304	0.807377	27.5224	0.325192	8	0.040649	0.0683631	0.00847298
Yes		P10643	Complement component C7 OS=Homo sapiens OX=9606 GN=C7 PE=1 SV=2	C7	65	44	257	43	43	1	93.5	27.0914	27.3153	27.17	27.3662	26.673	27.1015	27.3745	27.2077	27.217	26.8264	13.33	17.37	0.02224	1.01554	0.887884	0.0516436	0.985355	0.00640708	0.0495275	0.885246	27.1343	0.467016	8	0.058377	0.0211821	0.00264076
Yes		P07357	Complement component C8 alpha chain OS=Homo sapiens OX=9606 GN=C8A PE=1 SV=2	C8A	51	23	157	23	23	1	65.1	26.7389	26.8019	27.019	27.3239	26.9203	26.7389	26.7895	26.8019	26.8504	26.7517	2.86	16.85	-0.17432	0.886185	0.134429	0.871507	0.635389	0.19696	0.598433	0.209016	26.8736	0.219164	8	0.0273955	2.77303	0.257405
Yes		P07358	Complement component C8 beta chain OS=Homo sapiens OX=9606 GN=C8B PE=1 SV=3	C8B	62	30	130	2	30	1	67	26.4105	26.3595	26.6458	26.9539	26.6458	26.3894	26.452	26.5255	26.524	26.3595	5.27	16.77	-0.15302	0.899366	0.205155	0.687917	0.737979	0.131956	0.391134	0.27459	26.5266	0.246186	8	0.0307732	1.90223	0.192101
		P07360	Complement component C8 gamma chain OS=Homo sapiens OX=9606 GN=C8G PE=1 SV=3	C8G	66	11	76	8	11	1	22.3	24.9271	25.0359	25.1984	25.5754	25.1449	24.8717	24.9495	24.8997	25.0526	25.1055	6.91	18.16	-0.20054	0.870225	0.130079	0.885793	0.635389	0.19696	0.568269	0.202869	25.0761	0.282608	8	0.035326	2.84608	0.262407
Yes		P02748	Complement component C9 OS=Homo sapiens OX=9606 GN=C9 PE=1 SV=2	C9	48	26	163	26	26	1	63.1	27.5609	27.5682	27.4314	28.0453	27.7958	26.8019	27.5463	27.7517	27.4629	27.2077	23.71	17.49	-0.32622	0.797624	0.134655	0.870777	0.635389	0.19696	0.568191	0.211066	27.5172	0.768561	8	0.0960701	2.76932	0.257149
		P00915	Carbonic anhydrase 1 OS=Homo sapiens OX=9606 GN=CA1 PE=1 SV=2	CA1	30	6	11	0	6	1	28.9	19.4775	19.8861	19.7923	19.5823	19.692	19.4972	20.5165	20.1457	19.7157	19.9601	27.82	11.23	0.281	1.21504	0.177788	0.750097	0.708115	0.149896	0.42546	0.25	19.8265	0.723397	8	0.0904246	2.18306	0.214382
Yes		P54289	Voltage-dependent calcium channel subunit alpha-2/delta-1 OS=Homo sapiens OX=9606 GN=CACNA2D1 PE=1 SV=3	CACNA2D1	4	3	3	0	3	1	124.5	17.417	17.4004	17.624	17.7005	17.4656	17.3667	17.6311	17.1752	17.1752	17.185	14.57	9.25	-0.21486	0.86163	0.0797944	1.09803	0.564343	0.248457	0.326969	0.141393	17.4141	0.229488	8	0.028686	4.02328	0.334624
		P27797	Calreticulin OS=Homo sapiens OX=9606 GN=CALR PE=1 SV=1	CALR	12	3	3	3	3	1	48.1	20.1581	19.8636	19.898	19.8097	19.6006	19.7005	19.8377	19.9156	19.8346	19.6817	6.88	13.9	-0.07198	0.951331	0.491778	0.308231	0.892322	0.0494783	0.234994	0.547131	19.83	0.199657	8	0.0249571	0.519002	0.0609228
		J3KNB4	Antibacterial peptide FALL-39 OS=Homo sapiens OX=9606 GN=CAMP PE=1 SV=1	CAMP	25	4	8	0	4	1	19.6	21.3805	21.68	21.2535	21.8614	21.3484	21.6497	21.3211	21.7056	21.4015	21.7307	12.7	18.36	0.05696	1.04027	0.698195	0.156023	0.967952	0.0141462	0.103751	0.721311	21.5332	0.401486	8	0.0501858	0.161622	0.0198026
		P31944	Caspase-14 OS=Homo sapiens OX=9606 GN=CASP14 PE=1 SV=2	CASP14	16	3	3	3	3	1	27.7	18.3709	18.2787	18.5088	18.6204	18.9742	18.724	21.1079	18.7667	18.4046	18.5988	106.84	19.78	0.5698	1.48432	0.300903	0.521573	0.783314	0.106064	0.909859	0.383197	18.8355	5.30911	8	0.663638	1.22308	0.13261
		P04040	Catalase OS=Homo sapiens OX=9606 GN=CAT PE=1 SV=3	CAT	5	2	2	2	2	1	59.7	18.606	18.7923	18.8787	18.8757	18.8846	18.6168	19.265	18.6488	18.7307	18.7892	20.09	7.88	0.00264	1.00183	0.984191	0.0069206	0.988241	0.00513704	0.00743876	0.995902	18.8088	0.333556	8	0.0416945	0.000417897	5.22344e-05
Yes		Q6YHK3	CD109 antigen OS=Homo sapiens OX=9606 GN=CD109 PE=1 SV=2	CD109	8	8	8	0	8	1	161.6	19.4334	19.9024	19.8742	19.8906	19.8315	19.5432	19.8377	19.5842	19.7907	19.8936	10.67	12.61	-0.05654	0.961567	0.631274	0.199782	0.959767	0.017834	0.12015	0.655738	19.7582	0.256866	8	0.0321083	0.248906	0.0301744
Yes		P08571	Monocyte differentiation antigen CD14 OS=Homo sapiens OX=9606 GN=CD14 PE=1 SV=2	CD14	43	11	34	5	11	1	40.1	23.0983	23.4923	23.4551	23.5869	23.4425	23.3239	23.6209	23.5754	23.5983	23.5045	8.22	12.01	0.10958	1.07891	0.300679	0.521897	0.783314	0.106064	0.41781	0.381148	23.4698	0.196159	8	0.0245198	1.22429	0.132725
Yes		Q86VB7-2	Isoform 2 of Scavenger receptor cysteine-rich type 1 protein M130 OS=Homo sapiens OX=9606 GN=CD163	CD163	11	10	11	0	10	1	125.9	21.823	22.0625	21.9916	22.2535	21.823	21.8307	21.8987	21.7955	21.8913	21.6628	6.5	12.73	-0.17492	0.885817	0.0919953	1.03623	0.606724	0.217009	0.610672	0.14959	21.9033	0.167082	8	0.0208853	3.66251	0.314041
		P16070	CD44 antigen OS=Homo sapiens OX=9606 GN=CD44 PE=1 SV=3	CD44	5	4	11	0	4	1	81.5	21.7223	21.7796	21.9134	21.953	21.7995	21.9024	21.6714	21.8191	21.7756	21.6186	7.88	6.68	-0.07614	0.948592	0.286508	0.542863	0.783314	0.106064	0.262588	0.360656	21.7955	0.0889155	8	0.0111144	1.304	0.140155
		O43866	CD5 antigen-like OS=Homo sapiens OX=9606 GN=CD5L PE=1 SV=1	CD5L	60	18	128	18	18	1	38.1	26.9316	26.9428	27.2445	27.3324	26.7129	27.0711	27.4154	27.0401	26.6595	27.1984	18.6	17.49	0.04406	1.03101	0.799004	0.097451	0.985355	0.00640708	0.0762881	0.805328	27.0549	0.56021	8	0.0700262	0.0693056	0.0085888
		Q9NPY3	Complement component C1q receptor OS=Homo sapiens OX=9606 GN=CD93 PE=1 SV=3	CD93	8	3	3	3	3	1	68.5	19.0664	19.2696	19.7005	19.3836	19.3752	19.0047	19.2809	19.1898	19.64	19.0951	18.14	16.25	-0.11696	0.922129	0.458777	0.338399	0.881429	0.0548126	0.219271	0.520492	19.3006	0.45163	8	0.0564537	0.60579	0.0703933
		P14209	CD99 antigen OS=Homo sapiens OX=9606 GN=CD99 PE=1 SV=1	CD99	13	2	2	0	2	1	18.8	18.4815	18.6731	18.4775	19.1994	18.724	18.0319	18.5049	18.1206	18.547	18.3452	15.58	22.28	-0.40118	0.757239	0.0427576	1.36899	0.489787	0.309993	0.681978	0.0860656	18.5105	0.555938	8	0.0694923	5.79004	0.419871
		A0A087WXI5	Cadherin-1 OS=Homo sapiens OX=9606 GN=CDH1 PE=1 SV=1	CDH1	6	4	4	0	4	1	100	20.1206	20.4972	20.2535	20.3321	20.1079	20.5356	20.4273	20.6006	20.5356	20.4273	5.13	11.41	0.24302	1.18347	0.0158667	1.79951	0.387148	0.412123	0.519827	0.0409836	20.3838	0.127132	8	0.0158915	9.29093	0.53733
		P55290-4	Isoform 4 of Cadherin-13 OS=Homo sapiens OX=9606 GN=CDH13	CDH13	7	4	8	0	4	1	83.3	20.002	20.3752	20.5451	20.1704	20.265	20.5069	20.6096	21.0951	20.4476	20.1825	24.82	14.23	0.2968	1.22842	0.128974	0.889497	0.635389	0.19696	0.524397	0.19877	20.4199	0.614908	8	0.0768635	2.86515	0.263701
		P19022	Cadherin-2 OS=Homo sapiens OX=9606 GN=CDH2 PE=1 SV=4	CDH2	2	2	2	0	2	1	99.7	19.2787	19.3408	19.343	19.8284	19.3538	19.2764	19.392	19.4636	19.5842	19.3233	8.54	17.17	-0.02104	0.985522	0.858677	0.0661703	0.985355	0.00640708	0.0781457	0.852459	19.4184	0.261827	8	0.0327284	0.0338148	0.00420906
Yes		P33151	Cadherin-5 OS=Homo sapiens OX=9606 GN=CDH5 PE=1 SV=5	CDH5	11	6	9	3	6	1	87.5	20.9812	21.1825	21.1704	21.1642	21.0886	21.0088	21.2361	21.2535	21.1765	20.9672	9.1	5.84	0.01104	1.00768	0.878877	0.0560718	0.985355	0.00640708	0.0383833	0.875	21.1229	0.0984696	8	0.0123087	0.0247552	0.00308485
		A0A0G2JMW3	Cadherin-related family member 5 OS=Homo sapiens OX=9606 GN=CDHR5 PE=1 SV=1	CDHR5	2	2	3	0	2	1	88.1	18.2877	18.5988	18.4087	18.68	18.3101	18.3145	18.4854	18.547	18.3709	18.5204	6.89	12.23	-0.00942	0.993492	0.91937	0.0365096	0.985355	0.00640708	0.0257704	0.930328	18.4523	0.162619	8	0.0203273	0.0109134	0.00136232
Yes		P11597	Cholesteryl ester transfer protein OS=Homo sapiens OX=9606 GN=CETP PE=1 SV=2	CETP	26	11	26	0	11	1	54.7	23.1596	22.7369	22.7715	22.8461	22.6736	22.7995	22.9566	23.0707	23.3239	22.9061	14.64	14.1	0.17382	1.12804	0.197126	0.705255	0.734334	0.134106	0.355191	0.268443	22.9245	0.305327	8	0.0381659	1.97908	0.198323
		K7ERG9	Adipsin OS=Homo sapiens OX=9606 GN=CFD PE=1 SV=1	CFD	53	10	35	0	10	1	27.8	22.7634	23.0509	22.714	22.9951	22.7286	22.7512	22.8034	22.821	23.239	22.6693	16.66	11.25	0.00638	1.00443	0.959642	0.0178905	0.988241	0.00513704	0.0151469	0.967213	22.8536	0.298665	8	0.0373331	0.00272575	0.000340603
Yes		A0A0D9SG88	Complement factor H OS=Homo sapiens OX=9606 GN=CFH PE=1 SV=1	CFH	85	35	446	0	1	1	51	18.3709	18.8361	18.9054	19.0743	18.4696	18.3321	18.2279	18.4415	18.4933	19.7323	53.36	20.22	-0.08584	0.942236	0.786367	0.104375	0.985355	0.00640708	0.0987308	0.795082	18.6883	1.87584	8	0.23448	0.0785621	0.00972476
Yes		P08603	Complement factor H OS=Homo sapiens OX=9606 GN=CFH PE=1 SV=4	CFH	70	75	1015	33	33	1	139	30.3828	30.6881	30.5014	30.9814	30.5203	29.8974	30.2869	30.2535	30.3724	30.5481	15.66	16.86	-0.34314	0.788324	0.0499465	1.3015	0.489787	0.309993	0.759955	0.10041	30.4432	0.442582	8	0.0553228	5.32082	0.399436
Yes		Q03591	Complement factor H-related protein 1 OS=Homo sapiens OX=9606 GN=CFHR1 PE=1 SV=2	CFHR1	64	13	124	1	1	1	37.6	24.2821	24.3511	24.2317	24.7182	24.2096	24.1565	23.8191	23.867	23.9406	23.8288	10.02	15.54	-0.43614	0.739109	0.00459667	2.33756	0.280397	0.552227	0.665698	0.0163934	24.1405	0.25116	8	0.031395	15.1471	0.654385
		A0A3B3IQ51	Complement factor H-related protein 2 OS=Homo sapiens OX=9606 GN=CFHR2 PE=1 SV=1	CFHR2	43	11	66	0	6	1	39.4	24.5638	24.604	24.2463	24.7286	24.275	24.5754	23.9847	24.6153	24.6757	24.4488	17.29	14.49	-0.02356	0.983802	0.884172	0.0534634	0.985355	0.00640708	0.0438281	0.879098	24.4718	0.490776	8	0.061347	0.0226203	0.00281956
Yes		Q02985	Complement factor H-related protein 3 OS=Homo sapiens OX=9606 GN=CFHR3 PE=1 SV=2	CFHR3	24	6	25	0	1	1	37.3	20.1457	19.1079	19.4067	19.4232	19.0047	18.9742	18.7923	20.2877	17.6382	16.5716	91.01	34.44	-0.96484	0.512335	0.182833	0.737946	0.708115	0.149896	0.591586	0.258197	18.9352	8.75314	8	1.09414	2.12704	0.210036
Yes		Q92496	Complement factor H-related protein 4 OS=Homo sapiens OX=9606 GN=CFHR4 PE=1 SV=3	CFHR4	18	6	10	0	3	1	65.3	22.3565	22.3752	22.3592	22.2419	22.0088	22.0559	21.4825	22.2006	22.0691	21.8876	17.7	10.14	-0.32918	0.795989	0.0495633	1.30484	0.489787	0.309993	0.58633	0.0983607	22.1037	0.405567	8	0.0506959	5.3436	0.400462
Yes		Q9BXR6	Complement factor H-related protein 5 OS=Homo sapiens OX=9606 GN=CFHR5 PE=1 SV=1	CFHR5	33	13	33	12	12	1	64.4	24.217	24.2961	24.5225	24.7338	24.5105	24.1642	24.1488	24.141	24.2021	24.6811	17.77	14.24	-0.18854	0.877493	0.210367	0.677022	0.737979	0.131956	0.316497	0.278689	24.3617	0.383359	8	0.0479199	1.85452	0.18819
Yes		E7ETH0	Complement factor I OS=Homo sapiens OX=9606 GN=CFI PE=1 SV=1	CFI	47	23	142	0	23	1	66.6	26.673	27.0505	26.8504	27.1795	26.8858	26.2096	26.6458	26.632	26.4024	26.5638	12.29	13.53	-0.43712	0.738608	0.00651956	2.18578	0.312703	0.504868	0.730644	0.0204918	26.7093	0.287265	8	0.0359082	13.303	0.624465
Yes		P27918	Properdin OS=Homo sapiens OX=9606 GN=CFP PE=1 SV=2	CFP	27	11	48	2	11	1	51.2	23.6649	24.0854	23.9672	24.2096	23.9316	23.632	23.8858	23.5165	23.8385	23.2821	16.45	13.5	-0.34076	0.789625	0.0441647	1.35493	0.489787	0.309993	0.583904	0.0881148	23.8014	0.4081	8	0.0510125	5.69063	0.415659
Yes		O00533-2	Isoform 2 of Neural cell adhesion molecule L1-like protein OS=Homo sapiens OX=9606 GN=CHL1	CHL1	13	11	23	0	11	1	136.6	21.4221	21.4526	21.6671	21.6929	21.6886	21.2477	21.6186	21.3857	21.714	21.5404	12.65	9.24	-0.08338	0.943844	0.440807	0.355752	0.881429	0.0548126	0.203267	0.5	21.543	0.211387	8	0.0264234	0.657772	0.0759747
		P06732	Creatine kinase M-type OS=Homo sapiens OX=9606 GN=CKM PE=1 SV=2	CKM	6	2	2	2	2	1	43.1	16.8361	17.5951	16.9658	16.68	17.0319	16.8606	17.2787	16.8846	17.0743	17.977	36.06	26.61	0.19326	1.14334	0.473845	0.324364	0.892322	0.0494783	0.258982	0.530738	17.1184	1.32248	8	0.165311	0.564837	0.0659484
		P05452	Tetranectin OS=Homo sapiens OX=9606 GN=CLEC3B PE=1 SV=3	CLEC3B	59	11	50	2	11	1	22.5	25.4488	25.5841	25.7645	25.5492	25.5315	25.6375	25.7771	25.8044	25.8215	25.4583	10.17	8.35	0.12414	1.08986	0.187521	0.72695	0.709919	0.148791	0.309285	0.262295	25.6377	0.148406	8	0.0185508	2.07683	0.2061
Yes		P10909-2	Isoform 2 of Clusterin OS=Homo sapiens OX=9606 GN=CLU	CLU	38	21	343	0	21	1	57.8	28.8945	28.8887	29.0003	29.2557	28.9539	28.8355	29.0164	28.9512	29.0583	28.9814	5.71	11.04	-0.03006	0.97938	0.707542	0.150248	0.969883	0.0132807	0.151505	0.727459	28.9836	0.119529	8	0.0149412	0.151194	0.0185486
Yes		J3KRP0	Beta-Ala-His dipeptidase OS=Homo sapiens OX=9606 GN=CNDP1 PE=1 SV=2	CNDP1	55	19	59	1	1	1	51.9	18.0585	18.1898	18.1994	18.68	18.2877	18.0156	18.2558	18.2922	18.2696	18.5657	13.66	17.67	-0.0033	0.997715	0.98139	0.00815833	0.988241	0.00513704	0.0109323	0.991803	18.2814	0.376081	8	0.0470101	0.000579131	7.23861e-05
Yes		Q96KN2	Beta-Ala-His dipeptidase OS=Homo sapiens OX=9606 GN=CNDP1 PE=1 SV=4	CNDP1	47	19	48	1	1	1	56.7	24.0275	24.1015	24.0275	24.5926	24.1253	24.0275	24.1871	24.1871	24.141	24.4234	10.21	18.06	0.01834	1.01279	0.886354	0.0523928	0.985355	0.00640708	0.0565686	0.883197	24.184	0.309022	8	0.0386278	0.021769	0.00271374
Yes		Q12860	Contactin-1 OS=Homo sapiens OX=9606 GN=CNTN1 PE=1 SV=1	CNTN1	3	3	5	0	3	1	113.2	19.0372	19.4676	19.4696	19.6347	19.3602	19.1898	19.5049	19.2809	19.4913	19.5394	10.51	14.61	0.0074	1.00514	0.952881	0.0209612	0.988241	0.00513704	0.0195428	0.961066	19.3976	0.29465	8	0.0368313	0.00371695	0.000464403
		P39060	Collagen alpha-1(XVIII) chain OS=Homo sapiens OX=9606 GN=COL18A1 PE=1 SV=5	COL18A1	5	5	7	0	5	1	178.1	20.0426	20.265	20.1704	20.4375	20.3101	19.9112	20.1079	20.0559	20.0821	20.1079	5.49	10.34	-0.19212	0.875319	0.0351879	1.45361	0.451886	0.344971	0.579271	0.0778689	20.1491	0.115216	8	0.0144019	6.40714	0.44472
		P02452	Collagen alpha-1(I) chain OS=Homo sapiens OX=9606 GN=COL1A1 PE=1 SV=5	COL1A1	2	3	3	3	3	1	138.9	17.2419	17.528	17.1257	17.5049	17.0426	17.6024	17.4496	17.392	17.5204	17.1752	10.69	15.45	0.1393	1.10137	0.286764	0.542475	0.783314	0.106064	0.261371	0.362705	17.3583	0.297955	8	0.0372444	1.30251	0.140017
		P12109	Collagen alpha-1(VI) chain OS=Homo sapiens OX=9606 GN=COL6A1 PE=1 SV=3	COL6A1	2	3	4	0	3	1	108.5	17.9258	18.3794	18.0847	18.9431	18.0847	17.9373	18.0319	17.8545	18.562	18.2372	20.77	31.21	-0.15896	0.895671	0.491381	0.308581	0.892322	0.0494783	0.218531	0.545082	18.2041	0.971887	8	0.121486	0.519984	0.0610311
		P12111	Collagen alpha-3(VI) chain OS=Homo sapiens OX=9606 GN=COL6A3 PE=1 SV=5	COL6A3	7	17	22	0	17	1	343.5	21.3484	21.68	21.6671	21.8113	21.6141	21.4923	21.7307	21.6714	21.9024	21.5117	11.87	11.36	0.03752	1.02635	0.735528	0.133401	0.973871	0.0114986	0.103717	0.754098	21.6429	0.230116	8	0.0287645	0.122351	0.0150635
		Q9Y6Z7	Collectin-10 OS=Homo sapiens OX=9606 GN=COLEC10 PE=1 SV=2	COLEC10	10	3	5	3	3	1	30.7	20.4775	20.5731	20.6886	20.8113	20.6276	20.5261	20.7389	20.6006	20.6714	20.5069	7.06	8.73	-0.02684	0.981568	0.71519	0.145579	0.969883	0.0132807	0.100644	0.735656	20.6222	0.10078	8	0.0125975	0.142962	0.0175565
		Q9BWP8-10	Isoform 10 of Collectin-11 OS=Homo sapiens OX=9606 GN=COLEC11	COLEC11	24	4	4	0	4	1	30.2	20.0426	20.2764	20.3101	20.5356	20.1581	20.2066	20.5545	20.2302	20.1825	20.002	14.62	13.27	-0.0294	0.979828	0.815189	0.0887419	0.985355	0.00640708	0.0835827	0.82582	20.2499	0.296232	8	0.037029	0.058357	0.0072418
Yes		P49747	Cartilage oligomeric matrix protein OS=Homo sapiens OX=9606 GN=COMP PE=1 SV=2	COMP	34	15	34	0	13	1	82.8	21.1581	21.8113	21.6364	21.6096	21.4923	21.9707	22.2243	21.8614	21.8839	21.7955	12.19	15.92	0.40562	1.32466	0.0151882	1.8185	0.387148	0.412123	0.840964	0.0368852	21.7444	0.34757	8	0.0434462	9.46731	0.542002
Yes		D6RE86	Ceruloplasmin (Fragment) OS=Homo sapiens OX=9606 GN=CP PE=1 SV=8	CP	38	6	88	1	1	1	20.7	18.2419	18.5127	18.4972	18.8207	18.4696	18.4129	18.4775	18.624	18.562	18.3752	7.22	14.65	-0.0181	0.987532	0.865013	0.0629773	0.985355	0.00640708	0.0701524	0.860656	18.4994	0.212622	8	0.0265778	0.0308162	0.00383724
Yes		H7C5R1	Ceruloplasmin (Fragment) OS=Homo sapiens OX=9606 GN=CP PE=1 SV=1	CP	73	53	759	1	3	1	97.7	21.1332	19.3012	18.8392	19.0638	18.8667	19.5375	18.9826	18.8727	18.9345	18.8207	22.59	89.13	-0.41122	0.751987	0.387791	0.411402	0.834454	0.0785977	0.554229	0.463115	19.2352	4.05482	8	0.506853	0.834078	0.094416
Yes		P00450	Ceruloplasmin OS=Homo sapiens OX=9606 GN=CP PE=1 SV=1	CP	74	70	1298	3	15	1	122.1	30.5389	30.6458	30.5203	30.8234	30.5203	30.2077	30.5296	30.7373	30.5664	30.3088	14.63	9.39	-0.13978	0.907658	0.243979	0.612648	0.762273	0.117889	0.468473	0.319672	30.5399	0.247049	8	0.0308812	1.58174	0.165079
Yes		Q96IY4	Carboxypeptidase B2 OS=Homo sapiens OX=9606 GN=CPB2 PE=1 SV=2	CPB2	39	13	44	1	13	1	48.4	25.2096	25.2856	25.1174	25.2021	25.0317	25.1565	25.2096	25.1565	25.3844	25.4073	8.75	6.7	0.09358	1.06701	0.220051	0.657477	0.737979	0.131956	0.38587	0.295082	25.2161	0.0989494	8	0.0123687	1.77004	0.18117
		P15169	Carboxypeptidase N catalytic chain OS=Homo sapiens OX=9606 GN=CPN1 PE=1 SV=1	CPN1	44	14	65	10	14	1	52.3	24.8288	24.8336	24.8576	25.1332	24.895	24.7286	24.7995	24.7234	24.9628	24.7286	7.28	9.28	-0.12106	0.919512	0.136713	0.864191	0.635389	0.19696	0.445343	0.215164	24.8491	0.107134	8	0.0133918	2.73592	0.254838
Yes		P22792	Carboxypeptidase N subunit 2 OS=Homo sapiens OX=9606 GN=CPN2 PE=1 SV=3	CPN2	36	13	70	13	13	1	60.5	26.1604	26.1738	26.2661	26.4583	26.2151	25.989	26.1604	25.9539	26.1757	25.9977	7.28	8.75	-0.1994	0.870913	0.0235425	1.62815	0.440283	0.356268	0.578901	0.0532787	26.155	0.102126	8	0.0127657	7.78653	0.493239
Yes		J3KPA1	Cysteine-rich secretory protein 3 OS=Homo sapiens OX=9606 GN=CRISP3 PE=1 SV=1	CRISP3	15	4	10	0	4	1	31	21.5915	21.6276	21.4874	21.7675	21.3857	21.5777	21.4118	21.502	21.4476	21.4726	4.32	9.97	-0.0896	0.939783	0.239269	0.621114	0.758667	0.119949	0.373339	0.313525	21.5271	0.0993144	8	0.0124143	1.61672	0.168115
		P02741	C-reactive protein OS=Homo sapiens OX=9606 GN=CRP PE=1 SV=1	CRP	20	4	16	2	4	1	25	22.5869	24.0935	22.8913	24.2679	23.8576	21.8034	22.695	23.6209	22.8327	23.0105	42.64	45.71	-0.74694	0.595866	0.132984	0.8762	0.635389	0.19696	0.403495	0.206967	23.166	3.98949	8	0.498686	2.79694	0.25905
		Q9NQ79	Cartilage acidic protein 1 OS=Homo sapiens OX=9606 GN=CRTAC1 PE=1 SV=2	CRTAC1	37	18	33	0	18	1	71.4	22.7876	23.2434	23.2679	23.6757	23.2821	23.0459	23.417	23.391	23.2961	23.0071	13.22	21.34	-0.01992	0.986287	0.906948	0.0424178	0.985355	0.00640708	0.0371875	0.909836	23.2414	0.545246	8	0.0681557	0.0145551	0.00181609
Yes		P07333	Macrophage colony-stimulating factor 1 receptor OS=Homo sapiens OX=9606 GN=CSF1R PE=1 SV=2	CSF1R	6	4	9	0	4	1	107.9	19.4874	19.7955	19.6835	19.9742	19.7971	19.668	19.8906	19.615	19.8315	19.6852	8.22	12.31	-0.00948	0.993451	0.923441	0.0345909	0.985355	0.00640708	0.0333855	0.934426	19.7428	0.182751	8	0.0228439	0.00983529	0.0012279
		P01034	Cystatin-C OS=Homo sapiens OX=9606 GN=CST3 PE=1 SV=1	CST3	51	5	44	5	5	1	15.8	23.181	23.3376	23.2243	23.48	23.1961	23.2448	23.2679	23.0886	23.6865	23.1285	17.8	9.12	-0.00054	0.999626	0.996528	0.00151056	0.996528	0.00151056	0.00177389	1	23.2835	0.289349	8	0.0361686	2.01556e-05	2.51944e-06
		P01040	Cystatin-A OS=Homo sapiens OX=9606 GN=CSTA PE=1 SV=1	CSTA	15	2	2	0	2	1	11	18.1946	18.0532	18.1704	18.2604	18.8423	18.209	21.0359	18.7039	18.3321	18.1407	116.3	24.11	0.58014	1.49499	0.333691	0.476655	0.806146	0.0935866	0.679898	0.413934	18.5943	6.36021	8	0.795026	1.05834	0.116836
		Q01459	Di-N-acetylchitobiase OS=Homo sapiens OX=9606 GN=CTBS PE=1 SV=1	CTBS	26	8	12	8	8	1	43.7	21.4118	21.4067	21.6584	21.6141	21.4324	21.1825	21.4067	21.5165	21.5356	21.502	9.56	8.57	-0.07602	0.948671	0.397493	0.400671	0.834454	0.0785977	0.345226	0.471311	21.4667	0.144662	8	0.0180827	0.798974	0.0908031
		Q14118	Dystroglycan OS=Homo sapiens OX=9606 GN=DAG1 PE=1 SV=2	DAG1	3	2	2	2	2	1	97.4	18.9373	19.185	19.0129	19.3386	19.197	19.1104	19.1155	19.0769	19.2809	19.0638	6.29	11.07	-0.00466	0.996775	0.955724	0.0196676	0.988241	0.00513704	0.0188324	0.963115	19.1318	0.132353	8	0.0165441	0.00328146	0.000410015
Yes		P09172	Dopamine beta-hydroxylase OS=Homo sapiens OX=9606 GN=DBH PE=1 SV=3	DBH	35	14	29	12	14	1	69	22.5093	23.5638	23.4425	23.7286	23.2679	23.2821	23.9584	22.654	23.5522	22.9171	36.05	27.94	-0.02966	0.979651	0.926799	0.0330142	0.985355	0.00640708	0.0265438	0.940574	23.2876	1.95744	8	0.24468	0.00898845	0.00112229
		P81605	Dermcidin OS=Homo sapiens OX=9606 GN=DCD PE=1 SV=2	DCD	40	5	7	1	5	1	11.3	20.4576	20.5356	20.5731	20.8269	21.0426	21.2302	21.1886	20.8876	21.1269	20.7634	13.64	17.41	0.35218	1.27649	0.0375206	1.42573	0.463356	0.334085	0.410546	0.079918	20.8633	0.400084	8	0.0500104	6.20024	0.436629
		Q6E0U4	Dermokine OS=Homo sapiens OX=9606 GN=DMKN PE=1 SV=3	DMKN	6	2	2	0	2	1	47.1	19.6749	19.8253	19.7504	19.7537	19.8191	19.6988	19.8066	19.5713	19.7828	19.724	6.23	4.23	-0.04798	0.96729	0.360705	0.442848	0.829986	0.080929	0.276835	0.432377	19.7407	0.0489873	8	0.00612342	0.939868	0.105132
		Q9H4A9	Dipeptidase 2 OS=Homo sapiens OX=9606 GN=DPEP2 PE=1 SV=3	DPEP2	10	3	3	0	3	1	53.3	16.0701	16.3684	16.4415	16.5188	16.3269	16.2456	16.3529	16.1674	16.4831	16.5096	10.22	11.29	0.00658	1.00457	0.949576	0.0224702	0.988241	0.00513704	0.0168319	0.959016	16.3484	0.203387	8	0.0254234	0.00425753	0.000531909
		Q07507	Dermatopontin OS=Homo sapiens OX=9606 GN=DPT PE=1 SV=2	DPT	13	2	2	2	2	1	24	17.2232	17.9488	17.8667	17.9083	17.6096	17.8423	18.0532	17.6731	18.2967	17.5951	20.48	19.21	0.18076	1.13348	0.361019	0.44247	0.829986	0.080929	0.330476	0.434426	17.8017	0.696253	8	0.0870317	0.938572	0.105002
		Q02413	Desmoglein-1 OS=Homo sapiens OX=9606 GN=DSG1 PE=1 SV=2	DSG1	3	2	2	2	2	1	113.7	17.5204	17.9882	18.0426	18.1407	18.6766	17.9258	18.547	18.0743	17.5805	17.714	27.94	29.45	-0.10538	0.92956	0.683927	0.16499	0.963382	0.0162014	0.126552	0.706967	18.021	1.24539	8	0.155674	0.178337	0.021806
		Q14126	Desmoglein-2 OS=Homo sapiens OX=9606 GN=DSG2 PE=1 SV=2	DSG2	7	5	5	2	5	1	122.2	18.7667	19.0372	19.1028	19.0265	18.9854	18.9658	19.2967	19.2066	19.1874	18.8606	12.33	8.51	0.1197	1.08651	0.264385	0.577762	0.774563	0.110943	0.319495	0.336066	19.0436	0.198928	8	0.0248659	1.44053	0.15259
		P15924	Desmoplakin OS=Homo sapiens OX=9606 GN=DSP PE=1 SV=3	DSP	3	7	7	1	7	1	331.6	20.0292	20.2989	20.2419	20.7955	21.2066	20.3857	21.5869	20.4067	20.3857	20.2877	47.06	35.2	0.09612	1.06889	0.775049	0.110671	0.984958	0.00658218	0.104227	0.786885	20.5625	2.11443	8	0.264304	0.0873903	0.0108057
Yes		Q16610-4	Isoform 4 of Extracellular matrix protein 1 OS=Homo sapiens OX=9606 GN=ECM1	ECM1	53	28	82	0	28	1	63.5	24.4614	24.6264	24.6153	24.895	24.48	24.4105	24.7024	24.391	24.6649	24.4488	10.48	12.53	-0.0921	0.938156	0.393117	0.405478	0.834454	0.0785977	0.264286	0.467213	24.5696	0.208251	8	0.0260313	0.814635	0.0924184
		Q12805	EGF-containing fibulin-like extracellular matrix protein 1 OS=Homo sapiens OX=9606 GN=EFEMP1 PE=1 SV=2	EFEMP1	44	16	51	0	16	1	54.6	23.4298	23.7389	23.6757	24.2021	23.8764	23.4551	23.7389	23.5404	23.9134	23.5869	12.79	20.45	-0.13764	0.909005	0.387548	0.411675	0.834454	0.0785977	0.253255	0.461066	23.7158	0.45378	8	0.0567225	0.834976	0.094508
		Q13822-2	Isoform 2 of Ectonucleotide pyrophosphatase/phosphodiesterase family member 2 OS=Homo sapiens OX=9606 GN=ENPP2	ENPP2	7	5	7	0	5	1	105.1	19.2832	19.1898	18.8423	19.1257	18.5204	18.7828	19.0691	18.7923	18.6835	18.7307	11.05	20.06	-0.1806	0.882336	0.275927	0.559206	0.783314	0.106064	0.288093	0.35041	18.902	0.477077	8	0.0596346	1.36734	0.145969
		Q9UBQ6	Exostosin-like 2 OS=Homo sapiens OX=9606 GN=EXTL2 PE=1 SV=1	EXTL2	7	2	2	2	2	1	37.4	17.5356	17.734	17.9431	17.734	17.7406	17.7667	17.9601	17.7005	17.8238	17.6168	9.04	9.97	0.03612	1.02535	0.687929	0.162457	0.963382	0.0162014	0.139975	0.709016	17.7555	0.150349	8	0.0187936	0.17355	0.0212332
		P00742	Coagulation factor X OS=Homo sapiens OX=9606 GN=F10 PE=1 SV=2	F10	39	18	66	12	18	1	54.7	25.3135	25.0894	25.1135	25.3975	25.1871	24.9803	25.0484	25.1757	25.0894	25.1135	5.08	9.27	-0.13874	0.908312	0.0737576	1.13219	0.541439	0.26645	0.670575	0.135246	25.1508	0.0910264	8	0.0113783	4.22928	0.345832
Yes		P03951	Coagulation factor XI OS=Homo sapiens OX=9606 GN=F11 PE=1 SV=1	F11	58	27	63	0	27	1	70.1	23.867	23.9933	24.317	24.1253	24.0772	23.7286	24.0275	23.654	23.9225	23.9584	10.88	11.75	-0.21776	0.8599	0.06753	1.1705	0.514916	0.288263	0.571895	0.131148	23.9671	0.212364	8	0.0265455	4.46586	0.358247
Yes		P00748	Coagulation factor XII OS=Homo sapiens OX=9606 GN=F12 PE=1 SV=3	F12	49	24	181	24	24	1	67.7	26.1776	26.2317	26.1565	26.4122	26.5696	26.5754	26.7517	26.7517	26.5754	26.228	13.91	12.64	0.26692	1.20324	0.0636522	1.19619	0.501005	0.300158	0.445548	0.127049	26.443	0.307903	8	0.0384879	4.62783	0.366479
		P00488	Coagulation factor XIII A chain OS=Homo sapiens OX=9606 GN=F13A1 PE=1 SV=4	F13A1	41	32	103	24	32	1	83.2	24.9134	25.1871	25.3342	25.275	25.1174	25.1135	25.2426	25.0854	25.2856	25.1565	5.97	10.96	0.0113	1.00786	0.894285	0.0485243	0.985355	0.00640708	0.044526	0.897541	25.1711	0.135724	8	0.0169656	0.0188161	0.00234649
Yes		P05160	Coagulation factor XIII B chain OS=Homo sapiens OX=9606 GN=F13B PE=1 SV=3	F13B	50	29	100	19	29	1	75.5	25.1984	25.3844	25.4645	25.673	25.3778	25.2961	25.3578	25.2926	25.4953	25.5105	7.45	12.11	-0.02916	0.979991	0.755039	0.122031	0.977345	0.00995232	0.0964715	0.772541	25.405	0.163091	8	0.0203864	0.104274	0.0128665
Yes		P00734	Prothrombin OS=Homo sapiens OX=9606 GN=F2 PE=1 SV=2	F2	60	38	663	7	38	1	70	29.8324	29.8445	29.8843	30.1115	29.7357	29.55	29.94	29.8519	29.8081	29.7864	9.78	9.88	-0.0944	0.936662	0.325133	0.487939	0.800504	0.0966364	0.51142	0.405738	29.8345	0.16218	8	0.0202725	1.09894	0.120777
Yes		A0A0A0MRJ7	Coagulation factor V OS=Homo sapiens OX=9606 GN=F5 PE=1 SV=1	F5	29	52	128	0	52	1	252.1	25.1095	25.6375	25.4394	25.6292	25.4202	24.9406	25.4202	25.5014	25.4707	25.3545	14.43	14.12	-0.10968	0.926794	0.456733	0.340338	0.881429	0.0548126	0.308113	0.514344	25.3923	0.393433	8	0.0491791	0.611526	0.0710124
		P08709	Coagulation factor VII OS=Homo sapiens OX=9606 GN=F7 PE=1 SV=1	F7	25	7	16	0	7	1	51.6	20.3857	20.4972	20.6006	20.7307	20.4972	20.2302	20.4972	20.3857	20.5261	20.5638	8.99	9.25	-0.10168	0.931947	0.259613	0.585674	0.774563	0.110943	0.366162	0.329918	20.4914	0.140459	8	0.0175574	1.47215	0.155418
		P00740	Coagulation factor IX OS=Homo sapiens OX=9606 GN=F9 PE=1 SV=2	F9	40	13	36	1	13	1	51.7	24.2317	24.2535	23.9584	24.6153	24.1719	23.6757	23.8576	24.1565	24.1488	24.3031	16.94	17.04	-0.21782	0.859864	0.199348	0.700387	0.736985	0.132541	0.441591	0.270492	24.1373	0.484783	8	0.0605979	1.95739	0.196577
		Q12884	Prolyl endopeptidase FAP OS=Homo sapiens OX=9606 GN=FAP PE=1 SV=5	FAP	2	2	4	0	1	1	87.7	14.7046	14.7731	15.0276	15.0659	15.2985	14.8918	15.2696	14.8775	15.4252	15.1869	16.52	16.71	0.15626	1.11439	0.332948	0.477623	0.806146	0.0935866	0.247742	0.411885	15.0521	0.45992	8	0.05749	1.0618	0.117173
		P23142	Fibulin-1 OS=Homo sapiens OX=9606 GN=FBLN1 PE=1 SV=4	FBLN1	44	23	69	6	8	1	77.2	24.3376	24.6971	24.4614	24.7895	24.7234	24.2243	24.6209	24.2243	24.5165	24.317	12.64	12.99	-0.2212	0.857852	0.0973383	1.01172	0.617796	0.209155	0.364029	0.155738	24.4912	0.277731	8	0.0347164	3.52351	0.305767
		P23142-4	Isoform C of Fibulin-1 OS=Homo sapiens OX=9606 GN=FBLN1	FBLN1	42	20	49	0	5	1	74.4	22.632	22.9637	22.8423	23.1206	23.1426	22.4701	22.937	22.4825	22.7675	22.5638	14.45	14.15	-0.29606	0.814474	0.053521	1.27148	0.489787	0.309993	0.434627	0.106557	22.7922	0.34249	8	0.0428113	5.11848	0.390173
		G3V4U0	Fibulin-5 OS=Homo sapiens OX=9606 GN=FBLN5 PE=1 SV=1	FBLN5	12	5	5	0	5	1	50.8	20.4476	20.5165	20.6186	20.8423	20.5356	20.1946	20.5165	20.0156	20.4775	20.2877	13.94	10.99	-0.29374	0.815784	0.0337193	1.47212	0.450629	0.346181	0.678683	0.0737705	20.4453	0.263599	8	0.0329499	6.54654	0.450041
Yes		Q9Y6R7	IgGFc-binding protein OS=Homo sapiens OX=9606 GN=FCGBP PE=1 SV=3	FCGBP	17	38	61	0	38	1	571.6	23.3239	23.6209	23.5285	23.867	23.7077	22.8093	23.4676	23.5285	23.3645	23.4923	18.15	14.08	-0.27716	0.825214	0.124322	0.905452	0.635389	0.19696	0.64854	0.190574	23.471	0.521174	8	0.0651468	2.94787	0.269264
		M9MML0	Low affinity immunoglobulin gamma Fc region receptor III-A OS=Homo sapiens OX=9606 GN=FCGR3A PE=1 SV=2	FCGR3A	15	6	14	0	3	1	40.2	22.0224	22.7856	22.4092	22.9637	22.48	22.4775	22.4221	22.4144	22.7492	22.3936	10.85	24.49	-0.04082	0.972102	0.82179	0.0852391	0.985355	0.00640708	0.0779962	0.827869	22.5118	0.615104	8	0.076888	0.0541786	0.00672676
		A0A3B3ISU3	Low affinity immunoglobulin gamma Fc region receptor III-B OS=Homo sapiens OX=9606 GN=FCGR3B PE=1 SV=1	FCGR3B	20	5	10	0	2	1	26.2	17.9258	19.1332	19.1874	18.9826	19.2989	19.3581	18.8576	19.6078	19.5713	19.2877	19.26	30.24	0.43092	1.34809	0.167619	0.775676	0.708115	0.149896	0.631782	0.233607	19.121	1.61276	8	0.201595	2.30278	0.223511
		Q15485	Ficolin-2 OS=Homo sapiens OX=9606 GN=FCN2 PE=1 SV=2	FCN2	35	9	18	1	9	1	34	23.8288	23.9043	23.8764	24.0609	23.7389	23.6209	23.5638	23.8191	23.6209	23.5983	7.27	8.42	-0.23726	0.848355	0.0090479	2.04345	0.312703	0.504868	0.596846	0.0286885	23.7632	0.0960876	8	0.0120109	11.7169	0.594256
Yes		O75636	Ficolin-3 OS=Homo sapiens OX=9606 GN=FCN3 PE=1 SV=2	FCN3	45	12	70	2	12	1	32.9	25.417	25.5255	25.7745	25.7441	25.1946	24.848	25.4738	25.5926	25.4984	25.8069	22.25	16.27	-0.0872	0.941348	0.663141	0.178394	0.962621	0.0165447	0.150693	0.686475	25.4875	0.743737	8	0.0929671	0.204477	0.0249226
Yes		Q9UGM5	Fetuin-B OS=Homo sapiens OX=9606 GN=FETUB PE=1 SV=2	FETUB	31	8	20	1	8	1	42	22.3484	22.5662	22.0054	22.5869	22.0526	22.155	22.0951	22.3988	22.5404	22.5117	13.89	18.75	0.0283	1.01981	0.858145	0.0664392	0.985355	0.00640708	0.0412826	0.85041	22.3261	0.470104	8	0.058763	0.0340729	0.00424105
Yes		P02671	Fibrinogen alpha chain OS=Homo sapiens OX=9606 GN=FGA PE=1 SV=2	FGA	57	61	4060	5	61	1	94.9	33.6307	33.5754	33.6088	34.13	33.87	33.1177	33.5062	33.1407	33.5978	33.5179	15.35	17.35	-0.38692	0.764761	0.0299091	1.5242	0.446283	0.35039	0.946585	0.0655738	33.5695	0.430981	8	0.0538726	6.94728	0.464786
Yes		P02675	Fibrinogen beta chain OS=Homo sapiens OX=9606 GN=FGB PE=1 SV=2	FGB	75	44	3716	14	44	1	55.9	32.9099	32.8682	32.9259	33.4581	33.1483	32.4284	32.8138	32.4334	32.8937	32.8062	15.22	18.08	-0.38698	0.764729	0.0321948	1.49221	0.450629	0.346181	0.972119	0.0696721	32.8686	0.44705	8	0.0558812	6.69964	0.455769
Yes		C9JU00	Fibrinogen gamma chain (Fragment) OS=Homo sapiens OX=9606 GN=FGG PE=1 SV=1	FGG	85	13	792	0	1	1	14	21.9707	21.9707	22.0393	22.68	22.1174	21.5869	21.9061	21.5069	21.8987	21.7675	12.34	23.29	-0.4224	0.746182	0.0270666	1.56757	0.440283	0.356268	0.846733	0.0614754	21.9444	0.489433	8	0.0611791	7.29096	0.476815
Yes		P02679	Fibrinogen gamma chain OS=Homo sapiens OX=9606 GN=FGG PE=1 SV=3	FGG	81	35	2402	0	23	1	51.5	33.3303	33.3303	33.3436	33.8516	33.5641	32.8497	33.2193	32.8516	33.2897	33.2106	14.67	17.01	-0.3998	0.757963	0.021537	1.66682	0.438666	0.357866	0.97044	0.0471311	33.2841	0.394058	8	0.0492572	8.11252	0.503492
		Q08830	Fibrinogen-like protein 1 OS=Homo sapiens OX=9606 GN=FGL1 PE=1 SV=3	FGL1	5	2	3	2	2	1	36.4	19.3255	19.4576	19.3299	20.4067	19.778	19.1231	19.6453	19.2161	19.9287	19.5657	22.86	35.96	-0.16376	0.892695	0.533219	0.273094	0.916236	0.0379928	0.213428	0.581967	19.5777	1.26508	8	0.158135	0.423962	0.0503281
		P20930	Filaggrin OS=Homo sapiens OX=9606 GN=FLG PE=1 SV=3	FLG	3	5	8	5	5	1	434.9	18.7537	18.7207	18.8238	19.1874	19.8515	19.1728	22.6164	19.6835	19.0976	18.6937	147.52	37.63	0.78538	1.72355	0.319479	0.495558	0.79278	0.100847	0.540514	0.401639	19.4601	10.9495	8	1.36869	1.12666	0.123447
		Q5D862	Filaggrin-2 OS=Homo sapiens OX=9606 GN=FLG2 PE=1 SV=1	FLG2	7	6	8	6	6	1	247.9	19.5897	19.3211	19.3645	19.6258	19.5676	19.3473	21.0088	19.4854	19.2535	19.3408	67.01	9.55	0.19342	1.14347	0.583252	0.234143	0.933204	0.0300235	0.496328	0.625	19.5905	2.28958	8	0.286198	0.326796	0.0392463
Yes		P02751-1	Isoform 1 of Fibronectin OS=Homo sapiens OX=9606 GN=FN1	FN1	62	102	1278	0	5	1	262.5	30.4134	30.3088	30.9117	30.8608	30.6544	29.6629	30.6713	29.2216	30.2422	30.2193	36.78	18.26	-0.62636	0.647809	0.0552014	1.25805	0.489787	0.309993	0.661691	0.112705	30.3166	1.56018	8	0.195023	5.02924	0.385996
Yes		P02751-10	Isoform 10 of Fibronectin OS=Homo sapiens OX=9606 GN=FN1	FN1	66	98	1243	0	1	1	239.5	14.183	14.726	15.2841	15.1713	14.8238	13.6991	14.8188	13.8918	14.8037	14.6495	33.66	27.85	-0.46506	0.724441	0.169597	0.770581	0.708115	0.149896	0.391865	0.237705	14.6051	1.89825	8	0.237281	2.27874	0.221694
		Q12841	Follistatin-related protein 1 OS=Homo sapiens OX=9606 GN=FSTL1 PE=1 SV=1	FSTL1	8	3	3	0	3	1	35	19.113	19.265	19.3624	19.4067	19.4395	19.3189	19.2489	19.3145	19.5165	19.1432	9.65	8.84	-0.00892	0.993836	0.918787	0.0367854	0.985355	0.00640708	0.0312665	0.92418	19.3129	0.143717	8	0.0179647	0.0110726	0.00138216
		P04066	Tissue alpha-L-fucosidase OS=Homo sapiens OX=9606 GN=FUCA1 PE=1 SV=4	FUCA1	5	2	2	2	2	1	53.7	18.7504	18.4933	19.0873	19.4149	19.0899	19.0346	18.6488	19.4087	19.0925	18.4536	25.89	24.04	-0.03952	0.972979	0.868819	0.0610708	0.985355	0.00640708	0.047462	0.864754	18.9474	1.074	8	0.13425	0.0290843	0.00362237
		P04406	Glyceraldehyde-3-phosphate dehydrogenase OS=Homo sapiens OX=9606 GN=GAPDH PE=1 SV=3	GAPDH	14	4	5	0	4	1	36	19.8995	19.8545	19.9258	20.1704	20.5165	19.5564	21.5638	20.0951	19.8207	20.0156	69.03	20.63	0.13698	1.0996	0.722283	0.141293	0.972981	0.0118954	0.224865	0.739754	20.1418	2.76821	8	0.346026	0.135565	0.0166632
Yes		P02774-3	Isoform 3 of Vitamin D-binding protein OS=Homo sapiens OX=9606 GN=GC	GC	71	39	1147	0	39	1	55	31.08	30.8534	31.0349	31.1422	30.7129	30.995	31.0544	31.0737	30.8901	30.7927	7.96	11.85	-0.0035	0.997577	0.971588	0.0125177	0.988241	0.00513704	0.00995872	0.979508	30.9629	0.181452	8	0.0226815	0.00135022	0.000168749
		Q92820	Gamma-glutamyl hydrolase OS=Homo sapiens OX=9606 GN=GGH PE=1 SV=2	GGH	21	6	8	6	6	1	35.9	20.1457	20.3857	20.6006	20.4775	20.3645	20.0156	20.2764	20.1704	20.2989	20.3538	9.09	11.6	-0.17178	0.887747	0.110873	0.955175	0.617796	0.209155	0.474026	0.178279	20.3089	0.183747	8	0.0229684	3.21184	0.286469
		Q9H4G4	Golgi-associated plant pathogenesis-related protein 1 OS=Homo sapiens OX=9606 GN=GLIPR2 PE=1 SV=3	GLIPR2	25	2	2	2	2	1	17.2	18.3709	18.734	18.7923	18.6453	18.4972	18.2232	18.6096	18.4536	18.6731	18.5545	11.63	11.7	-0.10514	0.929715	0.368466	0.433602	0.830252	0.0807899	0.277666	0.442623	18.5554	0.243405	8	0.0304256	0.908316	0.101963
Yes		Q9UJJ9	N-acetylglucosamine-1-phosphotransferase subunit gamma OS=Homo sapiens OX=9606 GN=GNPTG PE=1 SV=1	GNPTG	36	6	6	3	6	1	34	19.7223	19.9882	19.8175	20.1825	19.8191	19.8284	19.9316	19.9316	20.002	19.7634	6.47	12.98	-0.01452	0.989986	0.878103	0.0564544	0.985355	0.00640708	0.0521838	0.870902	19.8987	0.168156	8	0.0210195	0.0250756	0.00312465
		Q8NBJ4	Golgi membrane protein 1 OS=Homo sapiens OX=9606 GN=GOLM1 PE=1 SV=1	GOLM1	4	2	2	0	2	1	45.3	19.0612	18.963	19.0532	19.2787	19.1053	19.1028	19.2066	18.8269	19.4415	19.0873	15.44	8.27	0.04074	1.02864	0.725748	0.139214	0.972981	0.0118954	0.141661	0.745902	19.1126	0.251415	8	0.0314269	0.132032	0.0162361
		P07359	Platelet glycoprotein Ib alpha chain OS=Homo sapiens OX=9606 GN=GP1BA PE=1 SV=2	GP1BA	9	5	7	0	5	1	71.5	20.3101	20.714	20.7796	20.6714	20.1457	20.4375	20.1581	20.343	20.265	20.1825	8.21	18.42	-0.24694	0.842682	0.10511	0.978356	0.617796	0.209155	0.329395	0.163934	20.4007	0.36535	8	0.0456687	3.33814	0.294417
		P40197	Platelet glycoprotein V OS=Homo sapiens OX=9606 GN=GP5 PE=1 SV=1	GP5	6	2	2	2	2	1	60.9	12.3191	11.9979	12.6684	12.5746	11.7313	13.5387	12.6883	12.8178	13.1861	12.7292	27.06	26.04	0.73376	1.66297	0.0154465	1.81117	0.387148	0.412123	0.737494	0.0389344	12.6251	1.14566	8	0.143208	9.39901	0.540204
Yes		P80108	Phosphatidylinositol-glycan-specific phospholipase D OS=Homo sapiens OX=9606 GN=GPLD1 PE=1 SV=3	GPLD1	34	24	82	20	24	1	92.3	24.9803	24.9271	24.7182	24.8858	24.824	24.4614	24.9225	24.7441	24.8528	25.0691	15.16	6.86	-0.0571	0.961194	0.622157	0.2061	0.954757	0.0201071	0.189932	0.651639	24.8385	0.248278	8	0.0310348	0.262641	0.0317866
		P22352	Glutathione peroxidase 3 OS=Homo sapiens OX=9606 GN=GPX3 PE=1 SV=2	GPX3	34	7	37	0	7	1	25.5	24.7286	24.5926	24.7695	24.7389	24.6209	24.7077	24.8997	24.7129	24.7286	24.6595	6.6	5.43	0.05158	1.0364	0.367534	0.434703	0.830252	0.0807899	0.359774	0.440574	24.7159	0.0583408	8	0.0072926	0.912053	0.102339
Yes		P28799	Progranulin OS=Homo sapiens OX=9606 GN=GRN PE=1 SV=2	GRN	5	3	3	0	3	1	63.5	16.3127	16.6382	16.4608	16.7471	16.5552	16.6937	16.6662	16.3547	16.5878	16.1752	14.89	11.32	-0.04728	0.967759	0.714014	0.146293	0.969883	0.0132807	0.0969666	0.733607	16.5192	0.310021	8	0.0387526	0.144209	0.017707
		P06396	Gelsolin OS=Homo sapiens OX=9606 GN=GSN PE=1 SV=1	GSN	65	41	456	2	41	1	85.6	29.2262	29.5826	29.6337	29.3828	29.3971	29.5518	29.9259	29.6948	29.7517	29.5052	11.64	11.36	0.2414	1.18214	0.0508426	1.29377	0.489787	0.309993	0.516076	0.102459	29.5652	0.221221	8	0.0276526	5.26839	0.397063
		Q14520	Hyaluronan-binding protein 2 OS=Homo sapiens OX=9606 GN=HABP2 PE=1 SV=1	HABP2	37	17	83	0	17	1	62.6	26.0422	26.0874	26.1352	26.5135	25.9933	25.9473	26.2589	26.3729	26.2961	26.2874	10.7	15.53	0.0782	1.0557	0.528071	0.277308	0.910596	0.0406744	0.18486	0.579918	26.1934	0.28116	8	0.0351449	0.435001	0.051571
		P69905	Hemoglobin subunit alpha OS=Homo sapiens OX=9606 GN=HBA1 PE=1 SV=2	HBA1	56	7	92	0	7	1	15.2	25.3376	25.9066	25.673	25.3877	25.792	25.2571	27.1312	26.632	25.726	26.4754	47.94	17.03	0.62496	1.54217	0.113964	0.94323	0.617796	0.209155	0.369965	0.184426	25.9319	2.48175	8	0.310219	3.14757	0.282355
		P68871	Hemoglobin subunit beta OS=Homo sapiens OX=9606 GN=HBB PE=1 SV=2	HBB	71	10	158	1	6	1	16	26.6998	27.2891	27.0914	26.726	27.2262	26.6865	28.6075	28.0914	27.1015	27.8974	49.93	18.66	0.67036	1.59147	0.10588	0.975188	0.617796	0.209155	0.368666	0.168033	27.3417	2.70651	8	0.338314	3.32076	0.293333
		P02042	Hemoglobin subunit delta OS=Homo sapiens OX=9606 GN=HBD PE=1 SV=2	HBD	63	8	54	0	4	1	16	20.9882	21.5117	21.3592	21.265	21.5261	21.1642	22.4144	22.0156	21.4015	21.9061	33.92	14.5	0.45032	1.36634	0.102046	0.991202	0.617796	0.209155	0.437865	0.159836	21.5552	1.18972	8	0.148715	3.40901	0.2988
		Q9ULI3	Protein HEG homolog 1 OS=Homo sapiens OX=9606 GN=HEG1 PE=1 SV=3	HEG1	2	2	2	0	2	1	147.4	14.7731	15.0189	15.1477	15.2251	14.8037	15.1074	15.2512	15.4219	15.2913	14.7731	16.09	13.89	0.17528	1.12918	0.255094	0.5933	0.774563	0.110943	0.254151	0.32582	15.0813	0.408865	8	0.0511082	1.50285	0.158147
Yes		Q04756	Hepatocyte growth factor activator OS=Homo sapiens OX=9606 GN=HGFAC PE=1 SV=1	HGFAC	38	20	70	1	20	1	70.6	24.0609	23.632	24.0609	24.1642	24.1642	24.1174	23.6096	24.4862	24.1719	23.7492	24.25	14.01	0.01042	1.00725	0.956539	0.0192973	0.988241	0.00513704	0.0157503	0.965164	24.0217	0.686842	8	0.0858552	0.00316161	0.000395045
		A0A140T913	HLA class I histocompatibility antigen, A alpha chain OS=Homo sapiens OX=9606 GN=HLA-A PE=1 SV=1	HLA-A	20	5	8	0	1	1	41.4	17.9083	17.7796	16.7471	16.6937	16.7731	18.4004	18.0532	16.734	17.9258	17.7796	35.98	43.53	0.59824	1.51387	0.164337	0.784265	0.708115	0.149896	0.332426	0.229508	17.4795	3.0543	8	0.381787	2.34353	0.226569
		P04439-2	Isoform 2 of HLA class I histocompatibility antigen, A alpha chain OS=Homo sapiens OX=9606 GN=HLA-A	HLA-A	31	8	12	0	3	1	41.4	21.8839	21.9061	21.0292	20.9951	20.7796	22.1916	22.1426	20.9812	21.8839	21.7265	28.99	37.73	0.46638	1.38164	0.187663	0.726621	0.709919	0.148791	0.323098	0.264344	21.552	2.09614	8	0.262018	2.07534	0.205982
Yes		P00738	Haptoglobin OS=Homo sapiens OX=9606 GN=HP PE=1 SV=1	HP	70	33	4781	0	16	1	45.2	33.1254	34.0911	32.6777	34.547	34.715	33.3303	33.8516	33.8883	34.1901	34.3568	25.52	53.35	0.09218	1.06598	0.837948	0.076783	0.985355	0.00640708	0.0552527	0.834016	33.8773	3.80686	8	0.475857	0.0446413	0.0055492
		P00739-2	Isoform 2 of Haptoglobin-related protein OS=Homo sapiens OX=9606 GN=HPR	HPR	66	25	2497	0	8	1	43	26.217	26.4298	26.4923	26.1757	26.4154	26.5359	26.4314	26.1546	26.5448	26.6595	12.57	9.59	0.1192	1.08613	0.294261	0.531267	0.783314	0.106064	0.242568	0.370902	26.4056	0.225588	8	0.0281984	1.2597	0.136041
Yes		P02790	Hemopexin OS=Homo sapiens OX=9606 GN=HPX PE=1 SV=2	HPX	68	32	1663	11	32	1	51.6	31.4184	31.4678	31.1901	31.8042	31.325	30.9746	31.2535	31.5156	31.1422	31.0673	15.14	16.68	-0.25046	0.840628	0.108037	0.966426	0.617796	0.209155	0.474164	0.17418	31.3159	0.383333	8	0.0479166	3.27288	0.290332
Yes		P04196	Histidine-rich glycoprotein OS=Homo sapiens OX=9606 GN=HRG PE=1 SV=1	HRG	53	23	390	23	23	1	59.5	28.5862	28.5826	28.877	28.9088	28.5315	28.9869	29.094	29.1628	28.9923	28.9316	6.52	12.74	0.3363	1.26251	0.00598609	2.22286	0.312703	0.504868	0.524555	0.0184426	28.8654	0.164645	8	0.0205806	13.7384	0.631988
		Q86YZ3	Hornerin OS=Homo sapiens OX=9606 GN=HRNR PE=1 SV=2	HRNR	20	17	47	17	17	1	282.2	19.5049	20.0156	20.1457	20.6453	21.8269	20.3101	20.8651	20.0691	19.6731	20.265	31.02	71.6	-0.1912	0.875877	0.674624	0.170938	0.962621	0.0165447	0.167424	0.70082	20.3321	3.85283	8	0.481604	0.189769	0.0231715
		P14625	Endoplasmin OS=Homo sapiens OX=9606 GN=HSP90B1 PE=1 SV=1	HSP90B1	8	7	8	1	7	1	92.4	19.9882	20.2185	20.1704	20.3321	20.3101	19.9112	20.1825	19.9459	20.1825	20.343	12.52	9.1	-0.09084	0.938976	0.397732	0.40041	0.834454	0.0785977	0.181288	0.473361	20.1584	0.206782	8	0.0258477	0.798127	0.0907156
		P11021	Endoplasmic reticulum chaperone BiP OS=Homo sapiens OX=9606 GN=HSPA5 PE=1 SV=2	HSPA5	27	15	24	13	13	1	72.3	21.928	21.8385	21.7876	22.0122	21.9495	21.8614	21.9566	21.8876	21.8764	21.7307	5.54	6.16	-0.04062	0.972237	0.476807	0.321657	0.892322	0.0494783	0.218309	0.532787	21.8829	0.0592396	8	0.00740496	0.557054	0.0650988
		P11142	Heat shock cognate 71 kDa protein OS=Homo sapiens OX=9606 GN=HSPA8 PE=1 SV=1	HSPA8	7	3	3	0	1	1	70.9	14.92	15.2061	15.0405	15.2805	15.1596	15.1946	16.0145	14.9703	15.1437	15.1517	33.22	9.67	0.17362	1.12789	0.398417	0.399662	0.834454	0.0785977	0.580446	0.477459	15.2081	0.75767	8	0.0947087	0.7957	0.0904647
		P98160	Basement membrane-specific heparan sulfate proteoglycan core protein OS=Homo sapiens OX=9606 GN=HSPG2 PE=1 SV=4	HSPG2	7	24	29	24	24	1	468.5	21.7512	22.0292	21.9388	22.0854	22.1174	21.8802	22.0756	21.9951	22.0088	21.6714	10.56	9.84	-0.05818	0.960475	0.564336	0.248462	0.920053	0.0361873	0.170542	0.612705	21.9553	0.187288	8	0.023411	0.361466	0.04323
		A0A494C039	Hypoxia up-regulated protein 1 OS=Homo sapiens OX=9606 GN=HYOU1 PE=1 SV=1	HYOU1	4	3	3	0	3	1	111.3	17.4972	17.5204	17.5204	17.8361	17.4252	17.2787	17.417	17.2877	17.4972	17.3667	6.5	11.67	-0.1904	0.876363	0.0491058	1.30887	0.489787	0.309993	0.740403	0.0963115	17.4647	0.13499	8	0.0168737	5.37111	0.401695
		P05362	Intercellular adhesion molecule 1 OS=Homo sapiens OX=9606 GN=ICAM1 PE=1 SV=2	ICAM1	14	6	7	3	6	1	57.8	20.7389	21.1079	20.7307	21.1332	20.8113	20.6364	20.9316	20.85	20.8651	20.7223	8.13	13.96	-0.10332	0.930888	0.350131	0.45577	0.829435	0.0812174	0.282053	0.422131	20.8527	0.216844	8	0.0271055	0.98458	0.109586
		P13598	Intercellular adhesion molecule 2 OS=Homo sapiens OX=9606 GN=ICAM2 PE=1 SV=2	ICAM2	18	4	9	0	4	1	30.6	20.8423	21.2066	21.1015	20.9459	20.654	20.7876	20.8423	21.1015	20.9316	20.5545	13.58	14.88	-0.10656	0.9288	0.443175	0.353425	0.881429	0.0548126	0.20695	0.502049	20.8968	0.349001	8	0.0436251	0.650717	0.0752211
		P05019	Insulin-like growth factor I OS=Homo sapiens OX=9606 GN=IGF1 PE=1 SV=1	IGF1	22	3	4	0	3	1	21.8	21.0625	21.0756	21.5869	21.3045	21.1825	21.0886	21.265	21.2125	21.2535	21.3376	6.33	15.8	-0.01096	0.992432	0.919337	0.0365251	0.985355	0.00640708	0.0325048	0.928279	21.2369	0.219956	8	0.0274945	0.0109223	0.00136343
		P01344-3	Isoform 3 of Insulin-like growth factor II OS=Homo sapiens OX=9606 GN=IGF2	IGF2	15	3	13	0	3	1	26.3	22.3511	22.5117	22.8307	22.6231	22.2905	22.3403	22.5823	22.6164	22.9566	22.5451	16.01	15.37	0.08672	1.06195	0.550011	0.259629	0.919196	0.036592	0.179093	0.598361	22.5648	0.386293	8	0.0482866	0.38936	0.0464112
Yes		P11717	Cation-independent mannose-6-phosphate receptor OS=Homo sapiens OX=9606 GN=IGF2R PE=1 SV=3	IGF2R	1	3	3	3	3	1	274.2	18.4576	18.7731	18.7828	19.0372	18.7537	18.528	18.8515	18.624	18.805	18.6311	9.37	14.04	-0.07296	0.950685	0.526109	0.278924	0.91043	0.0407536	0.22717	0.577869	18.7244	0.242368	8	0.030296	0.439263	0.05205
Yes		P35858-2	Isoform 2 of Insulin-like growth factor-binding protein complex acid labile subunit OS=Homo sapiens OX=9606 GN=IGFALS	IGFALS	42	23	130	0	23	1	70.2	25.6264	25.6292	26.0609	26.3745	25.6568	25.4362	25.8191	25.7745	26.3778	26.0629	24.62	24.86	0.02454	1.01716	0.912932	0.0395614	0.985355	0.00640708	0.0323092	0.915984	25.8818	0.945803	8	0.118225	0.0127344	0.00158927
		P18065	Insulin-like growth factor-binding protein 2 OS=Homo sapiens OX=9606 GN=IGFBP2 PE=1 SV=2	IGFBP2	22	6	9	0	6	1	34.8	21.1395	21.1704	21.5961	21.2707	21.3538	21.0292	21.1946	21.3752	21.7876	21.0088	23.93	13.28	-0.02702	0.981445	0.873956	0.0585105	0.985355	0.00640708	0.0572204	0.868852	21.2926	0.544258	8	0.0680323	0.0268285	0.00334235
Yes		P17936-2	Isoform 2 of Insulin-like growth factor-binding protein 3 OS=Homo sapiens OX=9606 GN=IGFBP3	IGFBP3	37	10	28	0	10	1	32.2	23.2821	23.2492	23.7389	23.5045	23.181	23.2535	23.3645	23.3645	23.3511	23.3101	3.06	16.74	-0.0624	0.95767	0.567492	0.246041	0.920053	0.0361873	0.286168	0.616803	23.3599	0.219049	8	0.0273811	0.355515	0.0425485
		P22692	Insulin-like growth factor-binding protein 4 OS=Homo sapiens OX=9606 GN=IGFBP4 PE=1 SV=2	IGFBP4	26	5	8	0	5	1	27.9	20.0691	20.2764	20.2302	20.4375	20.3101	19.9459	20.3321	20.6628	20.4576	20.3752	17.11	9.1	0.09006	1.06441	0.512318	0.29046	0.904345	0.0436659	0.240477	0.563525	20.3097	0.34507	8	0.0431337	0.470096	0.0555007
		P24593	Insulin-like growth factor-binding protein 5 OS=Homo sapiens OX=9606 GN=IGFBP5 PE=1 SV=1	IGFBP5	15	4	6	4	4	1	30.6	19.4696	19.7764	19.7488	19.8222	19.7504	19.5146	19.7586	19.8175	19.7876	19.8423	8.67	9.12	0.03064	1.02147	0.730628	0.136304	0.973871	0.0114986	0.160922	0.75	19.7288	0.147671	8	0.0184588	0.127149	0.015645
		P24592	Insulin-like growth factor-binding protein 6 OS=Homo sapiens OX=9606 GN=IGFBP6 PE=1 SV=1	IGFBP6	32	5	6	1	5	1	25.3	19.4456	19.8408	19.6645	19.6783	19.606	19.4952	19.6006	19.5805	19.8003	19.5261	8.58	9.83	-0.0465	0.968283	0.590985	0.228423	0.939417	0.0271418	0.164704	0.629098	19.6238	0.138031	8	0.0172539	0.3133	0.0376866
		Q16270	Insulin-like growth factor-binding protein 7 OS=Homo sapiens OX=9606 GN=IGFBP7 PE=1 SV=1	IGFBP7	10	3	3	0	3	1	29.1	18.3752	18.6024	18.6869	18.6903	19.503	18.3709	18.7005	18.5988	19.1282	18.6204	20.44	34.09	-0.0878	0.940957	0.710437	0.148474	0.969883	0.0132807	0.223874	0.729508	18.7277	1.04141	8	0.130177	0.148046	0.0181695
	Yes	P01876	Immunoglobulin heavy constant alpha 1 OS=Homo sapiens OX=9606 GN=IGHA1 PE=1 SV=2	IGHA1	74	20	2728	0	8	1	37.6	31.0017	32.4605	31.8974	32.6501	32.933	32.3061	32.1361	32.0084	33.2759	33.3828	46.19	43.8	0.43332	1.35034	0.363969	0.438935	0.829986	0.080929	0.28155	0.438525	32.4052	4.05337	8	0.506671	0.92647	0.103789
Yes	Yes	A0A0G2JMB2	Immunoglobulin heavy constant alpha 2 (Fragment) OS=Homo sapiens OX=9606 GN=IGHA2 PE=1 SV=1	IGHA2	70	16	1870	1	1	1	36.5	24.9225	26.1776	25.7695	26.1814	27.3239	25.1565	25.9998	25.7517	26.2058	26.1155	25.55	63.02	-0.22912	0.853155	0.609348	0.215135	0.946471	0.0238926	0.26435	0.643443	25.9604	3.71323	8	0.464154	0.282751	0.0341373
Yes	Yes	A0A286YEY5	Immunoglobulin heavy constant alpha 2 (Fragment) OS=Homo sapiens OX=9606 GN=IGHA2 PE=1 SV=1	IGHA2	49	13	1042	0	2	1	42.3	19.4656	20.0821	19.9742	21.0088	20.4676	19.8682	20.1206	19.8846	20.4775	20.4375	20.26	41.31	-0.04198	0.971321	0.888096	0.0515401	0.985355	0.00640708	0.0480263	0.887295	20.1787	1.67033	8	0.208791	0.0211015	0.00263075
	Yes	A0A0A0MS09	Immunoglobulin heavy constant delta (Fragment) OS=Homo sapiens OX=9606 GN=IGHD PE=1 SV=1	IGHD	46	16	102	0	16	1	47.5	24.5045	24.6971	24.5225	27.2625	24.654	25.452	24.3101	23.5638	24.3975	23.6649	59.25	115.34	-0.85046	0.554608	0.215637	0.666276	0.737979	0.131956	0.7783	0.284836	24.7029	8.00138	8	1.00017	1.80789	0.18433
Yes	Yes	A0A0A0MS08	Immunoglobulin heavy constant gamma 1 (Fragment) OS=Homo sapiens OX=9606 GN=IGHG1 PE=1 SV=1	IGHG1	60	27	7316	0	15	1	43.9	34.4943	34.8281	34.7504	34.4334	34.8469	34.4396	34.9108	34.8608	34.87	34.9505	13.18	13.12	0.13572	1.09864	0.316568	0.499533	0.79278	0.100847	0.229098	0.395492	34.7385	0.322812	8	0.0403515	1.14122	0.124843
Yes	Yes	A0A286YEY4	Immunoglobulin heavy constant gamma 2 (Fragment) OS=Homo sapiens OX=9606 GN=IGHG2 PE=1 SV=1	IGHG2	60	24	5738	0	11	1	43.8	32.6198	33.2619	33.1021	32.5226	32.9865	33.0217	32.9045	33.0641	33.0495	33.3828	13.04	21.5	0.18594	1.13756	0.285208	0.544838	0.783314	0.106064	0.406234	0.358607	32.9916	0.527199	8	0.0658999	1.3116	0.140857
	Yes	A0A286YES1	Immunoglobulin heavy constant gamma 3 (Fragment) OS=Homo sapiens OX=9606 GN=IGHG3 PE=1 SV=1	IGHG3	61	24	4728	0	9	1	49.1	29.509	30.8974	30.947	30.1842	29.9539	29.7357	30.0609	29.9814	29.9814	30.1483	10.4	41.33	-0.31676	0.802871	0.299272	0.523933	0.783314	0.106064	0.461301	0.377049	30.1399	1.6289	8	0.203613	1.23196	0.133445
Yes	Yes	A0A286YFJ8	Immunoglobulin heavy constant gamma 4 (Fragment) OS=Homo sapiens OX=9606 GN=IGHG4 PE=1 SV=1	IGHG4	62	19	2913	0	10	1	43.8	29.6075	27.7064	28.1164	27.9539	30.2979	30.5389	30.2869	29.1164	29.141	29.114	51.08	82.72	0.90302	1.86998	0.172858	0.762309	0.708115	0.149896	0.275118	0.239754	29.1879	7.28104	8	0.91013	2.23991	0.218744
Yes	Yes	P01871	Immunoglobulin heavy constant mu OS=Homo sapiens OX=9606 GN=IGHM PE=1 SV=4	IGHM	66	26	1149	1	26	1	49.4	31.13	31.1239	31.5527	31.5435	30.9746	31.2703	31.7652	31.341	30.7849	31.5844	24.18	18.6	0.08422	1.06011	0.691187	0.160404	0.963382	0.0162014	0.11983	0.717213	31.3071	0.835902	8	0.104488	0.169709	0.020773
	Yes	A0A0C4DH31	Immunoglobulin heavy variable 1-18 OS=Homo sapiens OX=9606 GN=IGHV1-18 PE=3 SV=1	IGHV1-18	43	4	191	2	2	1	12.8	21.9985	22.3211	22.3699	22.1673	22.3457	21.8839	22.2125	22.2821	22.2155	22.6364	18.89	10.43	0.00558	1.00388	0.96891	0.0137167	0.988241	0.00513704	0.0166056	0.977459	22.2433	0.385114	8	0.0481393	0.001617	0.000202084
	Yes	P23083	Immunoglobulin heavy variable 1-2 OS=Homo sapiens OX=9606 GN=IGHV1-2 PE=1 SV=2	IGHV1-2	56	5	177	3	3	1	13.1	25.5492	26.038	25.9628	25.767	26.1946	25.965	26.1661	26.1115	26.1681	26.1908	6.17	16.85	0.21798	1.1631	0.104783	0.979711	0.617796	0.209155	0.565645	0.161885	26.0113	0.284048	8	0.035506	3.34558	0.29488
	Yes	A0A0C4DH33	Immunoglobulin heavy variable 1-24 OS=Homo sapiens OX=9606 GN=IGHV1-24 PE=3 SV=1	IGHV1-24	53	4	148	3	3	1	12.8	20.1079	19.9601	20.0951	20.2302	20.3538	19.7056	20.1457	19.8772	20.5638	20.0156	23.84	10.5	-0.08784	0.94093	0.59762	0.223575	0.943814	0.0251136	0.184155	0.633197	20.1055	0.510946	8	0.0638683	0.302023	0.0363794
	Yes	A0A0C4DH29	Immunoglobulin heavy variable 1-3 OS=Homo sapiens OX=9606 GN=IGHV1-3 PE=3 SV=1	IGHV1-3	28	3	149	1	1	1	13	18.4046	17.6311	17.4815	18.1801	18.2326	17.1556	17.9992	18.209	18.4616	17.9545	29.86	26.55	-0.03	0.97942	0.918554	0.0368951	0.985355	0.00640708	0.029674	0.922131	17.971	1.61634	8	0.202042	0.0111363	0.0013901
	Yes	P01743	Immunoglobulin heavy variable 1-46 OS=Homo sapiens OX=9606 GN=IGHV1-46 PE=1 SV=2	IGHV1-46	50	4	151	2	2	1	12.9	19.002	19.1104	18.8269	19.1357	19.3962	18.6523	19.5805	19.2326	19.6593	19.597	25.36	14.66	0.2501	1.18929	0.268145	0.57163	0.774563	0.110943	0.269301	0.344262	19.2193	0.883352	8	0.110419	1.4162	0.1504
	Yes	A0A0C4DH39	Immunoglobulin heavy variable 1-58 OS=Homo sapiens OX=9606 GN=IGHV1-58 PE=3 SV=1	IGHV1-58	19	2	5	2	2	1	13	24.4298	26.0854	24.7543	24.48	25.2058	25.019	24.8904	25.228	25.0105	24.8717	10.14	54.99	0.01286	1.00895	0.968213	0.0140291	0.988241	0.00513704	0.0165021	0.97541	24.9975	1.9568	8	0.244599	0.00169031	0.000211244
	Yes	P01742	Immunoglobulin heavy variable 1-69 OS=Homo sapiens OX=9606 GN=IGHV1-69 PE=1 SV=2	IGHV1-69	67	6	90	2	2	1	12.7	27.0401	27.3066	27.509	27.0914	27.9595	27.4785	28.1312	28.1556	28.5014	27.7453	26.94	27.84	0.62108	1.53803	0.0341665	1.4664	0.450629	0.346181	0.473615	0.0758197	27.6919	1.18629	8	0.148287	6.50328	0.448401
	Yes	A0A0G2JMI3	Immunoglobulin heavy variable 1-69-2 OS=Homo sapiens OX=9606 GN=IGHV1-69-2 PE=3 SV=2	IGHV1-69-2	57	4	12	4	4	1	12.9	22.0393	24.0854	23.6971	23.7995	24.9933	23.9847	24.6431	24.3444	24.7594	23.9316	25.57	63.17	0.60972	1.52596	0.263766	0.578781	0.774563	0.110943	0.457822	0.331967	24.0278	5.14691	8	0.643363	1.44459	0.152954
	Yes	A0A0B4J2H0	Immunoglobulin heavy variable 1-69D OS=Homo sapiens OX=9606 GN=IGHV1-69D PE=1 SV=1	IGHV1-69D	67	5	81	1	1	1	12.7	20.7471	21.1886	20.9812	21.0821	21.343	21.0625	21.2593	21.1206	21.3376	21.4526	11.03	15.33	0.17812	1.13141	0.184926	0.733002	0.709919	0.148791	0.404819	0.260246	21.1575	0.301525	8	0.0376907	2.10441	0.208267
	Yes	P0DP01	Immunoglobulin heavy variable 1-8 OS=Homo sapiens OX=9606 GN=IGHV1-8 PE=3 SV=1	IGHV1-8	28	3	156	1	1	1	13	20.4775	21.0224	20.9742	20.9098	20.7307	20.4273	20.7715	21.0088	20.3645	20.5069	19.66	14.47	-0.20712	0.866265	0.221154	0.655305	0.737979	0.131956	0.269744	0.297131	20.7194	0.48728	8	0.06091	1.76074	0.18039
	Yes	A0A075B7D0	Immunoglobulin heavy variable 1/OR15-1 (non-functional) (Fragment) OS=Homo sapiens OX=9606 GN=IGHV1OR15-1 PE=1 SV=1	IGHV1OR15-1	50	5	155	4	4	1	13	29.0137	29.393	29.1937	28.976	29.4012	29.1214	29.1483	29.3641	29.1747	29.2557	6.99	13.94	0.01732	1.01208	0.867206	0.0618775	0.985355	0.00640708	0.0421967	0.862705	29.2042	0.201251	8	0.0251564	0.0298117	0.00371263
	Yes	A0A0B4J1V2	Immunoglobulin heavy variable 2-26 OS=Homo sapiens OX=9606 GN=IGHV2-26 PE=3 SV=1	IGHV2-26	67	5	21	4	4	1	13.2	23.391	22.9298	24.0691	23.7695	23.9225	23.5165	24.9933	23.7389	24.0526	23.654	48.89	29.1	0.37468	1.29655	0.29688	0.527419	0.783314	0.106064	0.442124	0.375	23.8037	2.25497	8	0.281872	1.24512	0.134678
	Yes	P01817	Immunoglobulin heavy variable 2-5 OS=Homo sapiens OX=9606 GN=IGHV2-5 PE=1 SV=2	IGHV2-5	68	5	19	5	5	1	13.2	20.0292	20.2764	20.3962	20.343	20.68	19.7439	20.6006	20.1825	20.6276	20.3752	23.1	16.45	-0.039	0.973329	0.844957	0.0731653	0.985355	0.00640708	0.056793	0.836066	20.3255	0.745499	8	0.0931874	0.0408049	0.00507473
	Yes	P01814	Immunoglobulin heavy variable 2-70 OS=Homo sapiens OX=9606 GN=IGHV2-70 PE=1 SV=2	IGHV2-70	32	3	11	1	1	1	13.3	22.0393	22.6671	22.417	22.9006	22.1976	21.6409	21.8839	22.3376	22.3857	23.2535	47.42	24.34	-0.144	0.905006	0.661649	0.179372	0.962621	0.0165447	0.133963	0.682377	22.3723	2.00895	8	0.251119	0.206436	0.0251554
	Yes	A0A0C4DH43	Immunoglobulin heavy variable 2-70D OS=Homo sapiens OX=9606 GN=IGHV2-70D PE=3 SV=1	IGHV2-70D	44	4	17	1	2	1	13.3	25.0691	26.1871	25.9428	24.8385	25.7695	25.0484	25.2571	25.6595	25.4769	26.2077	33.02	37.28	-0.03148	0.978416	0.925534	0.0336074	0.985355	0.00640708	0.0225894	0.938525	25.5457	2.1305	8	0.266312	0.00930291	0.00116151
	Yes	P01762	Immunoglobulin heavy variable 3-11 OS=Homo sapiens OX=9606 GN=IGHV3-11 PE=1 SV=2	IGHV3-11	35	3	111	1	1	1	12.9	20.1581	20.4375	20.417	20.4576	20.4375	20.265	20.3321	20.4273	20.1079	20.3962	8.52	8.07	-0.07584	0.94879	0.370325	0.431417	0.830252	0.0807899	0.256761	0.444672	20.3436	0.127686	8	0.0159608	0.900913	0.101216
	Yes	P01766	Immunoglobulin heavy variable 3-13 OS=Homo sapiens OX=9606 GN=IGHV3-13 PE=1 SV=2	IGHV3-13	72	5	94	3	3	1	12.5	22.0325	22.743	22.8034	22.6276	22.9243	22.867	22.6409	22.9207	22.4144	22.5869	14.35	21.28	0.05982	1.04234	0.75036	0.124731	0.973871	0.0114986	0.119851	0.770492	22.6561	0.659854	8	0.0824817	0.108461	0.0133763
	Yes	A0A0B4J1V0	Immunoglobulin heavy variable 3-15 OS=Homo sapiens OX=9606 GN=IGHV3-15 PE=3 SV=1	IGHV3-15	40	4	53	2	2	1	12.9	22.2036	22.0426	22.3511	21.9352	22.2273	22.7244	22.5568	22.8404	23.0275	22.7182	12.26	11.17	0.6215	1.53847	0.000397735	3.40041	0.194095	0.711986	0.71044	0.00204918	22.4627	0.228363	8	0.0285454	33.8287	0.808744
	Yes	A0A0C4DH32	Immunoglobulin heavy variable 3-20 OS=Homo sapiens OX=9606 GN=IGHV3-20 PE=3 SV=2	IGHV3-20	35	3	88	2	2	1	12.7	21.0493	20.8034	20.6006	20.6453	20.8423	20.6096	20.4676	20.4972	20.5069	20.4576	4.17	12.7	-0.2804	0.823363	0.0103392	1.98551	0.312703	0.504868	0.584944	0.0307377	20.648	0.141558	8	0.0176947	11.1084	0.581336
	Yes	A0A0B4J1V1	Immunoglobulin heavy variable 3-21 OS=Homo sapiens OX=9606 GN=IGHV3-21 PE=1 SV=1	IGHV3-21	35	3	106	1	1	1	12.8	18.562	18.7731	19.1206	19.0479	18.8423	18.5842	18.8454	18.8906	18.8454	19.6731	32.78	15.19	0.09856	1.0707	0.65099	0.186426	0.959767	0.017834	0.195408	0.678279	18.9185	0.879987	8	0.109998	0.220778	0.0268561
	Yes	P01764	Immunoglobulin heavy variable 3-23 OS=Homo sapiens OX=9606 GN=IGHV3-23 PE=1 SV=2	IGHV3-23	57	5	102	2	2	1	12.6	21.4067	21.417	22.1238	21.5356	21.5915	21.6628	21.7836	22.2125	21.7223	21.4775	20.1	22.8	0.15682	1.11483	0.407497	0.389875	0.84411	0.0736008	0.260349	0.481557	21.6933	0.643626	8	0.0804533	0.764186	0.0871942
	Yes	P01768	Immunoglobulin heavy variable 3-30 OS=Homo sapiens OX=9606 GN=IGHV3-30 PE=1 SV=2	IGHV3-30	57	6	124	0	1	1	12.9	20.1581	20.6186	19.8018	20.6628	20.4576	20.0821	20.3962	20.4067	20.4972	21.0292	25.48	23.06	0.1425	1.10382	0.539963	0.267636	0.918124	0.0370984	0.195933	0.588115	20.411	0.991004	8	0.123876	0.409812	0.0487302
	Yes	P01772	Immunoglobulin heavy variable 3-33 OS=Homo sapiens OX=9606 GN=IGHV3-33 PE=1 SV=2	IGHV3-33	57	6	125	1	1	1	13.1	24.1719	24.4738	24.3376	24.2821	24.3712	24.3101	24.5165	24.4362	24.3844	24.558	6.87	7.81	0.11372	1.08201	0.127446	0.894672	0.635389	0.19696	0.422897	0.194672	24.3842	0.0894384	8	0.0111798	2.89188	0.265508
	Yes	A0A0C4DH35	Probable non-functional immunoglobulin heavy variable 3-35 OS=Homo sapiens OX=9606 GN=IGHV3-35 PE=1 SV=1	IGHV3-35	26	3	20	3	3	1	12.8	22.9933	23.1673	22.9795	22.8014	22.9024	23.1673	23.1379	23.1719	23.2521	23.2679	4.07	9.46	0.23064	1.17336	0.00778077	2.10898	0.312703	0.504868	0.671332	0.022541	23.0841	0.0855872	8	0.0106984	12.4306	0.60843
	Yes	A0A0C4DH36	Probable non-functional immunoglobulin heavy variable 3-38 OS=Homo sapiens OX=9606 GN=IGHV3-38 PE=1 SV=1	IGHV3-38	19	2	8	2	2	1	12.8	20.8802	20.7553	20.8191	20.953	21.2243	20.6886	22.2961	20.5545	20.7223	20.4576	68.87	13.31	0.01744	1.01216	0.961584	0.0170127	0.988241	0.00513704	0.0321616	0.971311	20.9351	2.46322	8	0.307903	0.00246956	0.000308599
	Yes	A0A0B4J1X8	Immunoglobulin heavy variable 3-43 OS=Homo sapiens OX=9606 GN=IGHV3-43 PE=3 SV=1	IGHV3-43	35	4	107	3	3	1	13.1	22.5545	23.119	23.1316	23.5638	23.0476	23.0002	23.0088	23.0592	22.6693	23.178	12.42	24.2	-0.1002	0.932904	0.595915	0.224816	0.943814	0.0251136	0.299408	0.631148	23.0332	0.658592	8	0.082324	0.304894	0.0367126
	Yes	P01763	Immunoglobulin heavy variable 3-48 OS=Homo sapiens OX=9606 GN=IGHV3-48 PE=1 SV=2	IGHV3-48	39	4	103	2	2	1	12.8	18.6276	18.9229	18.8576	19.4933	18.7667	18.5356	19.3343	18.6347	18.7439	18.7406	24.17	25.52	-0.1358	0.910165	0.523775	0.280856	0.91043	0.0407536	0.233172	0.571721	18.8657	0.830006	8	0.103751	0.444374	0.0526236
	Yes	A0A0A0MS15	Immunoglobulin heavy variable 3-49 OS=Homo sapiens OX=9606 GN=IGHV3-49 PE=3 SV=1	IGHV3-49	45	5	28	3	3	1	13	24.3578	24.6264	24.8336	24.5696	24.8904	24.848	25.0443	24.6486	25.217	25.2243	16.64	14.52	0.34088	1.26653	0.0484804	1.31443	0.489787	0.309993	0.483762	0.0942623	24.826	0.429633	8	0.0537041	5.40923	0.403396
	Yes	P01767	Immunoglobulin heavy variable 3-53 OS=Homo sapiens OX=9606 GN=IGHV3-53 PE=1 SV=2	IGHV3-53	57	5	89	1	2	1	12.8	19.4696	20.1825	19.4067	19.0795	19.0612	18.9345	19.4516	19.2945	18.7764	19.3452	19.22	35.51	-0.27946	0.823899	0.279758	0.553218	0.783314	0.106064	0.441875	0.352459	19.3002	1.16216	8	0.14527	1.34401	0.143837
	Yes	A0A075B6Q5	Immunoglobulin heavy variable 3-64 OS=Homo sapiens OX=9606 GN=IGHV3-64 PE=3 SV=1	IGHV3-64	35	3	7	1	3	1	12.9	19.1898	19.1922	19.1752	18.8018	19.3343	19.0638	19.1332	19.724	19.5787	19.7521	21.84	12.89	0.3117	1.24117	0.107351	0.969194	0.617796	0.209155	0.421172	0.172131	19.2945	0.590983	8	0.0738729	3.28798	0.291281
	Yes	A0A0J9YX35	Immunoglobulin heavy variable 3-64D OS=Homo sapiens OX=9606 GN=IGHV3-64D PE=3 SV=1	IGHV3-64D	19	2	16	1	1	1	12.8	22.1519	22.5285	22.2477	22.4092	22.44	22.4551	22.5165	22.6298	22.538	22.68	6.26	10.42	0.20842	1.15542	0.0301789	1.5203	0.446283	0.35039	0.731696	0.067623	22.4597	0.125604	8	0.0157005	6.91681	0.463692
	Yes	P01780	Immunoglobulin heavy variable 3-7 OS=Homo sapiens OX=9606 GN=IGHV3-7 PE=1 SV=2	IGHV3-7	70	6	135	3	3	1	12.9	26.9428	27.2353	27.2979	27.1795	27.0914	27.2714	27.019	27.7708	26.5898	27.217	29.86	9.17	0.02422	1.01693	0.907128	0.0423314	0.985355	0.00640708	0.0587473	0.911885	27.1615	0.809204	8	0.101151	0.0144984	0.00180902
	Yes	A0A4W8ZXM2	Immunoglobulin heavy variable 3-72 OS=Homo sapiens OX=9606 GN=IGHV3-72 PE=1 SV=1	IGHV3-72	88	7	273	0	3	1	11.2	27.6181	27.8974	27.8858	27.4862	27.6181	27.8799	28.0401	27.8564	28.1556	28.3066	13.28	12.66	0.3466	1.27156	0.0184264	1.73456	0.40873	0.388563	0.518499	0.045082	27.8744	0.27609	8	0.0345112	8.70236	0.521026
	Yes	A0A0B4J1V6	Immunoglobulin heavy variable 3-73 OS=Homo sapiens OX=9606 GN=IGHV3-73 PE=3 SV=1	IGHV3-73	32	4	49	1	1	1	12.8	20.343	20.343	20.9951	21.0292	20.5823	21.0691	20.6453	20.85	20.6364	20.6096	14.38	23.49	0.10356	1.07442	0.569658	0.244385	0.920508	0.0359725	0.145173	0.618852	20.7103	0.610279	8	0.0762849	0.351468	0.0420845
	Yes	A0A0B4J1X5	Immunoglobulin heavy variable 3-74 OS=Homo sapiens OX=9606 GN=IGHV3-74 PE=3 SV=1	IGHV3-74	48	4	87	1	2	1	12.8	21.1332	21.0951	20.9459	21.4221	21.0359	21.0886	21.2764	21.6409	21.8191	21.3266	20.74	13.12	0.30388	1.23446	0.0843614	1.07386	0.58812	0.230534	0.510654	0.143443	21.2784	0.47595	8	0.0594938	3.88036	0.32662
	Yes	P01782	Immunoglobulin heavy variable 3-9 OS=Homo sapiens OX=9606 GN=IGHV3-9 PE=1 SV=2	IGHV3-9	35	3	136	0	2	1	12.9	23.9495	24.4923	24.5463	24.5225	24.5812	24.3031	24.2021	24.5225	24.0275	24.6918	18.26	16.25	-0.06896	0.953325	0.68943	0.16151	0.963382	0.0162014	0.117286	0.715164	24.3839	0.553689	8	0.0692112	0.171774	0.0210204
	Yes	A0A075B7D8	Immunoglobulin heavy variable 3/OR15-7 (pseudogene) (Fragment) OS=Homo sapiens OX=9606 GN=IGHV3OR15-7 PE=1 SV=1	IGHV3OR15-7	40	4	10	3	3	1	13.1	20.1206	20.0426	19.8191	19.9601	19.9459	19.8113	20.0156	19.9243	20.0292	20.0691	6.9	7.86	-0.00776	0.994636	0.912569	0.0397343	0.985355	0.00640708	0.0346109	0.913934	19.9738	0.0937863	8	0.0117233	0.0128414	0.00160261
	Yes	A0A075B7B8	Immunoglobulin heavy variable 3/OR16-12 (non-functional) (Fragment) OS=Homo sapiens OX=9606 GN=IGHV3OR16-12 PE=1 SV=1	IGHV3OR16-12	26	3	79	2	2	1	12.9	25.217	25.5869	25.3204	25.1293	24.989	25.1253	25.3645	25.5105	25.5433	26.4504	40.69	16.08	0.35028	1.27481	0.193455	0.713421	0.726199	0.138945	0.554732	0.266393	25.4237	1.21742	8	0.152178	2.01567	0.201251
	Yes	A0A0B4J2B5	Immunoglobulin heavy variable 3/OR16-9 (non-functional) (Fragment) OS=Homo sapiens OX=9606 GN=IGHV3OR16-9 PE=1 SV=1	IGHV3OR16-9	61	4	291	0	1	1	10.7	21.1332	21.4118	21.1079	21.0691	20.8576	21.2006	21.2419	21.2764	21.3484	21.6628	13.82	14.05	0.2301	1.17292	0.0942911	1.02553	0.613521	0.212171	0.583349	0.153689	21.231	0.294019	8	0.0367524	3.60153	0.310436
	Yes	A0A0C4DH34	Immunoglobulin heavy variable 4-28 OS=Homo sapiens OX=9606 GN=IGHV4-28 PE=3 SV=1	IGHV4-28	21	2	109	2	2	1	13.1	24.989	25.7312	25.8997	25.6513	25.3307	25.5285	25.4645	25.7895	25.3204	25.4707	12.36	23.51	-0.00566	0.996084	0.975567	0.0107429	0.988241	0.00513704	0.0091407	0.983607	25.5175	0.641726	8	0.0802157	0.00099842	0.000124787
	Yes	P06331	Immunoglobulin heavy variable 4-34 OS=Homo sapiens OX=9606 GN=IGHV4-34 PE=1 SV=2	IGHV4-34	42	4	131	1	1	1	13.8	20.6886	20.2989	20.8876	21.2933	20.2764	20.9672	20.4476	21.5356	20.7796	19.8891	41.75	30.6	0.03486	1.02446	0.919269	0.0365573	0.985355	0.00640708	0.0311241	0.92623	20.7064	2.22142	8	0.277678	0.0109409	0.00136575
	Yes	P01824	Immunoglobulin heavy variable 4-39 OS=Homo sapiens OX=9606 GN=IGHV4-39 PE=1 SV=2	IGHV4-39	42	4	130	1	1	1	13.9	27.7453	27.8564	28.4234	28.0084	28.1312	27.8081	28.1065	28.2935	28.217	28.0914	12.21	18.92	0.07036	1.04998	0.637548	0.195487	0.959767	0.017834	0.121126	0.659836	28.0681	0.413018	8	0.0516273	0.239725	0.0290938
	Yes	A0A075B6R2	Immunoglobulin heavy variable 4-4 OS=Homo sapiens OX=9606 GN=IGHV4-4 PE=3 SV=2	IGHV4-4	44	4	80	1	2	1	12.8	25.7745	24.1642	24.1871	25.1488	25.452	23.9134	25.3578	24.4738	25.9562	25.217	51.41	47.24	0.03832	1.02692	0.939042	0.0273151	0.988241	0.00513704	0.0191278	0.94877	24.9645	4.71639	8	0.589549	0.00622689	0.000777756
	Yes	A0A0C4DH41	Immunoglobulin heavy variable 4-61 OS=Homo sapiens OX=9606 GN=IGHV4-61 PE=3 SV=1	IGHV4-61	44	4	130	0	1	1	13.1	17.392	17.6024	17.9992	17.83	17.4656	17.5432	17.5805	17.3233	17.5951	17.5356	7.24	18.03	-0.1423	0.906074	0.282856	0.548434	0.783314	0.106064	0.452522	0.354508	17.5867	0.30554	8	0.0381925	1.32548	0.142135
	Yes	A0A0J9YXX1	Immunoglobulin heavy variable 5-10-1 OS=Homo sapiens OX=9606 GN=IGHV5-10-1 PE=3 SV=1	IGHV5-10-1	47	4	83	2	2	1	12.8	23.6865	22.0951	21.5592	21.8802	21.8913	24.1795	23.8576	22.6865	24.6649	23.9406	42.7	75.46	1.64336	3.12393	0.0108583	1.96424	0.312703	0.504868	0.524874	0.0327869	23.0441	4.95974	8	0.619967	10.8902	0.576501
	Yes	A0A0C4DH38	Immunoglobulin heavy variable 5-51 OS=Homo sapiens OX=9606 GN=IGHV5-51 PE=3 SV=1	IGHV5-51	66	6	196	4	4	1	12.7	28.1507	27.9203	28.2308	28.0137	28.3704	27.9923	28.1164	28.0401	28.3951	28.4274	14.26	12.32	0.05708	1.04036	0.648668	0.187977	0.959767	0.017834	0.104555	0.67418	28.1657	0.29093	8	0.0363662	0.22398	0.027235
	Yes	A0A0B4J1U7	Immunoglobulin heavy variable 6-1 OS=Homo sapiens OX=9606 GN=IGHV6-1 PE=3 SV=1	IGHV6-1	40	4	42	4	4	1	13.5	25.417	25.8904	26.0275	26.0105	25.976	25.4831	26.0854	26.0169	25.8788	26.4073	22.7	15.84	0.11002	1.07924	0.576225	0.239408	0.924993	0.0338617	0.283126	0.622951	25.9193	0.713289	8	0.0891611	0.339397	0.040698
	Yes	A0A0J9YVY3	Immunoglobulin heavy variable 7-4-1 OS=Homo sapiens OX=9606 GN=IGHV7-4-1 PE=3 SV=1	IGHV7-4-1	40	3	159	1	1	1	12.8	16.5537	17.0211	16.977	17.3667	17.5805	16.624	16.7602	16.7731	16.8113	16.3904	11.2	26.7	-0.428	0.743291	0.0568403	1.24534	0.494193	0.306104	0.576125	0.114754	16.8858	0.740814	8	0.0926018	4.94548	0.382024
	Yes	P01834	Immunoglobulin kappa constant OS=Homo sapiens OX=9606 GN=IGKC PE=1 SV=2	IGKC	91	12	4831	4	12	1	11.8	32.1813	32.8627	32.5296	32.3594	32.8403	32.3142	32.881	32.7252	32.7613	32.94	15.64	20.33	0.16968	1.12481	0.354149	0.450813	0.829986	0.080929	0.220441	0.42418	32.6395	0.595264	8	0.074408	0.967345	0.107874
	Yes	P04430	Immunoglobulin kappa variable 1-16 OS=Homo sapiens OX=9606 GN=IGKV1-16 PE=1 SV=2	IGKV1-16	29	2	16	2	2	1	12.6	22.7735	23.2021	22.7735	22.9441	23.1856	22.6929	23.5869	23.2021	23.178	22.6671	27.1	14.66	0.08964	1.0641	0.661716	0.179329	0.962621	0.0165447	0.134733	0.684426	23.0206	0.77881	8	0.0973513	0.206349	0.025145
	Yes	P01599	Immunoglobulin kappa variable 1-17 OS=Homo sapiens OX=9606 GN=IGKV1-17 PE=1 SV=2	IGKV1-17	32	5	23	2	5	1	12.8	25.1642	25.0935	25.2961	25.2021	25.2643	25.48	25.2926	25.0609	24.5522	25.848	32.15	5.6	0.0427	1.03004	0.850398	0.0703778	0.985355	0.00640708	0.112185	0.842213	25.2254	0.960866	8	0.120108	0.037951	0.00472148
	Yes	A0A075B6S5	Immunoglobulin kappa variable 1-27 OS=Homo sapiens OX=9606 GN=IGKV1-27 PE=3 SV=1	IGKV1-27	43	3	14	3	3	1	12.7	21.8689	22.2006	22.3619	22.1519	22.5615	22.9566	22.1612	22.4425	22.1238	22.6141	24.77	17.66	0.23068	1.17339	0.264033	0.578342	0.774563	0.110943	0.36203	0.334016	22.3443	0.737617	8	0.0922022	1.44284	0.152797
	Yes	P01602	Immunoglobulin kappa variable 1-5 OS=Homo sapiens OX=9606 GN=IGKV1-5 PE=1 SV=2	IGKV1-5	25	2	30	2	2	1	12.8	26.1527	25.4488	25.9088	25.673	25.9955	26.0296	25.5983	25.3712	25.726	25.9955	18.74	18.63	-0.09164	0.938455	0.614818	0.211253	0.946471	0.0238926	0.139495	0.64959	25.7899	0.612883	8	0.0766104	0.274045	0.0331211
	Yes	A0A0C4DH67	Immunoglobulin kappa variable 1-8 OS=Homo sapiens OX=9606 GN=IGKV1-8 PE=3 SV=1	IGKV1-8	31	3	13	1	3	1	12.5	22.7286	23.1379	23.1472	22.5754	22.6096	23.3101	23.0772	23.9134	22.895	24.417	46.45	19.92	0.6828	1.60525	0.0580601	1.23612	0.494193	0.306104	0.604326	0.116803	23.1811	1.90872	8	0.23859	4.88512	0.379129
	Yes	A0A0B4J2D9	Immunoglobulin kappa variable 1D-13 OS=Homo sapiens OX=9606 GN=IGKV1D-13 PE=3 SV=1	IGKV1D-13	29	2	24	2	2	1	12.6	21.4825	23.2679	21.3645	21.343	22.3565	22.0054	23.1991	23.2302	22.2125	21.2535	53.69	67.2	0.41726	1.33539	0.455512	0.3415	0.881429	0.0548126	0.152314	0.512295	22.1715	5.66224	8	0.70778	0.614972	0.0713841
	Yes	A0A2Q2TTZ9	Immunoglobulin kappa variable 1-33 OS=Homo sapiens OX=9606 GN=IGKV1D-33 PE=1 SV=1	IGKV1D-33	56	4	171	1	4	1	11.8	26.3528	26.7645	26.6181	26.604	26.965	26.5898	26.7895	26.5682	26.6865	26.8264	8.04	15.65	0.0312	1.02186	0.789943	0.102405	0.985355	0.00640708	0.0981877	0.797131	26.6765	0.256576	8	0.032072	0.0758793	0.00939579
	Yes	P04432	Immunoglobulin kappa variable 1D-39 OS=Homo sapiens OX=9606 GN=IGKV1D-39 PE=3 SV=2	IGKV1D-39	18	2	26	2	2	1	12.7	24.0526	23.7182	23.5869	23.7389	24.0691	23.6649	24.5869	24.5638	23.7492	23.8093	32.58	15	0.24168	1.18237	0.318514	0.496871	0.79278	0.100847	0.334107	0.39959	23.954	1.03246	8	0.129057	1.13146	0.123908
	Yes	P06310	Immunoglobulin kappa variable 2-30 OS=Homo sapiens OX=9606 GN=IGKV2-30 PE=3 SV=2	IGKV2-30	38	4	49	2	3	1	13.2	27.5969	27.6458	27.4938	27.509	27.5682	27.5969	27.4394	27.2445	28.189	28.0813	28.43	4.42	0.14748	1.10763	0.44875	0.347995	0.881429	0.0548126	0.362415	0.508197	27.6365	0.685747	8	0.0857184	0.634355	0.0734687
	Yes	A0A087X0Q4	Immunoglobulin kappa variable 2-40 OS=Homo sapiens OX=9606 GN=IGKV2-40 PE=1 SV=1	IGKV2-40	57	4	39	1	2	1	11.4	24.4551	24.2535	24.1332	24.4234	24.4488	24.4041	24.0526	23.8858	24.7846	25.0526	33.9	9.58	0.09314	1.06669	0.692925	0.159314	0.963382	0.0162014	0.148017	0.719262	24.3894	1.0347	8	0.129338	0.167682	0.02053
	Yes	A0A075B6R9	Probable non-functional immunoglobulin kappa variable 2D-24 OS=Homo sapiens OX=9606 GN=IGKV2D-24 PE=1 SV=1	IGKV2D-24	38	3	22	0	3	1	13.1	23.5045	23.5045	23.6971	23.0476	23.2679	23.4676	23.6865	23.632	22.867	23.6096	20.18	16.85	0.04822	1.03399	0.803974	0.0947582	0.985355	0.00640708	0.0751476	0.811475	23.4284	0.706347	8	0.0882933	0.0658365	0.00816239
	Yes	A0A5H1ZRS2	Immunoglobulin kappa variable 2D-28 OS=Homo sapiens OX=9606 GN=IGKV2D-28 PE=1 SV=1	IGKV2D-28	43	3	112	1	1	1	11	24.002	23.9847	23.9043	24.2096	24.019	23.9672	23.976	23.8093	24.1565	24.3975	16.1	8.04	0.03738	1.02625	0.747955	0.126124	0.973871	0.0114986	0.115494	0.766393	24.0426	0.252557	8	0.0315697	0.110649	0.0136425
	Yes	A0A5H1ZRS9	Immunoglobulin kappa variable 2D-29 OS=Homo sapiens OX=9606 GN=IGKV2D-29 PE=1 SV=1	IGKV2D-29	54	4	81	1	3	1	11.2	23.8858	24.1015	23.7182	24.945	23.867	24.0691	24.275	23.6431	24.7995	24.0443	30.8	40.14	0.0627	1.04442	0.833689	0.0789957	0.985355	0.00640708	0.0733796	0.831967	24.1349	1.67074	8	0.208842	0.0470606	0.00584817
	Yes	P04433	Immunoglobulin kappa variable 3-11 OS=Homo sapiens OX=9606 GN=IGKV3-11 PE=1 SV=1	IGKV3-11	52	3	50	1	3	1	12.6	25.848	26.2002	25.7594	25.7466	26.2979	25.9316	26.1234	26.6181	26.0833	26.3118	19.19	18.44	0.24322	1.18363	0.179776	0.745267	0.708115	0.149896	0.344986	0.252049	26.092	0.547555	8	0.0684444	2.16073	0.212655
	Yes	P01624	Immunoglobulin kappa variable 3-15 OS=Homo sapiens OX=9606 GN=IGKV3-15 PE=1 SV=2	IGKV3-15	26	2	35	1	1	1	12.5	22.2214	22.654	22.7471	22.5261	22.7756	22.5237	22.7675	22.6475	22.1426	22.969	20.42	14.61	0.02522	1.01763	0.886323	0.0524078	0.985355	0.00640708	0.0529267	0.881148	22.5975	0.584044	8	0.0730055	0.0217808	0.00271521
	Yes	P01619	Immunoglobulin kappa variable 3-20 OS=Homo sapiens OX=9606 GN=IGKV3-20 PE=1 SV=2	IGKV3-20	47	5	142	3	3	1	12.5	27.3662	27.6389	27.7895	27.4551	27.611	27.5898	28.1652	27.965	27.8081	27.8264	14.82	11.52	0.29876	1.23009	0.03798	1.42044	0.463356	0.334085	0.660853	0.0819672	27.7215	0.289731	8	0.0362163	6.16142	0.435085
	Yes	A0A075B6H7	Probable non-functional immunoglobulin kappa variable 3-7 OS=Homo sapiens OX=9606 GN=IGKV3-7 PE=1 SV=1	IGKV3-7	42	3	35	2	2	1	12.8	26.0588	26.7389	26.4815	26.3528	26.7129	26.4938	26.8858	26.3894	26.5898	26.8019	14.42	18.65	0.16316	1.11974	0.326435	0.486203	0.800504	0.0966364	0.293936	0.407787	26.5506	0.487271	8	0.0609089	1.09266	0.12017
	Yes	A0A0C4DH25	Immunoglobulin kappa variable 3D-20 OS=Homo sapiens OX=9606 GN=IGKV3D-20 PE=3 SV=1	IGKV3D-20	52	4	96	2	2	1	12.5	24.1015	24.4362	24.6375	24.141	24.4984	24.7129	25.0975	25.1095	24.4984	25.0526	17.99	15.92	0.53126	1.44519	0.0108933	1.96284	0.312703	0.504868	0.510859	0.0348361	24.6286	0.519011	8	0.0648763	10.876	0.576181
	Yes	P06312	Immunoglobulin kappa variable 4-1 OS=Homo sapiens OX=9606 GN=IGKV4-1 PE=1 SV=1	IGKV4-1	28	3	44	3	3	1	13.4	26.3943	26.6181	26.5898	26.1946	26.8623	26.632	26.9869	26.9088	26.4846	26.9088	14.42	17.16	0.2524	1.19119	0.126377	0.898332	0.635389	0.19696	0.381045	0.192623	26.658	0.437715	8	0.0547143	2.91084	0.266784
	Yes	P0DOY3	Immunoglobulin lambda constant 3 OS=Homo sapiens OX=9606 GN=IGLC3 PE=1 SV=1	IGLC3	70	10	2326	2	6	1	11.3	32.7731	33.4083	33.5527	33.1813	33.3436	33.0463	33.2135	33.3436	33.6307	33.8608	23.02	19.16	0.16718	1.12286	0.4231	0.373557	0.863903	0.0635353	0.265539	0.489754	33.3354	0.784409	8	0.0980511	0.712617	0.0817914
	Yes	A0A5H1ZRQ7	Immunoglobulin lambda constant 7 (Fragment) OS=Homo sapiens OX=9606 GN=IGLC7 PE=1 SV=1	IGLC7	70	8	1295	0	3	1	11.3	24.6486	23.2521	25.9998	24.5105	24.895	26.0793	24.5404	23.5285	26.2643	26.604	66.05	67.19	0.7421	1.67261	0.34116	0.467043	0.820127	0.0861187	0.269027	0.415984	25.0323	10.7544	8	1.3443	1.02416	0.113491
	Yes	A0A0G2JRQ6	Ig-like domain-containing protein (Fragment) OS=Homo sapiens OX=9606 PE=1 SV=4	Ig-like domain-containing protein (Fragment) OS=Homo sapiens OX=9606	29	3	10	3	3	1	12.7	22.6822	23.4298	24.3376	22.714	23.7594	24.002	23.5983	23.5869	24.2021	24.48	27.07	49.55	0.58926	1.50447	0.140411	0.852599	0.640379	0.193563	0.403451	0.219262	23.6792	2.59364	8	0.324205	2.67753	0.250763
	Yes	A0A0J9YY99	Ig-like domain-containing protein (Fragment) OS=Homo sapiens OX=9606 PE=1 SV=1	Ig-like domain-containing protein (Fragment) OS=Homo sapiens OX=9606	52	6	129	1	1	1	13	27.8324	28.5682	27.726	28.141	28.3153	28.0914	28.3869	28.2308	28.3745	28.8081	19.84	24.04	0.26176	1.19894	0.217892	0.661759	0.737979	0.131956	0.435319	0.288934	28.2475	0.766242	8	0.0957802	1.78842	0.182708
	Yes	P15814	Immunoglobulin lambda-like polypeptide 1 OS=Homo sapiens OX=9606 GN=IGLL1 PE=1 SV=1	IGLL1	16	2	18	2	2	1	22.9	22.0951	22.4526	22.9006	22.4015	22.6929	22.343	22.538	22.5285	22.8913	23.2096	25.24	21.02	0.19354	1.14357	0.375995	0.424817	0.830252	0.0807899	0.257604	0.452869	22.6053	0.852591	8	0.106574	0.87868	0.0989652
	Yes	A0A0B4J231	Immunoglobulin lambda-like polypeptide 5 OS=Homo sapiens OX=9606 GN=IGLL5 PE=1 SV=1	IGLL5	38	9	1213	0	4	1	23.1	31.4581	31.8385	32.196	32.0117	32.1753	31.8042	31.933	31.8196	32.08	32.4871	21.07	19.52	0.08886	1.06353	0.643846	0.191218	0.959767	0.017834	0.16433	0.663934	31.9804	0.684457	8	0.0855571	0.230726	0.0280323
	Yes	A0A0B4J1U3	Immunoglobulin lambda variable 1-36 OS=Homo sapiens OX=9606 GN=IGLV1-36 PE=1 SV=5	IGLV1-36	36	2	8	2	2	1	12.5	20.1946	20.9024	20.8423	20.343	21.2243	20.2419	20.0156	20.3538	20.2535	20.8576	23.44	28.84	-0.35684	0.780873	0.168196	0.774185	0.708115	0.149896	0.376821	0.235656	20.5229	1.10932	8	0.138665	2.29574	0.222979
	Yes	P01699	Immunoglobulin lambda variable 1-44 OS=Homo sapiens OX=9606 GN=IGLV1-44 PE=1 SV=2	IGLV1-44	38	2	10	1	1	1	12.2	19.9742	21.1015	20.5638	21.1269	21.1704	21.2243	21.2006	21.1395	21.6497	21.7013	19.06	30.85	0.59572	1.51123	0.0518501	1.28525	0.489787	0.309993	1.10516	0.104508	21.0852	1.36209	8	0.170261	5.21085	0.394437
	Yes	P01700	Immunoglobulin lambda variable 1-47 OS=Homo sapiens OX=9606 GN=IGLV1-47 PE=1 SV=2	IGLV1-47	50	3	54	2	2	1	12.3	25.4457	26.1214	25.9584	25.7466	26.0443	25.5725	25.7338	25.9271	25.8167	26.2768	19.28	17.68	0.0021	1.00146	0.990421	0.00418	0.992455	0.00328914	0.00382715	0.997951	25.8643	0.574967	8	0.0718708	0.0001534	1.91747e-05
	Yes	P01701	Immunoglobulin lambda variable 1-51 OS=Homo sapiens OX=9606 GN=IGLV1-51 PE=1 SV=2	IGLV1-51	43	6	43	6	6	1	12.2	25.5696	26.0148	25.824	25.8504	26.2589	25.7796	26.3828	26.3629	26.0833	26.4041	17.35	17.81	0.299	1.23029	0.109389	0.961026	0.617796	0.209155	0.36339	0.17623	26.053	0.551258	8	0.0689072	3.24353	0.28848
	Yes	P01706	Immunoglobulin lambda variable 2-11 OS=Homo sapiens OX=9606 GN=IGLV2-11 PE=1 SV=2	IGLV2-11	48	3	16	2	2	1	12.6	23.5754	23.5638	23.8191	23.5285	23.4041	23.3645	23.4425	23.7695	23.4551	23.7796	13.76	10.73	-0.01594	0.989012	0.889304	0.0509496	0.985355	0.00640708	0.0317033	0.889344	23.5702	0.246149	8	0.0307686	0.0206447	0.00257395
	Yes	A0A075B6J9	Immunoglobulin lambda variable 2-18 OS=Homo sapiens OX=9606 GN=IGLV2-18 PE=3 SV=2	IGLV2-18	25	2	11	2	2	1	12.4	22.2006	21.9847	22.4726	23.632	23.0854	22.8093	22.44	22.6736	23.2492	23.2821	25.17	49.84	0.21578	1.16133	0.547857	0.261333	0.919153	0.0366121	0.165902	0.594262	22.7829	2.36542	8	0.295677	0.393681	0.0469021
	Yes	P01709	Immunoglobulin lambda variable 2-8 OS=Homo sapiens OX=9606 GN=IGLV2-8 PE=1 SV=2	IGLV2-8	18	2	29	1	1	1	12.4	23.1047	22.8327	23.1127	23.0509	22.6584	23.1795	23.2229	23.4676	23.1269	23.4425	10.98	13.27	0.336	1.26225	0.0181048	1.74221	0.40873	0.388563	0.805218	0.0430328	23.1199	0.257446	8	0.0321808	8.77045	0.522971
	Yes	P01715	Immunoglobulin lambda variable 3-1 OS=Homo sapiens OX=9606 GN=IGLV3-1 PE=1 SV=2	IGLV3-1	26	2	27	1	1	1	12.3	18.3709	18.3836	18.7764	18.5394	18.9112	18.3836	18.5545	18.7987	20.7796	19.1801	85.86	17.02	0.543	1.457	0.256667	0.59063	0.774563	0.110943	0.615724	0.327869	18.8678	3.95221	8	0.494027	1.49207	0.157191
	Yes	A0A075B6K4	Immunoglobulin lambda variable 3-10 OS=Homo sapiens OX=9606 GN=IGLV3-10 PE=3 SV=2	IGLV3-10	36	7	74	5	5	1	12.4	26.2058	26.8858	26.1075	26.4008	26.4024	26.673	26.391	26.726	26.8264	27.2445	22.41	22.24	0.37172	1.29389	0.0898408	1.04653	0.606724	0.217009	0.504927	0.147541	26.5863	0.74257	8	0.0928213	3.72155	0.317497
	Yes	A0A075B6K0	Immunoglobulin lambda variable 3-16 OS=Homo sapiens OX=9606 GN=IGLV3-16 PE=3 SV=2	IGLV3-16	18	2	21	1	1	1	12.5	20.2535	21.0821	22.2155	20.895	21.2477	20.343	21.1946	20.5451	21.2477	20.7389	27.46	53.65	-0.3249	0.798354	0.398165	0.399937	0.834454	0.0785977	0.290977	0.47541	20.9763	2.65029	8	0.331286	0.796592	0.0905569
	Yes	P01714	Immunoglobulin lambda variable 3-19 OS=Homo sapiens OX=9606 GN=IGLV3-19 PE=1 SV=2	IGLV3-19	17	2	25	2	2	1	12	25.0691	25.3066	25.792	26.0464	25.7024	25.4041	25.5463	25.7619	26.4831	26.632	39.18	26.21	0.38218	1.30331	0.24524	0.610409	0.762273	0.117889	0.33225	0.321721	25.7744	1.85765	8	0.232206	1.57254	0.164276
	Yes	P80748	Immunoglobulin lambda variable 3-21 OS=Homo sapiens OX=9606 GN=IGLV3-21 PE=1 SV=2	IGLV3-21	49	3	34	1	1	1	12.4	20.3645	20.6971	21.7594	20.4775	17.83	20.8423	21.3484	21.2419	18.3495	17.3667	78.56	72.41	-0.39594	0.759994	0.715487	0.145398	0.969883	0.0132807	0.0875914	0.737705	20.0277	21.98	8	2.7475	0.142647	0.0175185
	Yes	P01717	Immunoglobulin lambda variable 3-25 OS=Homo sapiens OX=9606 GN=IGLV3-25 PE=1 SV=2	IGLV3-25	37	3	42	1	1	1	12	24.002	23.867	24.1642	24.2891	24.2679	23.9406	24.0772	24.2891	24.7945	24.8191	28.18	12.24	0.26606	1.20252	0.216908	0.663725	0.737979	0.131956	0.418505	0.286885	24.2511	0.787895	8	0.0984868	1.79689	0.183414
	Yes	P01718	Immunoglobulin lambda variable 3-27 OS=Homo sapiens OX=9606 GN=IGLV3-27 PE=1 SV=2	IGLV3-27	19	2	19	1	1	1	12.2	21.2302	21.4726	22.1206	22.3672	22.823	21.2877	22.0156	21.85	22.6253	21.6757	36.14	43.95	-0.11186	0.925394	0.767059	0.115171	0.980792	0.00842302	0.0750469	0.780738	21.9468	2.66414	8	0.333018	0.0939339	0.0116055
	Yes	A0A075B6K5	Immunoglobulin lambda variable 3-9 OS=Homo sapiens OX=9606 GN=IGLV3-9 PE=3 SV=1	IGLV3-9	33	3	35	1	1	1	12.3	23.7695	24.3031	24.3444	23.8385	23.9584	23.7995	24.1253	24.2679	23.9672	23.9225	12.93	18.49	-0.0263	0.981935	0.859783	0.0656111	0.985355	0.00640708	0.0396006	0.856557	24.0296	0.415668	8	0.0519585	0.0332809	0.00414287
	Yes	A0A075B6I1	Immunoglobulin lambda variable 4-60 OS=Homo sapiens OX=9606 GN=IGLV4-60 PE=3 SV=1	IGLV4-60	16	2	5	2	2	1	13	20.8802	20.85	22.1795	20.9882	21.4775	21.3699	22.1581	21.5069	22.2096	22.1301	25.98	44.61	0.59984	1.51555	0.0892896	1.0492	0.606724	0.217009	0.336524	0.145492	21.575	1.92568	8	0.240709	3.73695	0.318392
	Yes	A0A075B6H9	Immunoglobulin lambda variable 4-69 OS=Homo sapiens OX=9606 GN=IGLV4-69 PE=1 SV=1	IGLV4-69	22	3	15	3	3	1	12.8	23.7077	23.8576	23.976	23.6757	23.6096	23.5285	23.632	23.9225	23.7492	23.8191	10.56	10.51	-0.03506	0.975991	0.724246	0.140114	0.972981	0.0118954	0.0955749	0.741803	23.7478	0.184072	8	0.023009	0.133557	0.0164205
	Yes	A0A075B6J1	Immunoglobulin lambda variable 5-37 OS=Homo sapiens OX=9606 GN=IGLV5-37 PE=3 SV=1	IGLV5-37	16	2	4	2	2	1	13.3	20.002	19.3408	18.2787	19.7005	19.5915	21.1079	19.8034	19.4025	20.6453	21.5117	55.84	36.82	1.11146	2.16064	0.0540202	1.26744	0.489787	0.309993	0.54566	0.108607	19.9384	4.85248	8	0.60656	5.0916	0.388921
	Yes	A0A0G2JS06	Immunoglobulin lambda variable 5-39 OS=Homo sapiens OX=9606 GN=IGLV5-39 PE=3 SV=1	IGLV5-39	29	4	10	1	1	1	13.4	21.2821	21.3699	21.7098	23.2821	21.6671	21.8689	22.7244	21.9098	21.4726	22.2066	34.01	72.92	0.17426	1.12839	0.688807	0.161903	0.963382	0.0162014	0.132194	0.711066	21.9493	3.52055	8	0.440068	0.17251	0.0211086
	Yes	A0A0G2JSC0	Immunoglobulin lambda variable 5-45 (Fragment) OS=Homo sapiens OX=9606 GN=IGLV5-45 PE=1 SV=1	IGLV5-45	33	4	13	0	1	1	13.2	19.6731	20.1332	20.3962	20.7796	20.1079	19.9742	20.0691	19.9601	19.9601	20.7955	28.94	28.39	-0.0662	0.955151	0.792927	0.100767	0.985355	0.00640708	0.0839388	0.803279	20.1849	1.18961	8	0.148701	0.0736788	0.0091258
	Yes	A0A075B6I7	Probable non-functional immunoglobulin lambda variable 5-48 OS=Homo sapiens OX=9606 GN=IGLV5-48 PE=1 SV=2	IGLV5-48	21	2	4	2	2	1	11.2	19.4933	19.3667	19.5787	19.4004	19.4273	19.6971	19.7207	19.7005	19.9009	19.9459	8.6	5.89	0.33974	1.26553	0.000851086	3.07003	0.207665	0.682637	0.663869	0.00409836	19.6232	0.0863003	8	0.0107875	26.7492	0.769779
	Yes	P04211	Immunoglobulin lambda variable 7-43 OS=Homo sapiens OX=9606 GN=IGLV7-43 PE=3 SV=2	IGLV7-43	15	2	21	1	1	1	12.4	20.6006	20.9388	20.343	19.6096	19.624	20.6628	20.1206	20.4476	21.0426	20.7307	23.21	39.82	0.37766	1.29923	0.252351	0.597995	0.774563	0.110943	0.323968	0.32377	20.412	1.87438	8	0.234297	1.52186	0.159828
	Yes	A0A075B6I9	Immunoglobulin lambda variable 7-46 OS=Homo sapiens OX=9606 GN=IGLV7-46 PE=3 SV=4	IGLV7-46	15	2	25	1	1	1	12.5	25.2207	25.1984	26.0894	25.4298	25.6486	25.9977	25.1642	26.1908	26.6458	27.2077	50.17	27.5	0.72386	1.6516	0.0920032	1.0362	0.606724	0.217009	0.448159	0.151639	25.8793	2.86145	8	0.357681	3.66229	0.314029
	Yes	A0A075B6I0	Immunoglobulin lambda variable 8-61 OS=Homo sapiens OX=9606 GN=IGLV8-61 PE=3 SV=7	IGLV8-61	20	3	31	3	3	1	12.8	25.6292	26.7895	26.4769	26.2133	25.6431	25.6676	25.7077	26.1604	25.4923	25.3273	22.99	35.02	-0.47934	0.717306	0.111742	0.951785	0.617796	0.209155	0.47252	0.180328	25.9107	1.43894	8	0.179868	3.19355	0.285303
	Yes	A0A0B4J1Y8	Immunoglobulin lambda variable 9-49 OS=Homo sapiens OX=9606 GN=IGLV9-49 PE=1 SV=1	IGLV9-49	33	5	19	5	5	1	13	23.654	24.217	23.48	23.8858	22.9619	23.632	23.8385	24.5696	24.141	24.4676	26.94	31.06	0.49	1.40444	0.113324	0.945679	0.617796	0.209155	0.482024	0.182377	23.8847	1.51928	8	0.18991	3.16071	0.283199
	Yes	A0A0J9YW62	IGv domain-containing protein (Fragment) OS=Homo sapiens OX=9606 PE=1 SV=1	IGv domain-containing protein (Fragment) OS=Homo sapiens OX=9606	14	2	142	1	1	1	13.2	18.4893	18.9965	18.6276	18.5915	19.4952	18.2787	19.4933	18.8113	18.7307	18.9345	31.41	31.58	0.00968	1.00673	0.972171	0.0122573	0.988241	0.00513704	0.0117694	0.981557	18.8449	1.44672	8	0.180841	0.00129537	0.000161895
		Q9NPH3-5	Isoform 4 of Interleukin-1 receptor accessory protein OS=Homo sapiens OX=9606 GN=IL1RAP	IL1RAP	14	10	16	0	10	1	78.6	23.1363	22.8595	22.654	22.9707	22.7675	22.5117	23.0002	22.7776	22.5685	22.5189	15.36	13.01	-0.20222	0.869212	0.146721	0.833509	0.66296	0.178513	0.323231	0.221311	22.7765	0.316697	8	0.0395872	2.58246	0.244032
		P40189	Interleukin-6 receptor subunit beta OS=Homo sapiens OX=9606 GN=IL6ST PE=1 SV=2	IL6ST	4	4	4	0	4	1	103.5	18.1655	18.2558	18.2787	18.6523	18.5951	18.0847	18.1155	18.3878	18.3878	18.2042	10.14	15.47	-0.15348	0.899079	0.22782	0.642408	0.737979	0.131956	0.361171	0.307377	18.3127	0.276173	8	0.0345216	1.70589	0.175759
		P55103	Inhibin beta C chain OS=Homo sapiens OX=9606 GN=INHBC PE=2 SV=1	INHBC	13	4	6	4	4	1	38.2	20.0951	20.4972	20.2185	20.7553	20.1581	19.7651	20.0292	20.3101	20.1332	20.2066	13.86	20.16	-0.256	0.837406	0.136347	0.865353	0.635389	0.19696	0.620555	0.213115	20.2168	0.47805	8	0.0597563	2.7418	0.255246
	Yes	O14498	Immunoglobulin superfamily containing leucine-rich repeat protein OS=Homo sapiens OX=9606 GN=ISLR PE=2 SV=1	ISLR	18	5	7	2	5	1	46	19.2581	19.5897	19.5731	19.9287	19.1704	19.4232	19.6168	20.0426	19.4913	19.4716	19.33	21.36	0.1051	1.07557	0.566929	0.246471	0.920053	0.0361873	0.226591	0.614754	19.5566	0.619569	8	0.0774461	0.356571	0.0426695
Yes		P19827	Inter-alpha-trypsin inhibitor heavy chain H1 OS=Homo sapiens OX=9606 GN=ITIH1 PE=1 SV=3	ITIH1	46	34	476	0	34	1	101.3	28.7771	28.8474	28.8324	29.1913	28.877	28.8234	28.8741	28.9539	28.8682	28.8081	3.95	12.14	-0.0395	0.972992	0.624797	0.204261	0.955802	0.019632	0.347584	0.653689	28.8853	0.120662	8	0.0150827	0.258616	0.0313147
Yes		P19823	Inter-alpha-trypsin inhibitor heavy chain H2 OS=Homo sapiens OX=9606 GN=ITIH2 PE=1 SV=2	ITIH2	44	38	658	0	38	1	106.4	29.6441	29.7692	29.805	30.1604	29.7818	29.7244	29.8157	29.94	29.8474	29.7162	6.67	14.38	-0.02336	0.983938	0.814105	0.0893197	0.985355	0.00640708	0.106316	0.82377	29.8204	0.184795	8	0.0230994	0.0590589	0.00732827
Yes		Q06033	Inter-alpha-trypsin inhibitor heavy chain H3 OS=Homo sapiens OX=9606 GN=ITIH3 PE=1 SV=2	ITIH3	43	30	128	0	30	1	99.8	26.1273	26.2207	25.9203	26.7389	26.4908	25.7234	26.0526	26.509	26.1719	25.341	29.78	22.81	-0.34002	0.79003	0.203096	0.692298	0.737979	0.131956	0.36737	0.272541	26.1296	1.20334	8	0.150417	1.92155	0.193674
Yes		B7ZKJ8	ITIH4 protein OS=Homo sapiens OX=9606 GN=ITIH4 PE=1 SV=1	ITIH4	59	54	902	1	1	1	103.8	18.3667	18.8392	18.6628	19.1704	19.1332	18.392	18.8081	18.8667	18.9937	19.0346	16.24	22.38	-0.01544	0.989355	0.936796	0.028355	0.988241	0.00513704	0.022437	0.946721	18.8267	0.712117	8	0.0890146	0.00669535	0.000836219
Yes		Q14624	Inter-alpha-trypsin inhibitor heavy chain H4 OS=Homo sapiens OX=9606 GN=ITIH4 PE=1 SV=4	ITIH4	59	54	903	1	1	1	103.3	29.7014	29.8843	29.7533	30.1361	29.9814	29.7692	29.8945	30.0864	29.9259	29.7096	10.19	12.27	-0.01418	0.990219	0.893204	0.0490495	0.985355	0.00640708	0.0360542	0.893443	29.8842	0.209389	8	0.0261737	0.0192056	0.00239495
Yes		Q14624-2	Isoform 2 of Inter-alpha-trypsin inhibitor heavy chain H4 OS=Homo sapiens OX=9606 GN=ITIH4	ITIH4	60	52	928	1	2	1	101.2	23.4425	23.48	23.417	23.6096	23.4923	23.5522	23.4041	23.8191	23.3511	23.0935	18.73	5.44	-0.04428	0.969774	0.730231	0.13654	0.973871	0.0114986	0.169985	0.747951	23.4661	0.30746	8	0.0384325	0.127543	0.0156927
	Yes	P01591	Immunoglobulin J chain OS=Homo sapiens OX=9606 GN=JCHAIN PE=1 SV=4	JCHAIN	64	9	130	1	9	1	18.1	26.5898	26.9869	26.9539	27.4938	27.0401	27.391	27.4073	27.1115	27.632	27.8081	18.18	22.92	0.45708	1.37276	0.0397514	1.40065	0.473139	0.325011	0.560844	0.0840164	27.2414	0.694425	8	0.0868032	6.01712	0.429269
		P14923	Junction plakoglobin OS=Homo sapiens OX=9606 GN=JUP PE=1 SV=3	JUP	6	3	3	3	3	1	81.7	17.4496	17.4334	17.7073	18.0899	18.3794	17.5951	18.9965	17.8484	17.8787	17.5127	50.31	29.76	0.15436	1.11293	0.647419	0.188815	0.959767	0.017834	0.15648	0.670082	17.8891	2.11123	8	0.263904	0.225716	0.0274403
Yes		H0YAC1	Plasma kallikrein (Fragment) OS=Homo sapiens OX=9606 GN=KLKB1 PE=1 SV=1	KLKB1	51	34	209	0	34	1	76.8	27.3745	27.3324	27.4785	27.5315	27.0813	27.0505	27.3494	26.9428	26.9316	27.0505	12.19	11.72	-0.29468	0.815253	0.026576	1.57551	0.440283	0.356268	0.527316	0.0594262	27.2123	0.236132	8	0.0295165	7.3549	0.478994
Yes		P01042	Kininogen-1 OS=Homo sapiens OX=9606 GN=KNG1 PE=1 SV=2	KNG1	55	40	762	8	8	1	71.9	30.362	30.3303	30.3088	30.5389	30.1239	30.2869	30.2979	30.2077	30.2869	30.2869	2.64	10.26	-0.05952	0.959583	0.408217	0.389109	0.84411	0.0736008	0.564438	0.483607	30.303	0.0930147	8	0.0116268	0.761736	0.0869389
Yes		P01042-2	Isoform LMW of Kininogen-1 OS=Homo sapiens OX=9606 GN=KNG1	KNG1	71	36	695	0	4	1	47.9	26.632	26.6865	26.5898	26.8858	26.4488	26.5898	26.726	26.6865	26.604	26.6458	4.09	11.31	0.00184	1.00128	0.981171	0.00825515	0.988241	0.00513704	0.011645	0.989754	26.6495	0.114218	8	0.0142773	0.00059283	7.40982e-05
		Q5T749	Keratinocyte proline-rich protein OS=Homo sapiens OX=9606 GN=KPRP PE=1 SV=1	KPRP	3	3	4	3	3	1	64.1	17.3667	17.2326	17.3752	17.6382	17.9992	17.4736	19.1605	17.6937	17.3667	17.2877	69.61	22.65	0.27406	1.20921	0.484005	0.31515	0.892322	0.0494783	0.43687	0.536885	17.6594	2.78958	8	0.348697	0.538497	0.0630669
		P04264	Keratin, type II cytoskeletal 1 OS=Homo sapiens OX=9606 GN=KRT1 PE=1 SV=6	KRT1	68	48	194	41	43	1	66	26.2317	25.9584	26.0914	26.6865	28.1604	26.3511	28.7549	26.8741	26.0691	25.9134	104.41	79.61	0.16684	1.1226	0.805512	0.093928	0.985355	0.00640708	0.0974935	0.813525	26.7091	8.59363	8	1.0742	0.0647819	0.00803269
		P13645	Keratin, type I cytoskeletal 10 OS=Homo sapiens OX=9606 GN=KRT10 PE=1 SV=6	KRT10	63	34	157	27	31	1	58.8	26.1871	25.2679	25.7771	26.3494	27.8203	25.9111	29.0084	26.4738	25.4953	25.317	136.84	79.31	0.16076	1.11788	0.845122	0.0730807	0.985355	0.00640708	0.0797462	0.838115	26.3607	12.6944	8	1.5868	0.0407169	0.00506384
		P02533	Keratin, type I cytoskeletal 14 OS=Homo sapiens OX=9606 GN=KRT14 PE=1 SV=4	KRT14	37	16	46	3	3	1	51.5	21.2933	21.3045	21.4874	21.9882	22.6051	21.6231	23.6096	22.0821	21.6006	21.3857	80.65	43.41	0.32452	1.25225	0.514174	0.28889	0.904345	0.0436659	0.258287	0.567623	21.898	4.52128	8	0.565159	0.465856	0.0550277
		P08779	Keratin, type I cytoskeletal 16 OS=Homo sapiens OX=9606 GN=KRT16 PE=1 SV=4	KRT16	19	11	36	1	2	1	51.2	17.8238	18.0638	18.0899	18.7923	19.4108	18.5011	20.0559	19.0691	18.7307	17.8965	61.17	49.9	0.41454	1.33287	0.395177	0.403208	0.834454	0.0785977	0.246879	0.469262	18.6434	4.25761	8	0.532202	0.807229	0.0916552
		Q04695	Keratin, type I cytoskeletal 17 OS=Homo sapiens OX=9606 GN=KRT17 PE=1 SV=2	KRT17	18	8	27	0	1	1	48.1	15.5142	14.7783	15.1357	15.7783	16.2456	15.959	16.9882	16.0764	15.4987	15.6855	46.12	39.41	0.55114	1.46524	0.165773	0.780486	0.708115	0.149896	0.523023	0.231557	15.766	2.61231	8	0.326539	2.32557	0.225224
		P35908	Keratin, type II cytoskeletal 2 epidermal OS=Homo sapiens OX=9606 GN=KRT2 PE=1 SV=2	KRT2	73	48	159	35	39	1	65.4	25.3943	25.0854	25.4362	25.9847	27.4073	25.1719	27.2803	25.6181	25.1946	25.0484	84.56	80.14	-0.19892	0.871203	0.742904	0.129067	0.973871	0.0114986	0.115831	0.758197	25.7621	6.86215	8	0.857769	0.115326	0.0142109
		P13647	Keratin, type II cytoskeletal 5 OS=Homo sapiens OX=9606 GN=KRT5 PE=1 SV=3	KRT5	28	20	45	0	8	1	62.3	21.343	21.4118	21.3484	21.8034	22.3699	21.417	23.417	21.8191	21.3699	21.3321	80.14	34.38	0.21572	1.16128	0.639313	0.194286	0.959767	0.017834	0.238624	0.661885	21.7632	3.92404	8	0.490505	0.23718	0.0287938
		P02538	Keratin, type II cytoskeletal 6A OS=Homo sapiens OX=9606 GN=KRT6A PE=1 SV=3	KRT6A	23	17	42	1	4	1	60	19.6114	19.9083	20.1457	20.3645	20.7223	20.0559	21.2006	20.7796	20.1457	19.83	41.79	29.53	0.25192	1.19079	0.450292	0.346506	0.881429	0.0548126	0.200398	0.510246	20.2764	2.01507	8	0.251883	0.629892	0.0729895
		Q7Z794	Keratin, type II cytoskeletal 1b OS=Homo sapiens OX=9606 GN=KRT77 PE=1 SV=3	KRT77	7	4	21	1	1	1	61.9	16.8361	15.9613	16.1417	16.2344	16.4464	15.8163	17.9373	16.0701	16.068	15.9431	82.01	24.49	0.04298	1.03024	0.921545	0.0354835	0.985355	0.00640708	0.0493797	0.932377	16.3455	3.5764	8	0.447049	0.0103304	0.00128964
		Q8N1N4	Keratin, type II cytoskeletal 78 OS=Homo sapiens OX=9606 GN=KRT78 PE=1 SV=2	KRT78	5	3	4	1	2	1	56.8	18.2326	18.4046	18.3667	18.7537	18.7923	17.9024	19.2558	18.3101	18.2787	18.5545	38.54	17.48	-0.04968	0.966151	0.847808	0.0717023	0.985355	0.00640708	0.0675339	0.840164	18.4851	1.25616	8	0.15702	0.0392959	0.00488798
		P35527	Keratin, type I cytoskeletal 9 OS=Homo sapiens OX=9606 GN=KRT9 PE=1 SV=3	KRT9	63	31	163	14	30	1	62	24.6811	25.1055	25.2096	26.0975	28.2077	25.6181	26.0296	26.1661	25.2571	25.1055	31.67	124.55	-0.225	0.855595	0.743351	0.128806	0.973871	0.0114986	0.150384	0.760246	25.7478	8.81144	8	1.10143	0.114907	0.01416
		P60985	Keratinocyte differentiation-associated protein OS=Homo sapiens OX=9606 GN=KRTDAP PE=1 SV=1	KRTDAP	16	2	2	0	2	1	11	17.805	17.9488	18.0211	17.8787	18.1053	17.9488	18.2604	18.3012	18.2137	18.0951	9.66	8.29	0.21206	1.15834	0.0334892	1.47509	0.450629	0.346181	0.486339	0.0717213	18.0578	0.136913	8	0.0171141	6.56907	0.450892
		P24043	Laminin subunit alpha-2 OS=Homo sapiens OX=9606 GN=LAMA2 PE=1 SV=4	LAMA2	1	2	2	0	2	1	343.7	15.4925	16.0743	15.9613	15.8557	15.6964	15.8163	16.2288	15.7706	15.7808	15.7654	15.18	15.41	0.05634	1.03982	0.689097	0.16172	0.963382	0.0162014	0.157418	0.713115	15.8442	0.368734	8	0.0460918	0.172167	0.0210675
Yes		P11279	Lysosome-associated membrane glycoprotein 1 OS=Homo sapiens OX=9606 GN=LAMP1 PE=1 SV=3	LAMP1	4	2	2	2	2	1	44.9	18.8817	19.0479	19.0506	19.3299	19.1332	18.6593	19.0426	18.8667	19.1155	19.0873	12.6	11.47	-0.13438	0.911061	0.265771	0.575493	0.774563	0.110943	0.374576	0.340164	19.0215	0.252293	8	0.0315366	1.43151	0.151779
Yes		P13473-3	Isoform LAMP-2C of Lysosome-associated membrane glycoprotein 2 OS=Homo sapiens OX=9606 GN=LAMP2	LAMP2	4	2	3	0	2	1	45.1	19.4716	19.6168	19.7073	19.8606	19.5185	19.4252	19.6417	19.5242	19.6453	19.5318	6.34	10.98	-0.08132	0.945192	0.343934	0.463525	0.820632	0.0858516	0.356108	0.418033	19.5943	0.130722	8	0.0163403	1.01175	0.11227
		P18428	Lipopolysaccharide-binding protein OS=Homo sapiens OX=9606 GN=LBP PE=1 SV=3	LBP	30	12	51	12	12	1	53.4	23.2679	23.3376	23.1688	23.7594	23.3511	22.8576	23.217	23.4425	23.391	23.3101	14.92	16.9	-0.13332	0.911731	0.384	0.415668	0.834454	0.0785977	0.452045	0.456967	23.3103	0.419117	8	0.0523896	0.848175	0.0958588
Yes		P04180	Phosphatidylcholine-sterol acyltransferase OS=Homo sapiens OX=9606 GN=LCAT PE=1 SV=1	LCAT	26	7	20	4	7	1	49.5	22.7735	22.8519	22.9423	23.1457	22.7975	22.6992	22.882	22.8932	22.9388	22.9207	6.44	10.93	-0.0354	0.975761	0.669923	0.173975	0.962621	0.0165447	0.16114	0.694672	22.8845	0.128063	8	0.0160079	0.19571	0.0238795
		X6R8F3	Neutrophil gelatinase-associated lipocalin OS=Homo sapiens OX=9606 GN=LCN2 PE=1 SV=1	LCN2	25	3	3	0	3	1	22.8	18.4933	18.734	18.8936	19.0664	18.8269	18.417	18.5657	18.3752	18.6204	19.3056	29.78	14.38	-0.14606	0.903715	0.471226	0.32677	0.891312	0.0499702	0.212973	0.528689	18.7298	0.746202	8	0.0932753	0.571789	0.0667059
		P13796	Plastin-2 OS=Homo sapiens OX=9606 GN=LCP1 PE=1 SV=6	LCP1	45	19	37	4	19	1	70.2	22.743	23.0723	23.1627	23.2125	22.9225	22.7594	23.0139	23.0476	23.2021	22.9152	11.28	12.81	-0.03496	0.976059	0.76431	0.11673	0.980792	0.00842302	0.0795821	0.778689	23.0051	0.253975	8	0.0317469	0.0962457	0.0118877
		P00338-3	Isoform 3 of L-lactate dehydrogenase A chain OS=Homo sapiens OX=9606 GN=LDHA	LDHA	6	2	3	0	1	1	39.8	19.0265	18.8697	18.92	18.963	18.7073	18.606	19.0047	18.7504	19.6435	18.7307	32.7	8.15	0.04976	1.03509	0.803509	0.0950091	0.985355	0.00640708	0.11764	0.809426	18.9222	0.748546	8	0.0935682	0.0661565	0.00820173
		A0A5F9ZHM4	L-lactate dehydrogenase OS=Homo sapiens OX=9606 GN=LDHB PE=1 SV=1	LDHB	22	6	8	0	5	1	37.4	20.3752	20.6364	20.7389	20.6453	20.4775	20.4676	20.68	20.5261	20.5356	20.654	6.39	9.85	-0.002	0.998615	0.979841	0.00884444	0.988241	0.00513704	0.00727311	0.987705	20.5737	0.117718	8	0.0147147	0.000679591	8.49416e-05
		P17931	Galectin-3 OS=Homo sapiens OX=9606 GN=LGALS3 PE=1 SV=5	LGALS3	7	2	2	2	2	1	26.1	19.356	19.4874	19.5564	19.8191	19.6817	19.6364	19.5489	19.5933	19.7844	19.6453	6.27	12.43	0.06154	1.04358	0.508526	0.293686	0.904345	0.0436659	0.238758	0.561475	19.6109	0.158178	8	0.0197723	0.478849	0.0564757
Yes		Q08380	Galectin-3-binding protein OS=Homo sapiens OX=9606 GN=LGALS3BP PE=1 SV=1	LGALS3BP	38	17	48	11	17	1	65.3	24.3844	24.9539	24.4738	24.7129	24.4105	23.632	24.2535	24.3778	24.1095	24.1946	17.93	17.64	-0.47362	0.720155	0.0224267	1.64924	0.438666	0.357866	0.88675	0.0491803	24.3503	0.56337	8	0.0704212	7.96337	0.498853
		A0A0G2JMY9	Leukocyte immunoglobulin-like receptor subfamily A member 3 OS=Homo sapiens OX=9606 GN=LILRA3 PE=1 SV=1	LILRA3	5	2	2	0	2	1	52.9	18.2326	18.4087	18.1752	19.1028	18.3962	18.0795	18.2279	17.8965	18.4087	18.1257	13.15	29.42	-0.31544	0.803606	0.129185	0.888788	0.635389	0.19696	0.722326	0.20082	18.3054	0.695457	8	0.0869322	2.86149	0.263453
Yes		P08519	Apolipoprotein(a) OS=Homo sapiens OX=9606 GN=LPA PE=1 SV=1	LPA	45	32	107	28	32	1	501	24.2317	24.6865	25.6486	24.5754	24.8385	23.4041	24.2021	24.5754	25.2317	24.9803	43.5	41.18	-0.31742	0.802504	0.448091	0.348634	0.881429	0.0548126	0.26146	0.506148	24.6374	3.16706	8	0.395882	0.636272	0.0736744
Yes		P02750	Leucine-rich alpha-2-glycoprotein OS=Homo sapiens OX=9606 GN=LRG1 PE=1 SV=2	LRG1	48	13	130	13	13	1	38.2	26.8264	27.1312	26.5898	27.1984	27.0711	26.4282	27.1312	27.0711	26.976	26.3393	24.5	16.59	-0.17422	0.886247	0.413889	0.383116	0.852227	0.069445	0.201976	0.485656	26.8763	0.817384	8	0.102173	0.742677	0.0849485
Yes		Q07954	Prolow-density lipoprotein receptor-related protein 1 OS=Homo sapiens OX=9606 GN=LRP1 PE=1 SV=2	LRP1	1	5	5	5	5	1	504.3	16.92	17.0426	17.2877	17.6096	17.2696	16.786	17.0532	17.1655	17.1556	17.0743	10.25	18.73	-0.17898	0.883327	0.227427	0.643159	0.737979	0.131956	0.460456	0.305328	17.1364	0.374869	8	0.0468587	1.70907	0.176028
		P09960	Leukotriene A-4 hydrolase OS=Homo sapiens OX=9606 GN=LTA4H PE=1 SV=2	LTA4H	3	2	2	0	2	1	69.2	16.68	17.1752	17.2604	17.2512	17.7923	17.1357	17.3408	17.1257	17.4004	17.4815	10.99	27.68	0.065	1.04608	0.741608	0.129826	0.973871	0.0114986	0.152507	0.756148	17.2643	0.725053	8	0.0906316	0.116543	0.0143587
		P02788	Lactotransferrin OS=Homo sapiens OX=9606 GN=LTF PE=1 SV=6	LTF	4	3	4	0	3	1	78.1	20.7876	20.7634	20.9742	21.2933	20.7223	20.7389	20.8727	20.8423	20.8876	21.1519	11.04	17.44	-0.00948	0.993451	0.941766	0.026057	0.988241	0.00513704	0.0244659	0.95082	20.9034	0.316355	8	0.0395443	0.00568162	0.000709699
Yes		P51884	Lumican OS=Homo sapiens OX=9606 GN=LUM PE=1 SV=2	LUM	38	12	95	12	12	1	38.4	25.0275	25.5898	25.3307	25.5225	25.3031	25.0443	25.317	24.9361	25.2571	24.8528	14.03	14.76	-0.27326	0.827448	0.0743369	1.1288	0.541439	0.26645	0.49281	0.137295	25.2181	0.354852	8	0.0443564	4.20858	0.344723
Yes		Q9Y5Y7	Lymphatic vessel endothelial hyaluronic acid receptor 1 OS=Homo sapiens OX=9606 GN=LYVE1 PE=1 SV=2	LYVE1	8	3	5	3	3	1	35.2	20.0426	20.0821	20.3645	20.6714	19.8034	19.7844	19.9459	20.1206	20.3321	19.6293	19.41	24	-0.23034	0.852434	0.26824	0.571476	0.774563	0.110943	0.286884	0.346311	20.0776	0.749603	8	0.0937004	1.41559	0.150345
		P61626	Lysozyme C OS=Homo sapiens OX=9606 GN=LYZ PE=1 SV=1	LYZ	49	7	19	2	7	1	16.5	23.3511	23.2821	23.1015	23.2679	22.7244	23.0772	22.9459	22.8404	23.019	22.6096	12.2	16.16	-0.24698	0.842659	0.115204	0.938533	0.617796	0.209155	0.362103	0.186475	23.0219	0.390713	8	0.0488392	3.12245	0.280734
		P33908	Mannosyl-oligosaccharide 1,2-alpha-mannosidase IA OS=Homo sapiens OX=9606 GN=MAN1A1 PE=1 SV=3	MAN1A1	20	11	26	5	11	1	72.9	22.1976	22.3645	22.3962	22.4298	22.3129	22.2621	22.4626	22.3857	22.4923	22.4874	6.52	6.17	0.07782	1.05542	0.226351	0.645217	0.737979	0.131956	0.311321	0.303279	22.3791	0.0705088	8	0.0088136	1.71779	0.176767
		Q16706	Alpha-mannosidase 2 OS=Homo sapiens OX=9606 GN=MAN2A1 PE=1 SV=2	MAN2A1	5	4	4	4	4	1	131.1	19.4375	19.5823	19.647	19.7471	19.8846	19.4354	19.5526	19.4893	19.8377	19.9083	15.09	11.72	-0.01504	0.989629	0.904806	0.0434446	0.985355	0.00640708	0.0271911	0.901639	19.6522	0.296916	8	0.0371145	0.0152368	0.00190097
		Q9UEW3	Macrophage receptor MARCO OS=Homo sapiens OX=9606 GN=MARCO PE=1 SV=1	MARCO	5	2	2	0	2	1	52.6	18.7504	19.3473	19.1382	19.0951	18.8936	18.7569	19.0102	19.0047	19.1655	18.9601	9.95	15.95	-0.06544	0.955654	0.6067	0.217026	0.946471	0.0238926	0.154547	0.639344	19.0122	0.298393	8	0.0372992	0.28703	0.0346361
Yes		P48740	Mannan-binding lectin serine protease 1 OS=Homo sapiens OX=9606 GN=MASP1 PE=1 SV=3	MASP1	38	23	59	8	8	1	79.2	21.7675	21.8727	22.0658	22.1856	21.9243	21.391	21.8689	21.714	21.9916	22.1642	19.52	11.58	-0.13724	0.909257	0.388675	0.410413	0.834454	0.0785977	0.275272	0.465164	21.8946	0.453402	8	0.0566753	0.830821	0.094082
Yes		P48740-2	Isoform 2 of Mannan-binding lectin serine protease 1 OS=Homo sapiens OX=9606 GN=MASP1	MASP1	40	24	57	0	9	1	81.8	24.1174	24.3578	24.4298	24.4738	24.0443	23.7796	24.1946	24.0526	24.217	24.2679	12.92	12.88	-0.18228	0.881309	0.177309	0.75127	0.708115	0.149896	0.377976	0.247951	24.1935	0.303642	8	0.0379552	2.1885	0.214801
Yes		O00187	Mannan-binding lectin serine protease 2 OS=Homo sapiens OX=9606 GN=MASP2 PE=1 SV=4	MASP2	15	8	15	5	8	1	75.7	22.3457	22.3884	22.5892	22.68	22.4015	22.1581	22.5869	22.4551	22.4849	22.68	13.06	10.24	-0.00796	0.994498	0.943852	0.0250962	0.988241	0.00513704	0.022927	0.954918	22.477	0.239956	8	0.0299944	0.00528111	0.000659703
		P11226	Mannose-binding protein C OS=Homo sapiens OX=9606 GN=MBL2 PE=1 SV=2	MBL2	31	6	13	6	6	1	26.1	21.4324	21.9098	22.6051	21.7056	22.2214	21.1079	21.9459	21.632	22.538	22.1734	35.78	32.5	-0.09542	0.936	0.771095	0.112892	0.982492	0.00767106	0.0895815	0.784836	21.9272	2.01001	8	0.251252	0.0905962	0.0111977
		P43121	Cell surface glycoprotein MUC18 OS=Homo sapiens OX=9606 GN=MCAM PE=1 SV=2	MCAM	12	7	8	1	7	1	71.6	20.5731	21.1206	20.8576	20.8651	20.8802	20.6714	20.8423	20.9459	20.9882	20.4273	15.11	13.23	-0.0843	0.943242	0.548102	0.261139	0.919153	0.0366121	0.183625	0.596311	20.8172	0.36148	8	0.045185	0.393188	0.0468461
		Q7Z7M0	Multiple epidermal growth factor-like domains protein 8 OS=Homo sapiens OX=9606 GN=MEGF8 PE=1 SV=2	MEGF8	1	3	4	0	3	1	302.9	14.1033	14.3304	14.1596	14.2288	13.9837	13.8037	13.7628	13.7313	13.8337	14.3092	18.1	8.92	-0.27302	0.827585	0.0549823	1.25978	0.489787	0.309993	0.404346	0.110656	14.0246	0.295754	8	0.0369692	5.04067	0.386535
		Q9BUN1	Protein MENT OS=Homo sapiens OX=9606 GN=MENT PE=1 SV=1	MENT	9	2	4	2	2	1	36.7	17.7923	17.7796	17.8606	17.6523	17.5805	17.8787	18.1407	17.9601	17.8238	17.5805	14.05	7.86	0.1437	1.10473	0.20686	0.684324	0.737979	0.131956	0.366166	0.276639	17.8049	0.218927	8	0.0273659	1.88645	0.190811
Yes		Q9UNW1	Multiple inositol polyphosphate phosphatase 1 OS=Homo sapiens OX=9606 GN=MINPP1 PE=1 SV=1	MINPP1	16	6	10	0	6	1	55	20.2419	20.3962	20.6186	20.6628	20.3538	20.3645	20.4273	20.4676	20.5731	20.5915	6.68	12.55	0.03014	1.02111	0.749497	0.12523	0.973871	0.0114986	0.0859764	0.768443	20.4697	0.166312	8	0.020789	0.109243	0.0134714
		P08253	72 kDa type IV collagenase OS=Homo sapiens OX=9606 GN=MMP2 PE=1 SV=2	MMP2	9	5	6	0	5	1	73.8	20.6364	21.0359	21.0691	21.0559	20.7955	21.1206	21.0426	20.8034	20.9951	20.9024	8.46	12.89	0.05426	1.03833	0.611582	0.213545	0.946471	0.0238926	0.141976	0.645492	20.9457	0.210918	8	0.0263647	0.279175	0.0337201
		Q13201	Multimerin-1 OS=Homo sapiens OX=9606 GN=MMRN1 PE=1 SV=3	MMRN1	3	2	2	0	2	1	138	17.9431	18.2042	18.1457	18.3408	18.6697	18.1257	18.1457	18.1704	18.3538	18.0899	7.41	19.4	-0.0836	0.9437	0.535494	0.271245	0.916917	0.0376701	0.248075	0.584016	18.2189	0.333484	8	0.0416854	0.419149	0.0497852
		Q9H8L6	Multimerin-2 OS=Homo sapiens OX=9606 GN=MMRN2 PE=1 SV=2	MMRN2	4	2	3	2	2	1	104.3	18.4736	18.6417	18.5951	18.7406	18.5049	18.4933	18.6382	18.6937	18.6523	18.4496	7.35	7.53	-0.00576	0.996015	0.934435	0.0294509	0.988241	0.00513704	0.0222927	0.944672	18.5883	0.0920797	8	0.01151	0.00720628	0.000899975
Yes		G3XAK1	Hepatocyte growth factor-like protein OS=Homo sapiens OX=9606 GN=MST1 PE=1 SV=1	MST1	40	24	54	0	24	1	81.9	24.3712	24.5225	24.4614	24.7645	24.48	24.1565	24.4425	24.3511	24.3101	24.1253	9.27	10.68	-0.24282	0.845092	0.0259311	1.58618	0.440283	0.356268	0.748108	0.057377	24.3985	0.158472	8	0.019809	7.44128	0.481908
		Q99972	Myocilin OS=Homo sapiens OX=9606 GN=MYOC PE=1 SV=2	MYOC	4	2	2	2	2	1	56.9	18.1053	18.547	18.6132	18.6347	18.6382	18.5204	18.8576	18.6453	18.9345	18.4004	15.45	14.29	0.16396	1.12036	0.284471	0.545963	0.783314	0.106064	0.531743	0.356557	18.5897	0.408575	8	0.0510718	1.31593	0.141256
		A0A087WTF6	Neural cell adhesion molecule 1 OS=Homo sapiens OX=9606 GN=NCAM1 PE=1 SV=1	NCAM1	14	9	12	0	9	1	93.3	20.5545	20.8423	20.7307	20.7715	20.7955	20.7715	21.1079	20.85	20.8191	20.714	11.13	7.43	0.1136	1.08192	0.21324	0.67113	0.737979	0.131956	0.650994	0.282787	20.7957	0.141123	8	0.0176403	1.8289	0.186074
		Q7Z3B1	Neuronal growth regulator 1 OS=Homo sapiens OX=9606 GN=NEGR1 PE=1 SV=3	NEGR1	6	2	2	0	2	1	38.7	15.8703	16.0383	16.1752	16.4512	16.3987	16.1176	16.3373	16.2567	16.4334	16.0469	10.88	16.61	0.05164	1.03644	0.70099	0.154288	0.968842	0.0137469	0.0960514	0.723361	16.2126	0.336574	8	0.0420717	0.158461	0.0194229
		Q92859	Neogenin OS=Homo sapiens OX=9606 GN=NEO1 PE=1 SV=2	NEO1	2	2	4	0	2	1	159.9	17.5657	18.0638	17.9658	17.9992	17.7731	17.4334	17.8113	17.68	18.0156	17.6937	14.59	13.43	-0.14672	0.903302	0.296549	0.527904	0.783314	0.106064	0.281239	0.372951	17.8002	0.34527	8	0.0431587	1.24695	0.13485
		P14543	Nidogen-1 OS=Homo sapiens OX=9606 GN=NID1 PE=1 SV=3	NID1	2	2	2	0	2	1	136.3	18.0047	18.3056	18.2466	18.417	18.2832	17.8423	18.4972	18.7828	18.3752	18.3667	22.38	10.06	0.12142	1.08781	0.487734	0.311817	0.892322	0.0494783	0.326379	0.538934	18.3121	0.557305	8	0.0696631	0.529076	0.062032
		Q04721	Neurogenic locus notch homolog protein 2 OS=Homo sapiens OX=9606 GN=NOTCH2 PE=1 SV=3	NOTCH2	1	2	4	2	2	1	265.2	16.4624	16.7073	16.8606	16.786	16.7987	16.7987	17.0102	16.7987	16.9316	16.5326	12.25	10.41	0.09136	1.06537	0.417825	0.379006	0.856716	0.067163	0.286978	0.487705	16.7687	0.22877	8	0.0285962	0.729699	0.0835881
		Q9UM47	Neurogenic locus notch homolog protein 3 OS=Homo sapiens OX=9606 GN=NOTCH3 PE=1 SV=2	NOTCH3	2	4	5	0	4	1	243.5	18.7106	18.8515	18.8144	18.8697	18.4775	18.786	19.1053	18.734	18.8906	18.624	13.08	10.65	0.08324	1.05939	0.466858	0.330815	0.886485	0.0523288	0.301893	0.526639	18.7864	0.237478	8	0.0296848	0.58354	0.0679836
		O14786	Neuropilin-1 OS=Homo sapiens OX=9606 GN=NRP1 PE=1 SV=3	NRP1	8	4	4	0	4	1	103.1	18.2832	18.4893	18.5731	18.6347	18.5204	18.4933	18.6311	18.5204	18.5915	18.1898	11.35	8.84	-0.01492	0.989712	0.882791	0.0541419	0.985355	0.00640708	0.0615027	0.877049	18.4927	0.192173	8	0.0240216	0.0231673	0.00288755
		Q86UD1	Out at first protein homolog OS=Homo sapiens OX=9606 GN=OAF PE=2 SV=1	OAF	13	3	8	1	3	1	30.7	20.417	20.5638	20.5261	20.5545	20.2066	20.2419	20.4676	20.5731	20.9601	20.4874	19.25	9.81	0.09242	1.06616	0.512774	0.290074	0.904345	0.0436659	0.323154	0.565574	20.4998	0.3642	8	0.045525	0.469053	0.0553843
		P20774	Mimecan OS=Homo sapiens OX=9606 GN=OGN PE=1 SV=1	OGN	6	2	2	0	2	1	33.9	18.1994	18.3878	18.3709	18.8331	18.4854	18.1994	18.5127	18.4046	18.6204	18.2466	12.18	17.23	-0.05858	0.960209	0.667774	0.175371	0.962621	0.0165447	0.129621	0.692623	18.426	0.345821	8	0.0432276	0.198462	0.0242072
		Q8WWZ8	Oncoprotein-induced transcript 3 protein OS=Homo sapiens OX=9606 GN=OIT3 PE=1 SV=2	OIT3	4	2	2	2	2	1	60	17.2967	17.6382	17.6593	17.977	17.7602	17.2326	17.5657	17.528	17.6382	17.5127	10.23	16.54	-0.17084	0.888325	0.225568	0.646723	0.737979	0.131956	0.510262	0.29918	17.5809	0.338554	8	0.0423193	1.72417	0.177308
		Q99784	Noelin OS=Homo sapiens OX=9606 GN=OLFM1 PE=1 SV=4	OLFM1	8	4	4	0	4	1	55.3	20.0691	20.343	20.3321	20.9316	20.1457	20.1079	20.3538	20.0156	20.0559	20.0951	9.62	26.07	-0.23864	0.847544	0.18029	0.744028	0.708115	0.149896	0.575063	0.254098	20.245	0.528526	8	0.0660657	2.15502	0.212212
Yes		P02763	Alpha-1-acid glycoprotein 1 OS=Homo sapiens OX=9606 GN=ORM1 PE=1 SV=1	ORM1	52	14	748	9	9	1	23.5	31.015	30.7927	30.7849	31.3463	30.8081	30.2759	30.5203	30.8901	30.5664	30.7292	15.76	18.01	-0.35302	0.782943	0.0458086	1.33905	0.489787	0.309993	0.64977	0.0901639	30.7729	0.446721	8	0.0558401	5.57946	0.410875
Yes		P19652	Alpha-1-acid glycoprotein 2 OS=Homo sapiens OX=9606 GN=ORM2 PE=1 SV=2	ORM2	60	14	201	9	9	1	23.6	27.5826	27.509	27.4551	27.7195	27.391	26.9977	27.3662	27.391	27.2714	27.5898	14.49	8.98	-0.20822	0.865605	0.0996768	1.00141	0.617796	0.209155	0.58058	0.157787	27.4273	0.250194	8	0.0312742	3.46576	0.302271
		P07237	Protein disulfide-isomerase OS=Homo sapiens OX=9606 GN=P4HB PE=1 SV=3	P4HB	7	2	2	0	2	1	57.1	18.185	18.3495	18.2419	18.5049	18.3794	17.9937	18.3581	18.1407	18.3233	18.1605	10.22	8.74	-0.13688	0.909484	0.152512	0.816697	0.676597	0.16967	0.444133	0.22541	18.2637	0.149897	8	0.0187371	2.49987	0.238086
		O95428	Papilin OS=Homo sapiens OX=9606 GN=PAPLN PE=2 SV=4	PAPLN	1	2	2	0	2	1	137.6	15.5142	15.8361	15.8942	15.9223	15.9177	15.7126	15.9567	15.7808	15.8799	15.8386	6.47	11.12	0.01682	1.01173	0.852764	0.0691713	0.985355	0.00640708	0.0731458	0.846311	15.8253	0.153992	8	0.019249	0.0367438	0.00457197
		Q15113	Procollagen C-endopeptidase enhancer 1 OS=Homo sapiens OX=9606 GN=PCOLCE PE=1 SV=2	PCOLCE	27	9	12	9	9	1	47.9	21.1143	21.4626	21.2764	21.5261	21.4676	21.0886	21.4825	21.1642	21.5069	21.2477	13.12	11.32	-0.07142	0.951701	0.54743	0.261671	0.919153	0.0366121	0.142997	0.592213	21.3337	0.25857	8	0.0323212	0.394541	0.0469997
		Q8NBP7	Proprotein convertase subtilisin/kexin type 9 OS=Homo sapiens OX=9606 GN=PCSK9 PE=1 SV=3	PCSK9	14	7	11	1	7	1	74.2	19.9039	20.4676	20.2066	20.5069	20.3857	20.0691	20.3211	20.265	20.265	20.2302	6.35	16.08	-0.06406	0.956568	0.603182	0.219552	0.946471	0.0238926	0.184688	0.635246	20.2621	0.280327	8	0.0350409	0.292778	0.0353052
Yes		Q9UHG3	Prenylcysteine oxidase 1 OS=Homo sapiens OX=9606 GN=PCYOX1 PE=1 SV=3	PCYOX1	37	14	29	0	14	1	56.6	22.0393	22.0918	22.0292	22.0292	22.1673	21.8538	21.928	22.0493	22.0789	21.8913	6.86	4.24	-0.1111	0.925882	0.0636426	1.19625	0.501005	0.300158	0.458884	0.125	22.0158	0.0533385	8	0.00666732	4.62825	0.3665
		Q96S96	Phosphatidylethanolamine-binding protein 4 OS=Homo sapiens OX=9606 GN=PEBP4 PE=1 SV=3	PEBP4	14	2	2	2	2	1	25.7	18.1053	18.3624	18.3145	18.1898	18.562	18.0899	18.417	17.8113	18.1898	18.3277	15.63	12.4	-0.13966	0.907733	0.317925	0.497675	0.79278	0.100847	0.343042	0.397541	18.237	0.34388	8	0.042985	1.1344	0.12419
		A0A494C165	Xaa-Pro dipeptidase (Fragment) OS=Homo sapiens OX=9606 GN=PEPD PE=1 SV=1	PEPD	15	7	10	0	7	1	57.7	20.7389	21.0088	21.1395	21.0156	21.0625	20.9316	20.9951	20.8727	21.0359	20.8269	6.09	10.04	-0.06062	0.958852	0.458126	0.339015	0.881429	0.0548126	0.225524	0.518443	20.9627	0.120958	8	0.0151198	0.607612	0.0705901
		A0A1B0GU03	Peptidase A1 domain-containing protein OS=Homo sapiens OX=9606 PE=1 SV=1	Peptidase A1 domain-containing protein OS=Homo sapiens OX=9606	10	4	5	0	4	1	62.7	17.6593	18.0265	17.8667	18.3667	17.9992	17.8361	18.9171	18.0795	18.1605	17.9601	33.97	18.34	0.20698	1.15427	0.378865	0.421515	0.832821	0.0794483	0.395484	0.454918	18.0872	0.987537	8	0.123442	0.867627	0.0978421
		P02776	Platelet factor 4 OS=Homo sapiens OX=9606 GN=PF4 PE=1 SV=2	PF4	35	3	4	1	3	1	10.8	20.3321	19.4046	20.0292	20.2989	20.0691	19.1679	19.7586	19.6886	19.7715	20.3321	29.01	22.89	-0.28304	0.821857	0.28819	0.540322	0.783314	0.106064	0.276838	0.364754	19.8853	1.23797	8	0.154746	1.29425	0.139252
Yes		Q96PD5-2	Isoform 2 of N-acetylmuramoyl-L-alanine amidase OS=Homo sapiens OX=9606 GN=PGLYRP2	PGLYRP2	41	16	136	0	16	1	68	25.3031	25.4862	25.141	25.5014	25.1135	25.2714	25.3844	25.3877	25.3545	25.2785	3.87	12.78	0.02626	1.01837	0.767751	0.114779	0.980792	0.00842302	0.102072	0.782787	25.3222	0.147731	8	0.0184664	0.093357	0.011535
		Q6UXB8	Peptidase inhibitor 16 OS=Homo sapiens OX=9606 GN=PI16 PE=1 SV=1	PI16	16	5	12	1	5	1	49.4	21.4726	21.7223	21.5213	21.9951	21.7223	21.5451	21.9316	21.8423	21.9812	21.343	18.09	14.78	0.04192	1.02948	0.791676	0.101452	0.985355	0.00640708	0.0650178	0.80123	21.7077	0.471144	8	0.058893	0.0745965	0.00923842
		P01833	Polymeric immunoglobulin receptor OS=Homo sapiens OX=9606 GN=PIGR PE=1 SV=4	PIGR	27	16	25	16	16	1	83.2	22.9061	23.0443	22.8132	23.1596	22.8727	23.2361	23.4041	23.2081	23.5638	23.3101	10.15	9.93	0.38526	1.3061	0.00269487	2.56946	0.252458	0.59781	0.5962	0.0102459	23.1518	0.162204	8	0.0202754	18.3011	0.69583
		P14618	Pyruvate kinase PKM OS=Homo sapiens OX=9606 GN=PKM PE=1 SV=4	PKM	6	2	3	0	2	1	57.9	17.2419	17.4893	17.5432	17.6662	17.6311	17.4004	17.8113	17.4972	17.5204	17.417	12.17	11	0.01492	1.0104	0.890944	0.0501497	0.985355	0.00640708	0.0443272	0.891393	17.5218	0.222238	8	0.0277797	0.0200332	0.00249789
		Q13093	Platelet-activating factor acetylhydrolase OS=Homo sapiens OX=9606 GN=PLA2G7 PE=1 SV=1	PLA2G7	20	7	9	7	7	1	50	21.3321	21.265	21.1143	21.4676	21.2989	20.7471	21.0359	20.9672	21.2419	21.4118	17.72	8.76	-0.2148	0.861666	0.131252	0.881895	0.635389	0.19696	0.434685	0.204918	21.1882	0.326524	8	0.0408155	2.82607	0.261043
Yes		P00747	Plasminogen OS=Homo sapiens OX=9606 GN=PLG PE=1 SV=2	PLG	80	62	829	50	62	1	90.5	30.0479	30.099	30.0349	30.2979	30.0609	29.9539	30.196	30.2077	30.1115	29.9814	8.18	7.72	-0.01802	0.987587	0.808233	0.0924635	0.985355	0.00640708	0.0685136	0.815574	30.0991	0.103186	8	0.0128982	0.0629391	0.00780597
Yes		P55058	Phospholipid transfer protein OS=Homo sapiens OX=9606 GN=PLTP PE=1 SV=1	PLTP	18	8	20	0	8	1	54.7	21.7553	22.0691	22.1426	22.3672	22.0658	21.8307	22.2096	22.3403	22.265	21.9495	14.68	14.9	0.03902	1.02742	0.784987	0.105138	0.985355	0.00640708	0.0722989	0.793033	22.0995	0.382498	8	0.0478123	0.0796113	0.00985336
		Q6UX71	Plexin domain-containing protein 2 OS=Homo sapiens OX=9606 GN=PLXDC2 PE=1 SV=1	PLXDC2	13	6	9	2	6	1	59.5	20.1457	20.6186	20.5165	20.5731	20.4874	20.265	20.4775	20.3752	20.4874	20.1206	10.2	12.19	-0.12312	0.9182	0.289704	0.538045	0.783314	0.106064	0.28105	0.366803	20.4067	0.235833	8	0.0294792	1.28553	0.138444
Yes		P27169	Serum paraoxonase/arylesterase 1 OS=Homo sapiens OX=9606 GN=PON1 PE=1 SV=3	PON1	65	14	316	11	13	1	39.7	27.632	27.3662	27.8741	27.965	27.1795	27.6527	27.7708	27.5165	27.7195	27.9428	11.04	22.47	0.1171	1.08455	0.49592	0.304588	0.893023	0.0491375	0.191543	0.555328	27.6619	0.538967	8	0.0673709	0.50884	0.0598014
		Q15166	Serum paraoxonase/lactonase 3 OS=Homo sapiens OX=9606 GN=PON3 PE=1 SV=3	PON3	29	7	24	3	6	1	39.6	20.8346	20.8034	21.0493	20.9742	20.895	21.0359	21.1519	21.0359	21.1079	20.7056	11.4	7.16	0.09614	1.06891	0.320036	0.494801	0.79278	0.100847	0.273436	0.403689	20.9594	0.16448	8	0.02056	1.1239	0.123182
		B1ALD9	Periostin OS=Homo sapiens OX=9606 GN=POSTN PE=1 SV=1	POSTN	7	4	4	0	4	1	90.1	18.0372	18.606	18.5204	18.4415	18.5657	18.3836	18.8361	18.5432	18.8757	18.4656	15.59	14.56	0.18668	1.13814	0.22835	0.641399	0.737979	0.131956	0.532405	0.309426	18.5275	0.409601	8	0.0512001	1.70163	0.175396
		P02775	Platelet basic protein OS=Homo sapiens OX=9606 GN=PPBP PE=1 SV=3	PPBP	30	4	7	4	4	1	13.9	22.3962	21.3321	22.1174	22.239	22.1734	21.3211	21.7098	21.85	22.1581	22.343	26.68	24.34	-0.17522	0.885632	0.51518	0.288041	0.904345	0.0436659	0.181927	0.569672	21.964	1.32459	8	0.165574	0.463569	0.0547723
		P32119	Peroxiredoxin-2 OS=Homo sapiens OX=9606 GN=PRDX2 PE=1 SV=5	PRDX2	18	3	4	2	2	1	21.9	19.5988	20.1457	20.0426	20.3857	20.4576	19.8591	21.1015	20.4576	20.0426	20.4576	35.22	21.93	0.2576	1.19549	0.355546	0.449105	0.829986	0.080929	0.376997	0.42623	20.2549	1.3804	8	0.17255	0.961428	0.107285
		P13727	Bone marrow proteoglycan OS=Homo sapiens OX=9606 GN=PRG2 PE=1 SV=2	PRG2	22	4	7	1	4	1	25.2	19.4067	19.5165	19.575	19.6006	19.4108	19.8269	19.5676	19.4991	19.6293	19.3836	11.66	6.26	0.07938	1.05656	0.372633	0.428719	0.830252	0.0807899	0.270409	0.44877	19.5416	0.141314	8	0.0176642	0.8918	0.100295
Yes		Q92954-3	Isoform C of Proteoglycan 4 OS=Homo sapiens OX=9606 GN=PRG4	PRG4	21	29	60	0	29	1	141	24.2535	24.5812	24.5285	24.9088	24.3778	23.8858	24.3844	24.6264	24.8142	25.2535	34.34	17.87	0.0629	1.04456	0.809594	0.091733	0.985355	0.00640708	0.0863841	0.817623	24.5614	1.27568	8	0.15946	0.0620282	0.00769387
Yes		P04070-2	Isoform 2 of Vitamin K-dependent protein C OS=Homo sapiens OX=9606 GN=PROC	PROC	27	10	30	0	10	1	57.5	22.5731	22.6276	22.7307	22.8014	22.4651	22.4273	22.7265	22.5522	22.5662	22.5309	7.58	9.12	-0.07896	0.94674	0.329701	0.48188	0.80447	0.09449	0.249919	0.409836	22.6001	0.115771	8	0.0144713	1.07707	0.118659
		Q9UNN8	Endothelial protein C receptor OS=Homo sapiens OX=9606 GN=PROCR PE=1 SV=1	PROCR	20	4	7	0	4	1	26.7	19.586	19.7699	20.1704	19.898	19.734	19.5823	20.2185	19.7521	19.83	19.9112	16.74	16.04	0.02716	1.019	0.854908	0.0680804	0.985355	0.00640708	0.06566	0.848361	19.8452	0.413643	8	0.0517054	0.0356668	0.00443856
		A0A0S2Z4L3	Vitamin K-dependent protein S (Fragment) OS=Homo sapiens OX=9606 GN=PROS1 PE=1 SV=1	PROS1	48	28	157	0	28	1	78.8	27.1115	27.3578	27.1604	27.5682	27.2445	26.3679	26.8264	26.7517	26.9539	27.0401	16.81	13.15	-0.50048	0.706872	0.00778353	2.10882	0.312703	0.504868	0.725798	0.0245902	27.0382	0.403063	8	0.0503828	12.4288	0.608397
		P22891-2	Isoform 2 of Vitamin K-dependent protein Z OS=Homo sapiens OX=9606 GN=PROZ	PROZ	27	9	40	0	9	1	47	23.2535	23.1301	23.3101	23.6971	23.417	22.9847	23.3101	23.4425	23.5045	23.4923	13.99	15.43	-0.01474	0.989835	0.916508	0.037864	0.985355	0.00640708	0.0364576	0.920082	23.3542	0.371221	8	0.0464026	0.0117056	0.00146106
		E7EQ64	Trypsin-1 OS=Homo sapiens OX=9606 GN=PRSS1 PE=1 SV=1	PRSS1	11	2	21	0	2	1	28.1	24.6431	24.7745	24.7796	24.7745	24.8764	24.6918	24.8191	24.8764	24.8576	24.7182	5.65	5.68	0.023	1.01607	0.673119	0.171908	0.962621	0.0165447	0.102941	0.696721	24.7811	0.0552022	8	0.00690027	0.191659	0.0233969
Yes		P41222	Prostaglandin-H2 D-isomerase OS=Homo sapiens OX=9606 GN=PTGDS PE=1 SV=1	PTGDS	21	3	6	1	3	1	21	21.5165	22.1206	21.9207	22.1704	22.0054	21.7796	21.8034	21.8385	22.1079	21.9742	9.84	16.57	-0.046	0.968618	0.7355	0.133417	0.973871	0.0114986	0.0989287	0.752049	21.9237	0.345812	8	0.0432265	0.122379	0.0150668
Yes		P10586	Receptor-type tyrosine-protein phosphatase F OS=Homo sapiens OX=9606 GN=PTPRF PE=1 SV=2	PTPRF	2	4	4	0	4	1	212.7	19.654	19.714	19.7971	19.7634	19.8269	19.5242	19.719	19.7987	19.9742	19.7683	11.21	4.73	0.0058	1.00403	0.942974	0.0255001	0.988241	0.00513704	0.0366467	0.952869	19.754	0.1235	8	0.0154375	0.00544778	0.000680509
		P23470	Receptor-type tyrosine-protein phosphatase gamma OS=Homo sapiens OX=9606 GN=PTPRG PE=1 SV=4	PTPRG	3	4	4	0	4	1	161.9	19.113	19.2255	19.3624	19.4736	19.4232	19.1556	19.2604	19.3794	19.417	19.4696	8.62	10.04	0.01686	1.01176	0.851646	0.0697407	0.985355	0.00640708	0.0501462	0.844262	19.328	0.152371	8	0.0190464	0.0373114	0.00464228
Yes		A0A087WVC6	Protein-tyrosine-phosphatase OS=Homo sapiens OX=9606 GN=PTPRJ PE=1 SV=1	PTPRJ	2	2	3	0	2	1	146.5	18.8846	18.8697	18.8817	19.0559	18.9316	18.6096	18.8965	18.7602	18.9992	19.0506	12.2	5.49	-0.06148	0.958281	0.502574	0.2988	0.901676	0.0449493	0.244322	0.557377	18.894	0.153389	8	0.0191736	0.492838	0.0580299
		Q13332	Receptor-type tyrosine-protein phosphatase S OS=Homo sapiens OX=9606 GN=PTPRS PE=1 SV=3	PTPRS	2	2	2	0	2	1	216.9	17.4252	17.5805	17.5805	17.734	17.2787	17.4334	17.5432	17.5204	17.528	17.2967	6.92	12.01	-0.05544	0.962301	0.555968	0.25495	0.920049	0.0361891	0.199513	0.602459	17.4921	0.162804	8	0.0203505	0.377583	0.0450706
		A0A0C4DG49	Poliovirus receptor OS=Homo sapiens OX=9606 GN=PVR PE=1 SV=1	PVR	7	3	4	0	3	1	45.3	19.8423	19.805	19.7844	20.0156	19.8081	19.7747	19.8097	19.6558	19.8315	19.7955	4.68	6.93	-0.07764	0.947607	0.175507	0.755705	0.708115	0.149896	1.00273	0.243852	19.8123	0.0545739	8	0.00682174	2.2091	0.216386
Yes		P20742	Pregnancy zone protein OS=Homo sapiens OX=9606 GN=PZP PE=1 SV=4	PZP	45	55	856	5	45	1	163.8	25.8834	26.1391	26.7895	27.0401	25.7771	25.6125	25.6209	26.6181	26.604	24.918	47.93	39.79	-0.45114	0.731465	0.30505	0.515629	0.785152	0.105046	0.291982	0.387295	26.1003	3.38985	8	0.423731	1.2008	0.130511
		Q16769	Glutaminyl-peptide cyclotransferase OS=Homo sapiens OX=9606 GN=QPCT PE=1 SV=1	QPCT	9	3	3	0	3	1	40.9	18.8965	19.0976	19.0506	19.3056	19.0873	19.2326	19.2764	18.9112	19.1028	19.0184	10.32	10.27	0.02076	1.01449	0.830487	0.0806673	0.985355	0.00640708	0.0555761	0.829918	19.0979	0.176181	8	0.0220226	0.0489244	0.00607838
		O00391	Sulfhydryl oxidase 1 OS=Homo sapiens OX=9606 GN=QSOX1 PE=1 SV=3	QSOX1	37	21	52	1	21	1	82.5	22.9899	23.2535	23.3101	23.5522	23.1916	23.1856	23.3239	23.6649	23.4041	23.181	14.41	14.34	0.09244	1.06617	0.488309	0.311306	0.892322	0.0494783	0.242914	0.540984	23.3057	0.323905	8	0.0404881	0.527634	0.0618734
		P02753	Retinol-binding protein 4 OS=Homo sapiens OX=9606 GN=RBP4 PE=1 SV=3	RBP4	76	12	272	0	12	1	23	26.8858	26.5898	26.6181	26.8019	26.4008	26.7517	26.8504	26.726	26.8858	26.9428	6.23	13.2	0.17206	1.12667	0.105778	0.975603	0.617796	0.209155	0.422355	0.165984	26.7453	0.178178	8	0.0222723	3.32303	0.293475
		P07998	Ribonuclease pancreatic OS=Homo sapiens OX=9606 GN=RNASE1 PE=1 SV=4	RNASE1	22	2	5	0	2	1	17.6	19.3709	19.5915	19.5375	19.7731	19.6311	19.3581	19.4616	19.5805	19.7602	19.4972	10.7	10.04	-0.0493	0.966405	0.613847	0.21194	0.946471	0.0238926	0.14815	0.647541	19.5562	0.176392	8	0.0220489	0.275579	0.0333003
		P34096	Ribonuclease 4 OS=Homo sapiens OX=9606 GN=RNASE4 PE=1 SV=3	RNASE4	44	5	15	5	5	1	16.8	19.2018	19.4375	19.7651	19.5394	19.417	19.0479	19.3101	19.2604	19.5204	19.3365	11.65	14.36	-0.1771	0.884479	0.174647	0.757839	0.708115	0.149896	0.427531	0.241803	19.3836	0.282685	8	0.0353356	2.21904	0.217148
		P62979	Ubiquitin-40S ribosomal protein S27a OS=Homo sapiens OX=9606 GN=RPS27A PE=1 SV=2	RPS27A	16	2	3	0	2	1	18	18.4415	18.6204	18.5878	18.8144	19.0292	18.5242	20.3211	18.8757	18.6558	18.5694	67.8	16.17	0.29058	1.22313	0.434744	0.361766	0.873067	0.0589527	0.550581	0.497951	18.8439	2.49765	8	0.312206	0.676129	0.0779298
		P05109	Protein S100-A8 OS=Homo sapiens OX=9606 GN=S100A8 PE=1 SV=1	S100A8	29	3	3	3	3	1	10.8	17.392	16.8484	16.6024	17.5731	17.0532	17.2877	19.0638	16.92	16.5552	17.5805	82.02	27.21	0.38762	1.30823	0.429812	0.366721	0.870325	0.0603185	0.331763	0.493852	17.2876	4.34634	8	0.543293	0.691383	0.0795481
		P06702	Protein S100-A9 OS=Homo sapiens OX=9606 GN=S100A9 PE=1 SV=1	S100A9	28	3	7	3	3	1	13.2	19.6783	19.4354	19.3299	19.9316	19.5768	19.4676	20.7955	19.4596	19.356	19.9068	49.24	16.65	0.2067	1.15405	0.491225	0.308719	0.892322	0.0494783	0.280263	0.543033	19.6938	1.6421	8	0.205262	0.52037	0.0610736
		P0DJI8	Serum amyloid A-1 protein OS=Homo sapiens OX=9606 GN=SAA1 PE=1 SV=1	SAA1	68	8	30	2	4	1	13.5	22.58	23.7796	22.5638	23.4676	22.1015	22.5823	23.0674	22.4576	22.7796	22.9024	16.87	48.86	-0.14064	0.907117	0.681827	0.166325	0.963382	0.0162014	0.150524	0.704918	22.8282	2.18704	8	0.273381	0.18088	0.0221101
		P0DJI9	Serum amyloid A-2 protein OS=Homo sapiens OX=9606 GN=SAA2 PE=1 SV=1	SAA2	62	7	21	3	3	1	13.5	19.6258	20.4676	19.6869	21.3101	19.8995	19.3277	19.5507	19.5805	19.6558	19.3709	9.67	56.26	-0.70086	0.615205	0.0608444	1.21578	0.501005	0.300158	0.882316	0.120902	19.8475	2.06683	8	0.258353	4.75323	0.372708
Yes		A0A096LPE2	SAA2-SAA4 readthrough OS=Homo sapiens OX=9606 GN=SAA2-SAA4 PE=3 SV=1	SAA2-SAA4	42	9	122	0	6	1	23.3	27.341	27.7708	27.6798	28.003	27.3239	27.3153	27.1795	27.3239	27.3578	27.0609	8.49	20.2	-0.37622	0.770454	0.0288669	1.5396	0.446283	0.35039	0.602461	0.0635246	27.4356	0.400497	8	0.0500621	7.06829	0.469084
		Q6UWP8	Suprabasin OS=Homo sapiens OX=9606 GN=SBSN PE=1 SV=2	SBSN	16	3	4	3	3	1	60.5	16.9316	17.3752	16.9992	17.3836	17.9258	17.2696	17.9992	17.4576	17.4815	17.1655	24.09	29.15	0.1516	1.1108	0.525046	0.279802	0.91043	0.0407536	0.218186	0.57582	17.3989	1.04091	8	0.130114	0.441584	0.0523105
Yes		P49908	Selenoprotein P OS=Homo sapiens OX=9606 GN=SELENOP PE=1 SV=3	SELENOP	13	7	22	0	7	1	43.2	23.654	23.5983	23.6431	23.976	23.7695	23.5522	23.632	23.5754	23.632	23.8288	7.76	11.05	-0.0841	0.943373	0.344733	0.462518	0.820632	0.0858516	0.295826	0.420082	23.6861	0.140304	8	0.017538	1.00821	0.111921
		P14151-2	Isoform 2 of L-selectin OS=Homo sapiens OX=9606 GN=SELL	SELL	19	7	22	0	7	1	43.6	23.1795	23.391	23.1871	23.1642	22.8538	23.3511	23.1916	23.0292	23.1426	22.8633	12.36	13.01	-0.03956	0.972952	0.747244	0.126538	0.973871	0.0114986	0.109468	0.764344	23.1353	0.281218	8	0.0351523	0.111301	0.0137217
		Q9NPR2	Semaphorin-4B OS=Homo sapiens OX=9606 GN=SEMA4B PE=1 SV=4	SEMA4B	3	2	2	0	2	1	92.7	18.7073	18.7039	18.624	18.9142	18.6417	18.8361	18.7764	18.7892	18.8545	18.6766	4.74	8.3	0.06834	1.04851	0.28994	0.537693	0.783314	0.106064	0.266713	0.368852	18.7524	0.0727366	8	0.00909208	1.28418	0.138319
Yes		A0A024R6I7	Alpha-1-antitrypsin OS=Homo sapiens OX=9606 GN=SERPINA1 PE=1 SV=1	SERPINA1	71	44	7049	0	5	1	46.7	34.4146	34.6143	34.4334	34.3698	34.4458	34.2193	34.6522	33.9848	33.8883	34.0017	23.05	6.73	-0.30632	0.808702	0.0647265	1.18892	0.501373	0.299839	0.421266	0.129098	34.3024	0.409593	8	0.0511991	4.58172	0.364157
Yes		P01009	Alpha-1-antitrypsin OS=Homo sapiens OX=9606 GN=SERPINA1 PE=1 SV=3	SERPINA1	71	44	7194	0	5	1	46.7	28.4032	28.6492	29.389	29.3848	29.4433	24.8576	28.611	28.6865	28.906	29.003	53.22	30.79	-1.04108	0.485964	0.240833	0.618284	0.758667	0.119949	0.849296	0.315574	28.5334	13.5059	8	1.68824	1.605	0.1671
Yes		G3V2W1	Protein Z-dependent protease inhibitor OS=Homo sapiens OX=9606 GN=SERPINA10 PE=1 SV=1	SERPINA10	23	10	28	0	10	1	55.1	23.7492	23.7492	23.7594	24.1332	23.7594	23.5285	23.7594	23.895	23.8576	23.8093	9.73	12.62	-0.06012	0.959184	0.562657	0.249757	0.920053	0.0361873	0.344376	0.606557	23.8	0.198234	8	0.0247793	0.364661	0.0435955
Yes		P01011	Alpha-1-antichymotrypsin OS=Homo sapiens OX=9606 GN=SERPINA3 PE=1 SV=2	SERPINA3	56	27	626	0	27	1	47.6	30.1115	30.2422	30.1483	30.7613	30.2193	29.708	30.196	30.1724	30.1483	30.0864	12.87	20.44	-0.2343	0.850097	0.154735	0.810412	0.680276	0.167315	1.31914	0.227459	30.1794	0.444639	8	0.0555798	2.46926	0.235858
Yes		P29622	Kallistatin OS=Homo sapiens OX=9606 GN=SERPINA4 PE=1 SV=3	SERPINA4	55	23	161	23	23	1	48.5	26.7771	26.8504	26.521	26.7517	26.6181	26.632	26.8504	26.6458	26.6998	26.6998	6.24	9.11	0.0019	1.00132	0.979216	0.0091215	0.988241	0.00513704	0.00767843	0.985656	26.7046	0.0999464	8	0.0124933	0.000722387	9.02902e-05
Yes		P05154	Plasma serine protease inhibitor OS=Homo sapiens OX=9606 GN=SERPINA5 PE=1 SV=3	SERPINA5	33	15	35	4	15	1	45.6	23.9134	24.0359	23.6757	24.1946	23.8385	23.632	22.9152	23.6757	23.8385	23.9134	23.65	13.73	-0.33666	0.791872	0.127731	0.893703	0.635389	0.19696	0.813156	0.196721	23.7633	0.785211	8	0.0981514	2.88686	0.26517
Yes		P08185	Corticosteroid-binding globulin OS=Homo sapiens OX=9606 GN=SERPINA6 PE=1 SV=1	SERPINA6	47	14	95	7	14	1	45.1	26.9977	27.1214	27.2979	27.2535	26.8974	27.2262	27.3992	27.1015	27.189	26.6998	16.83	11.55	0.00956	1.00665	0.946732	0.0237731	0.988241	0.00513704	0.0220845	0.956967	27.1184	0.384628	8	0.0480785	0.00475232	0.000593687
Yes		P05543	Thyroxine-binding globulin OS=Homo sapiens OX=9606 GN=SERPINA7 PE=1 SV=2	SERPINA7	51	17	88	17	17	1	46.3	25.2961	25.5195	25.275	25.6458	25.4202	25.1984	25.4614	25.6181	25.1449	25.3342	13.59	10.95	-0.07992	0.94611	0.491832	0.308183	0.892322	0.0494783	0.186976	0.54918	25.3914	0.246197	8	0.0307747	0.518869	0.0609082
Yes		P01008	Antithrombin-III OS=Homo sapiens OX=9606 GN=SERPINC1 PE=1 SV=1	SERPINC1	65	37	1170	21	37	1	52.6	30.4823	30.3303	30.3515	30.5014	30.2535	30.2193	30.393	30.393	30.2647	30.2979	5.3	7.33	-0.07022	0.952493	0.264694	0.577256	0.774563	0.110943	0.308702	0.338115	30.3487	0.0685545	8	0.00856932	1.43852	0.152409
Yes		P05546	Heparin cofactor 2 OS=Homo sapiens OX=9606 GN=SERPIND1 PE=1 SV=3	SERPIND1	58	27	262	27	27	1	57	28.1459	28.391	27.9869	28.6216	28.4354	28.1015	28.3282	28.391	28.5315	28.5278	11.82	17.05	0.05984	1.04235	0.673902	0.171403	0.962621	0.0165447	0.10246	0.69877	28.3461	0.375597	8	0.0469496	0.190674	0.0232794
Yes		P36955	Pigment epithelium-derived factor OS=Homo sapiens OX=9606 GN=SERPINF1 PE=1 SV=4	SERPINF1	44	15	148	4	15	1	46.3	25.6865	25.945	25.8361	26.2643	26.002	25.6568	25.8044	25.9847	25.9203	26.1814	13.74	15.27	-0.03726	0.974504	0.781837	0.106884	0.985355	0.00640708	0.0924207	0.790984	25.9281	0.338472	8	0.042309	0.0820339	0.0101502
Yes		P08697	Alpha-2-antiplasmin OS=Homo sapiens OX=9606 GN=SERPINF2 PE=1 SV=3	SERPINF2	51	21	474	0	21	1	54.5	27.524	27.4785	27.5463	27.7833	27.3066	27.4938	27.509	27.6458	27.5463	27.391	6.41	12.13	-0.01056	0.992707	0.906243	0.0427553	0.985355	0.00640708	0.0621791	0.905738	27.5225	0.150923	8	0.0188654	0.0147776	0.00184379
Yes		P05155-3	Isoform 3 of Plasma protease C1 inhibitor OS=Homo sapiens OX=9606 GN=SERPING1	SERPING1	41	21	398	0	21	1	55.7	29.1459	29.1747	29.1507	29.4842	29.2445	29.17	28.4473	29.1337	29.2216	29.1652	19.36	10.39	-0.21244	0.863076	0.218264	0.661018	0.737979	0.131956	1.69622	0.290984	29.1338	0.5056	8	0.0632	1.78524	0.182442
Yes		P04278	Sex hormone-binding globulin OS=Homo sapiens OX=9606 GN=SHBG PE=1 SV=2	SHBG	41	12	49	0	12	1	43.8	23.8576	24.4105	24.1565	24.2317	24.48	24.604	24.6865	24.8576	25.0567	23.8858	27.12	16.3	0.39086	1.31117	0.123308	0.909008	0.635389	0.19696	0.411634	0.188525	24.4227	1.03	8	0.12875	2.96644	0.270501
		P08195-4	Isoform 4 of 4F2 cell-surface antigen heavy chain OS=Homo sapiens OX=9606 GN=SLC3A2	SLC3A2	3	2	2	0	2	1	71.1	15.9012	16.0575	16.1317	16.2344	16.3251	16.0405	16.2622	16.0659	16.9316	16.1477	29.27	11.17	0.1596	1.11698	0.402411	0.39533	0.839217	0.0761257	0.47913	0.479508	16.2098	0.651715	8	0.0814644	0.781697	0.0890143
		P08294	Extracellular superoxide dismutase [Cu-Zn] OS=Homo sapiens OX=9606 GN=SOD3 PE=1 SV=2	SOD3	35	4	5	4	4	1	25.8	19.4835	19.7173	19.7173	19.9098	19.5582	19.6575	19.8361	19.5768	19.786	19.4435	10.87	11.53	-0.01724	0.988121	0.870471	0.0602458	0.985355	0.00640708	0.0448965	0.866803	19.6686	0.209687	8	0.0262109	0.0283486	0.00353107
		Q14515	SPARC-like protein 1 OS=Homo sapiens OX=9606 GN=SPARCL1 PE=1 SV=2	SPARCL1	18	10	10	0	10	1	75.2	21.5069	21.6051	21.6186	21.7796	21.4775	21.5638	21.7715	21.6584	21.6628	21.3962	9.54	8.31	0.013	1.00905	0.878342	0.0563362	0.985355	0.00640708	0.0460463	0.872951	21.604	0.135328	8	0.016916	0.0249764	0.00311233
		Q13103	Secreted phosphoprotein 24 OS=Homo sapiens OX=9606 GN=SPP2 PE=1 SV=1	SPP2	27	5	8	2	5	1	24.3	21.4775	21.3645	21.5685	21.85	21.502	21.4067	21.5685	21.4874	21.8987	21.4324	14.94	13.32	0.00624	1.00433	0.960088	0.0176891	0.988241	0.00513704	0.019769	0.969262	21.5556	0.292117	8	0.0365146	0.00266589	0.000333125
Yes		C9JVG0	Serotransferrin (Fragment) OS=Homo sapiens OX=9606 GN=TF PE=1 SV=1	TF	57	12	977	1	1	1	14.7	21.2006	21.1206	21.2477	21.4221	21.1332	20.9024	21.5356	21.2361	21.2066	21.002	17.4	8.75	-0.0483	0.967075	0.702808	0.153163	0.968842	0.0137469	0.162605	0.72541	21.2007	0.298278	8	0.0372847	0.156424	0.019178
Yes		P02787	Serotransferrin OS=Homo sapiens OX=9606 GN=TF PE=1 SV=3	TF	83	80	9174	47	69	1	77	34.9634	34.8234	34.9591	35.1791	34.3892	34.5296	35.0389	34.9763	34.6415	34.5978	16.5	18.91	-0.10602	0.929148	0.545167	0.26347	0.919153	0.0366121	0.173904	0.590164	34.8098	0.563245	8	0.0704056	0.399125	0.0475198
		P02786	Transferrin receptor protein 1 OS=Homo sapiens OX=9606 GN=TFRC PE=1 SV=2	TFRC	28	18	31	0	18	1	84.8	23.5869	23.7389	23.9225	23.7695	23.5285	23.48	23.6757	23.5404	23.5522	23.4041	7.01	11.04	-0.17878	0.88345	0.0634	1.19791	0.501005	0.300158	0.523885	0.122951	23.6199	0.137804	8	0.0172255	4.6388	0.367029
		Q15582	Transforming growth factor-beta-induced protein ig-h3 OS=Homo sapiens OX=9606 GN=TGFBI PE=1 SV=1	TGFBI	40	18	38	1	18	1	74.6	23.4923	23.4551	23.4551	23.654	23.391	23.3645	23.5165	23.5285	23.5522	23.48	4.9	7.23	-0.00116	0.999196	0.98376	0.00711073	0.988241	0.00513704	0.00820564	0.993852	23.4889	0.0610269	8	0.00762836	0.000440986	5.51202e-05
Yes		P07996	Thrombospondin-1 OS=Homo sapiens OX=9606 GN=THBS1 PE=1 SV=2	THBS1	8	8	9	1	8	1	129.3	20.4874	19.8995	20.4476	20.8423	20.5638	19.668	20.3752	20.2764	20.68	20.9171	30.53	22.1	-0.06478	0.956091	0.810571	0.0912089	0.985355	0.00640708	0.0811542	0.819672	20.4157	1.36741	8	0.170926	0.0613782	0.00761386
		P35443	Thrombospondin-4 OS=Homo sapiens OX=9606 GN=THBS4 PE=1 SV=2	THBS4	22	15	24	0	13	1	105.8	22.0983	22.4923	22.1457	22.2905	22.2096	22.6822	22.7856	22.5662	22.7553	22.5237	7.88	11.12	0.41532	1.33359	0.00132238	2.87864	0.215108	0.667344	0.552686	0.00614754	22.4549	0.148529	8	0.0185661	23.2266	0.743808
		P01033	Metalloproteinase inhibitor 1 OS=Homo sapiens OX=9606 GN=TIMP1 PE=1 SV=1	TIMP1	23	3	3	0	3	1	23.2	18.9601	19.2042	19.1206	19.3034	19.0795	18.8876	19.1079	18.9142	19.1581	19.1556	9.09	8.95	-0.08888	0.940252	0.315641	0.500807	0.79278	0.100847	0.271261	0.391393	19.0891	0.137878	8	0.0172347	1.14589	0.12529
		P29401-2	Isoform 2 of Transketolase OS=Homo sapiens OX=9606 GN=TKT	TKT	3	2	2	0	2	1	68.8	16.3443	16.6662	16.7073	16.9658	16.6096	16.4592	17.0426	16.5922	16.7471	16.8846	15.95	15.27	0.0865	1.06179	0.562986	0.249503	0.920053	0.0361873	0.168647	0.608607	16.7019	0.411074	8	0.0513843	0.364034	0.0435237
		Q9Y490	Talin-1 OS=Homo sapiens OX=9606 GN=TLN1 PE=1 SV=3	TLN1	2	4	4	4	4	1	269.6	15.7419	15.4252	15.7987	16.0868	15.9859	15.4576	15.7654	15.183	15.7207	15.6325	15.57	16.98	-0.25586	0.837488	0.139326	0.855968	0.640379	0.193563	0.435795	0.217213	15.6798	0.485921	8	0.0607401	2.69445	0.251948
		P24821	Tenascin OS=Homo sapiens OX=9606 GN=TNC PE=1 SV=3	TNC	2	4	4	0	4	1	240.7	19.9316	20.0821	19.9142	20.3645	20.0951	19.8238	20.2302	19.786	20.1079	19.8995	13.41	12.93	-0.10802	0.927861	0.385993	0.413421	0.834454	0.0785977	0.282506	0.459016	20.0235	0.277573	8	0.0346967	0.840738	0.0950981
		A0A140TA33	Tenascin-X OS=Homo sapiens OX=9606 GN=TNXB PE=1 SV=1	TNXB	6	12	19	0	12	1	458	21.0426	21.1079	21.2302	21.2933	21.1642	21.2302	21.3045	21.1704	21.2125	21.0625	6.03	6.8	0.02838	1.01987	0.645693	0.189974	0.959767	0.017834	0.128105	0.665984	21.1818	0.0706116	8	0.00882645	0.228128	0.0277254
		P02766	Transthyretin OS=Homo sapiens OX=9606 GN=TTR PE=1 SV=1	TTR	72	13	390	0	13	1	15.9	28.9231	28.2216	28.3951	28.6898	28.3452	28.2803	28.524	28.5052	28.6146	28.8445	14.21	20.58	0.03876	1.02723	0.811157	0.0908951	0.985355	0.00640708	0.0654399	0.821721	28.5343	0.492648	8	0.061581	0.0609904	0.00756611
Yes		Q6EMK4	Vasorin OS=Homo sapiens OX=9606 GN=VASN PE=1 SV=1	VASN	14	6	17	6	6	1	71.7	20.4874	20.7223	20.8034	20.8727	21.0292	20.654	20.8727	20.7715	20.8876	20.8727	6.74	13.59	0.0287	1.02009	0.781315	0.107174	0.985355	0.00640708	0.113072	0.788934	20.7973	0.199829	8	0.0249786	0.0824396	0.0101998
		P19320	Vascular cell adhesion protein 1 OS=Homo sapiens OX=9606 GN=VCAM1 PE=1 SV=1	VCAM1	20	9	11	0	9	1	81.2	21.1765	21.2302	21.1581	21.3211	21.1269	21.3156	21.343	21.2361	21.2593	21.0493	7.72	5.35	0.0381	1.02676	0.55441	0.256169	0.920049	0.0361891	0.154181	0.60041	21.2216	0.0762723	8	0.00953404	0.380639	0.0454188
		P18206	Vinculin OS=Homo sapiens OX=9606 GN=VCL PE=1 SV=4	VCL	3	4	4	0	4	1	123.7	17.5951	17.7667	17.9373	17.9316	17.9316	17.7005	17.977	17.8965	17.8606	17.5582	11.24	10.08	-0.0339	0.976776	0.745751	0.127406	0.973871	0.0114986	0.0883253	0.762295	17.8155	0.203984	8	0.025498	0.112677	0.013889
Yes		O95497	Pantetheinase OS=Homo sapiens OX=9606 GN=VNN1 PE=1 SV=2	VNN1	13	5	5	5	5	1	57	17.1357	17.5507	17.7073	17.4496	17.3495	17.1556	17.4736	17.3056	17.1946	17.3233	8.74	14.65	-0.14802	0.902488	0.219403	0.658758	0.737979	0.131956	0.324123	0.293033	17.3646	0.246799	8	0.0308498	1.77553	0.18163
Yes		P04004	Vitronectin OS=Homo sapiens OX=9606 GN=VTN PE=1 SV=1	VTN	35	14	267	9	14	1	54.3	27.8445	27.9316	27.8741	28.3828	28.0401	27.7453	27.8445	28.1747	27.9259	27.9484	11.4	16.36	-0.08686	0.94157	0.493703	0.306534	0.892322	0.0494783	0.255556	0.553279	27.9712	0.293417	8	0.0366772	0.514261	0.0604
Yes		P04275	von Willebrand factor OS=Homo sapiens OX=9606 GN=VWF PE=1 SV=4	VWF	35	76	187	73	76	1	309.1	25.6838	25.4298	25.5638	25.9781	26.0254	25.4041	26.0732	25.0691	25.8288	25.4645	27.13	17.97	-0.16824	0.889928	0.445248	0.351398	0.881429	0.0548126	0.200293	0.504098	25.6521	0.878221	8	0.109778	0.644592	0.0745659
		H7BY64	ZNF511-PRAP1 readthrough (Fragment) OS=Homo sapiens OX=9606 GN=ZNF511-PRAP1 PE=4 SV=2	ZNF511-PRAP1	6	2	2	0	2	1	36.1	19.113	19.4874	19.4211	19.7764	19.4656	19.1556	19.343	19.3983	19.4835	19.5127	9.54	16.23	-0.07408	0.949948	0.56388	0.248813	0.920053	0.0361873	0.252897	0.610656	19.4157	0.302918	8	0.0378648	0.362332	0.0433291

## Sheet: Table S4 Glycans
Table S3. List of identified glycans in glycoproteomics dataset.
*Oxford notation
**This column indicates how many glycosites that contain this glycan were identified
Glycan Composition	Proposed Structure Annotation*	Glycan Type	Galacosylation Status	#Galactose_max	#Galactose_min	#available GlcNAc	#Sialic acid	#core Fuc	Modification Formula	Residual Mass (Da)	#PSM	#Glycosites**
HexNAc(1)	HexNAc(1)	Paucimannose	mannose only	0	0	0	0	0	C8H13N1O5	203.079	464	42
HexNAc(1)Fuc(1)	HexNAc(1)Fuc(1)	Paucimannose	mannose only	0	0	0	0	1	C14H23N1O9	349.137	39	5
HexNAc(2)	HexNAc(2)	Paucimannose	mannose only	0	0	0	0	0	C16H26N2O10	406.159	191	30
HexNAc(2)Fuc(1)	HexNAc(2)Fuc(1)	Paucimannose	mannose only	0	0	0	0	1	C22H36N2O14	552.217	7	6
HexNAc(2)Hex(1)	HexNAc(2)Hex(1)	Paucimannose	mannose only	0	0	0	0	0	C22H36N2O15	568.212	24	3
HexNAc(2)Hex(10)	M9Glc	Oligomannose	mannose only	0	0	0	0	0	C76H126N2O60	2026.69	31	5
HexNAc(2)Hex(11)	M9Glc2	Oligomannose	mannose only	0	0	0	0	0	C82H136N2O65	2188.74	87	17
HexNAc(2)Hex(2)	HexNAc(2)Hex(2)	Paucimannose	mannose only	0	0	0	0	0	C28H46N2O20	730.264	95	13
HexNAc(2)Hex(2)Fuc(1)	HexNAc(2)Hex(2)Fuc(1)	Paucimannose	mannose only	0	0	0	0	1	C34H56N2O24	876.322	40	4
HexNAc(2)Hex(3)	HexNAc(2)Hex(3)	Paucimannose	mannose only	0	0	0	0	0	C34H56N2O25	892.317	153	19
HexNAc(2)Hex(3)Fuc(1)	HexNAc(2)Hex(3)Fuc(1)	Paucimannose	mannose only	0	0	0	0	1	C40H66N2O29	1038.38	103	4
HexNAc(2)Hex(4)	M4	Oligomannose	mannose only	0	0	0	0	0	C40H66N2O30	1054.37	110	12
HexNAc(2)Hex(5)	M5	Oligomannose	mannose only	0	0	0	0	0	C46H76N2O35	1216.42	985	37
HexNAc(2)Hex(6)	M6	Oligomannose	mannose only	0	0	0	0	0	C52H86N2O40	1378.48	644	17
HexNAc(2)Hex(6)Phospho(1)	M6+Phos	Oligomannose	mannose only	0	0	0	0	0	C52H87N2O43P1	1458.44	64	9
HexNAc(2)Hex(7)	M7	Oligomannose	mannose only	0	0	0	0	0	C58H96N2O45	1540.53	322	13
HexNAc(2)Hex(8)	M8	Oligomannose	mannose only	0	0	0	0	0	C64H106N2O50	1702.58	132	12
HexNAc(2)Hex(9)	M9	Oligomannose	mannose only	0	0	0	0	0	C70H116N2O55	1864.63	276	10
HexNAc(3)Hex(3)	A1	Complex	incompletely galactosylated	0	0	1	0	0	C42H69N3O30	1095.4	366	27
HexNAc(3)Hex(3)Fuc(1)	FA1	Complex	incompletely galactosylated	0	0	1	0	1	C48H79N3O34	1241.45	198	11
HexNAc(3)Hex(4)	A1G1	Complex	fully galactosylated	1	1	1	0	0	C48H79N3O35	1257.45	606	59
HexNAc(3)Hex(4)Fuc(1)	FA1G1	Complex	fully galactosylated	1	1	1	0	1	C54H89N3O39	1403.51	304	10
HexNAc(3)Hex(4)Fuc(1)NeuAc(1)	FA1G1S1	Complex	fully galactosylated	1	1	1	1	1	C65H106N4O47	1694.6	108	12
HexNAc(3)Hex(4)NeuAc(1)	A1G1S1	Complex	fully galactosylated	1	1	1	1	0	C59H96N4O43	1548.54	1076	91
HexNAc(3)Hex(5)	M4A1G1/M5A1	Hybrid	NA	1	0	1	0	0	C54H89N3O40	1419.5	147	14
HexNAc(3)Hex(5)Fuc(1)	M4FA1G1/M5FA1	Hybrid	NA	1	0	1	0	1	C60H99N3O44	1565.56	52	8
HexNAc(3)Hex(5)Fuc(1)NeuAc(1)	M4FA1G1S1	Hybrid	fully galactosylated	1	1	1	1	1	C71H116N4O52	1856.66	10	4
HexNAc(3)Hex(5)NeuAc(1)	M4A1G1S1	Hybrid	fully galactosylated	1	1	1	1	0	C65H106N4O48	1710.6	241	23
HexNAc(3)Hex(6)	M5A1G1/M6A1	Hybrid	NA	1	0	1	0	0	C60H99N3O45	1581.56	133	13
HexNAc(3)Hex(6)Fuc(1)	M5FA1G1/M6FA1	Hybrid	NA	1	0	1	0	1	C66H109N3O49	1727.61	92	8
HexNAc(3)Hex(6)Fuc(1)NeuAc(1)	M5FA1G1S1	Hybrid	fully galactosylated	1	1	1	1	1	C77H126N4O57	2018.71	3	2
HexNAc(3)Hex(6)NeuAc(1)	M5A1G1S1	Hybrid	fully galactosylated	1	1	1	1	0	C71H116N4O53	1872.65	298	22
HexNAc(3)Hex(9)	M8A1G1/M9A1	Hybrid	NA	1	0	1	0	0	C78H129N3O60	2067.71	2	2
HexNAc(4)Hex(3)	A2	Complex	incompletely galactosylated	0	0	2	0	0	C50H82N4O35	1298.48	270	28
HexNAc(4)Hex(3)Fuc(1)	FA2	Complex	incompletely galactosylated	0	0	2	0	1	C56H92N4O39	1444.53	239	13
HexNAc(4)Hex(4)	A2G1	Complex	incompletely galactosylated	1	1	2	0	0	C56H92N4O40	1460.53	678	56
HexNAc(4)Hex(4)Fuc(1)	FA2G1	Complex	incompletely galactosylated	1	1	2	0	1	C62H102N4O44	1606.59	313	22
HexNAc(4)Hex(4)Fuc(1)NeuAc(1)	FA2G1S1	Complex	incompletely galactosylated	1	1	2	1	1	C73H119N5O52	1897.68	258	40
HexNAc(4)Hex(4)NeuAc(1)	A2G1S1	Complex	incompletely galactosylated	1	1	2	1	0	C67H109N5O48	1751.62	2346	111
HexNAc(4)Hex(5)	A2G2	Complex	fully galactosylated	2	2	2	0	0	C62H102N4O45	1622.58	1873	113
HexNAc(4)Hex(5)Fuc(1)	FA2G2	Complex	fully galactosylated	2	2	2	0	1	C68H112N4O49	1768.64	841	70
HexNAc(4)Hex(5)Fuc(1)NeuAc(1)	FA2G2S1	Complex	fully galactosylated	2	2	2	1	1	C79H129N5O57	2059.73	1934	118
HexNAc(4)Hex(5)Fuc(1)NeuAc(2)	FA2G2S2	Complex	fully galactosylated	2	2	2	2	1	C90H146N6O65	2350.83	2646	132
HexNAc(4)Hex(5)Fuc(3)NeuAc(2)	FA2F2G2S2	Complex	fully galactosylated	2	2	2	2	1	C102H166N6O73	2642.95	20	12
HexNAc(4)Hex(5)NeuAc(1)	A2G2S1	Complex	fully galactosylated	2	2	2	1	0	C73H119N5O53	1913.68	9787	6
HexNAc(4)Hex(5)NeuAc(2)	A2G2S2	Complex	fully galactosylated	2	2	2	2	0	C84H136N6O61	2204.77	21609	211
HexNAc(4)Hex(6)Fuc(1)	M4FA2G2/M5FA2G1/M6FA2	Hybrid	NA	2	0	2	0	1	C74H122N4O54	1930.69	740	248
HexNAc(4)Hex(6)NeuAc(1)	M4FA2G2S1/M5FA2G1S1	Hybrid	NA	2	1	2	1	0	C79H129N5O58	2075.73	201	63
HexNAc(5)Hex(3)	A3/A2B	Complex	incompletely galactosylated	0	0	3	0	0	C58H95N5O40	1501.56	54	31
HexNAc(5)Hex(3)Fuc(1)	FA3/FA2B	Complex	incompletely galactosylated	0	0	3	0	1	C64H105N5O44	1647.61	77	8
HexNAc(5)Hex(3)Fuc(2)	FA3F/FA2BF	Complex	incompletely galactosylated	0	0	3	0	1	C70H115N5O48	1793.67	5	19
HexNAc(5)Hex(4)	A3G1/A2BG1	Complex	incompletely galactosylated	1	1	3	0	0	C64H105N5O45	1663.61	44	3
HexNAc(5)Hex(4)Fuc(1)	FA3G1/FA2BG1	Complex	incompletely galactosylated	1	1	3	0	1	C70H115N5O49	1809.67	140	8
HexNAc(5)Hex(4)Fuc(1)NeuAc(1)	FA3G1S1/FA2BG1S1	Complex	incompletely galactosylated	1	1	3	1	1	C81H132N6O57	2100.76	17	23
HexNAc(5)Hex(4)NeuAc(1)	A3G1S1/A2BG1S1	Complex	incompletely galactosylated	1	1	3	1	0	C75H122N6O53	1954.7	75	8
HexNAc(5)Hex(5)	A3G2/A2BG2	Complex	incompletely galactosylated	2	2	3	0	0	C70H115N5O50	1825.66	48	15
HexNAc(5)Hex(5)Fuc(1)	FA3G2/FA2BG2	Complex	incompletely galactosylated	2	2	3	0	1	C76H125N5O54	1971.72	151	10
HexNAc(5)Hex(5)Fuc(1)NeuAc(1)	FA3G2S1/FA2BG2S1	Complex	incompletely galactosylated	2	2	3	1	1	C87H142N6O62	2262.81	105	15
HexNAc(5)Hex(5)Fuc(1)NeuAc(2)	FA3G2S2/FA2BG2S2	Complex	incompletely galactosylated	2	2	3	2	1	C98H159N7O70	2553.91	68	25
HexNAc(5)Hex(5)Fuc(2)NeuAc(2)	FA3FG2S2/FA2BFG2S2	Complex	incompletely galactosylated	2	2	3	2	1	C104H169N7O74	2699.97	14	18
HexNAc(5)Hex(5)NeuAc(1)	A3G2S1/A2BG2S1	Complex	incompletely galactosylated	2	2	3	1	0	C81H132N6O58	2116.76	201	8
HexNAc(5)Hex(5)NeuAc(2)	A3G2S2/A2BG2S2	Complex	incompletely galactosylated	2	2	3	2	0	C92H149N7O66	2407.85	205	21
HexNAc(5)Hex(6)	A3G3	Complex	fully galactosylated	3	3	3	0	0	C76H125N5O55	1987.71	142	33
HexNAc(5)Hex(6)Fuc(1)	FA3G3	Complex	fully galactosylated	3	3	3	0	1	C82H135N5O59	2133.77	145	22
HexNAc(5)Hex(6)Fuc(1)NeuAc(1)	FA3G3S1	Complex	fully galactosylated	3	3	3	1	1	C93H152N6O67	2424.87	690	22
HexNAc(5)Hex(6)Fuc(1)NeuAc(2)	FA3G3S2	Complex	fully galactosylated	3	3	3	2	1	C104H169N7O75	2715.96	1729	50
HexNAc(5)Hex(6)Fuc(1)NeuAc(3)	FA3G3S3	Complex	fully galactosylated	3	3	3	3	1	C115H186N8O83	3007.06	2562	75
HexNAc(5)Hex(6)Fuc(2)NeuAc(3)	FA3FG3S3	Complex	fully galactosylated	3	3	3	3	1	C121H196N8O87	3153.12	233	102
HexNAc(5)Hex(6)Fuc(3)NeuAc(3)	FA3F2G3S3	Complex	fully galactosylated	3	3	3	3	1	C127H206N8O91	3299.17	130	32
HexNAc(5)Hex(6)Fuc(4)NeuAc(2)	FA3F3G3S2	Complex	fully galactosylated	3	3	3	2	1	C122H199N7O87	3154.14	231	15
HexNAc(5)Hex(6)Fuc(4)NeuAc(3)	FA3F3G3S3	Complex	fully galactosylated	3	3	3	3	1	C133H216N8O95	3445.23	102	24
HexNAc(5)Hex(6)NeuAc(1)	A3G3S1	Complex	fully galactosylated	3	3	3	1	0	C87H142N6O63	2278.81	1289	9
HexNAc(5)Hex(6)NeuAc(2)	A3G3S2	Complex	fully galactosylated	3	3	3	2	0	C98H159N7O71	2569.9	3871	74
HexNAc(5)Hex(6)NeuAc(3)	A3G3S3	Complex	fully galactosylated	3	3	3	3	0	C109H176N8O79	2861	5816	119
HexNAc(6)Hex(3)	A4	Complex	incompletely galactosylated	0	0	4	0	0	C66H108N6O45	1704.63	21	123
HexNAc(6)Hex(3)Fuc(1)	FA4	Complex	incompletely galactosylated	0	0	4	0	1	C72H118N6O49	1850.69	56	5
HexNAc(6)Hex(3)Fuc(2)	FA4F	Complex	incompletely galactosylated	0	0	4	0	1	C78H128N6O53	1996.75	23	11
HexNAc(6)Hex(4)	A4G1	Complex	incompletely galactosylated	1	1	4	0	0	C72H118N6O50	1866.69	83	5
HexNAc(6)Hex(4)Fuc(1)	FA4G1	Complex	incompletely galactosylated	1	1	4	0	1	C78H128N6O54	2012.75	1	8
HexNAc(6)Hex(4)NeuAc(1)	A4G1S1	Complex	incompletely galactosylated	1	1	4	1	0	C83H135N7O58	2157.78	63	1
HexNAc(6)Hex(5)	A4G2	Complex	incompletely galactosylated	2	2	4	0	0	C78H128N6O55	2028.74	10	17
HexNAc(6)Hex(5)Fuc(1)	FA4G2	Complex	incompletely galactosylated	2	2	4	0	1	C84H138N6O59	2174.8	22	5
HexNAc(6)Hex(5)Fuc(1)NeuAc(1)	FA4G2S1	Complex	incompletely galactosylated	2	2	4	1	1	C95H155N7O67	2465.89	28	6
HexNAc(6)Hex(5)NeuAc(1)	A4G2S1	Complex	incompletely galactosylated	2	2	4	1	0	C89H145N7O63	2319.84	38	5
HexNAc(6)Hex(5)NeuAc(2)	A4G2S2	Complex	incompletely galactosylated	2	2	4	2	0	C100H162N8O71	2610.93	25	8
HexNAc(6)Hex(6)	A4G3	Complex	incompletely galactosylated	3	3	4	0	0	C84H138N6O60	2190.79	246	4
HexNAc(6)Hex(6)Fuc(1)	FA4G3	Complex	incompletely galactosylated	3	3	4	0	1	C90H148N6O64	2336.85	7	21
HexNAc(6)Hex(6)Fuc(1)NeuAc(1)	FA4G3S1	Complex	incompletely galactosylated	3	3	4	1	1	C101H165N7O72	2627.95	13	4
HexNAc(6)Hex(6)Fuc(1)NeuAc(2)	FA4G3S2	Complex	incompletely galactosylated	3	3	4	2	1	C112H182N8O80	2919.04	32	5
HexNAc(6)Hex(6)Fuc(1)NeuAc(3)	FA4G3S3	Complex	incompletely galactosylated	3	3	4	3	1	C123H199N9O88	3210.14	68	4
HexNAc(6)Hex(6)Fuc(2)NeuAc(3)	FA4FG3S3	Complex	incompletely galactosylated	3	3	4	3	1	C129H209N9O92	3356.2	30	9
HexNAc(6)Hex(6)Fuc(3)NeuAc(3)	FA4F2G3S3	Complex	incompletely galactosylated	3	3	4	3	1	C135H219N9O96	3502.25	39	8
HexNAc(6)Hex(6)NeuAc(1)	A4G3S1	Complex	incompletely galactosylated	3	3	4	1	0	C95H155N7O68	2481.89	53	8
HexNAc(6)Hex(6)NeuAc(2)	A4G3S2	Complex	incompletely galactosylated	3	3	4	2	0	C106H172N8O76	2772.98	78	9
HexNAc(6)Hex(6)NeuAc(3)	A4G3S3	Complex	incompletely galactosylated	3	3	4	3	0	C117H189N9O84	3064.08	43	13
HexNAc(6)Hex(7)	A4G4	Complex	fully galactosylated	4	4	4	0	0	C90H148N6O65	2352.85	329	9
HexNAc(6)Hex(7)Fuc(1)	FA4G4	Complex	fully galactosylated	4	4	4	0	1	C96H158N6O69	2498.9	73	53
HexNAc(6)Hex(7)Fuc(1)NeuAc(1)	FA4G4S1	Complex	fully galactosylated	4	4	4	1	1	C107H175N7O77	2790	295	11
HexNAc(6)Hex(7)Fuc(1)NeuAc(2)	FA4G4S2	Complex	fully galactosylated	4	4	4	2	1	C118H192N8O85	3081.09	413	14
HexNAc(6)Hex(7)Fuc(1)NeuAc(3)	FA4G4S3	Complex	fully galactosylated	4	4	4	3	1	C129H209N9O93	3372.19	449	21
HexNAc(6)Hex(7)Fuc(1)NeuAc(4)	FA4G4S4	Complex	fully galactosylated	4	4	4	4	1	C140H226N10O101	3663.29	463	32
HexNAc(6)Hex(7)Fuc(2)NeuAc(4)	FA4FG4S4	Complex	fully galactosylated	4	4	4	4	1	C146H236N10O105	3809.34	79	25
HexNAc(6)Hex(7)Fuc(3)NeuAc(4)	FA4F2G4S4	Complex	fully galactosylated	4	4	4	4	1	C152H246N10O109	3955.4	136	17
HexNAc(6)Hex(7)NeuAc(1)	A4G4S1	Complex	fully galactosylated	4	4	4	1	0	C101H165N7O73	2643.94	309	17
HexNAc(6)Hex(7)NeuAc(2)	A4G4S2	Complex	fully galactosylated	4	4	4	2	0	C112H182N8O81	2935.04	800	16
HexNAc(6)Hex(7)NeuAc(3)	A4G4S3	Complex	fully galactosylated	4	4	4	3	0	C123H199N9O89	3226.13	954	26
HexNAc(6)Hex(7)NeuAc(4)	A4G4S4	Complex	fully galactosylated	4	4	4	4	0	C134H216N10O97	3517.23	1353	26
HexNAc(7)Hex(8)NeuAc(4)	A4G4LacS4	Complex	fully galactosylated	4	4	4	4	0	C148H239N11O107	3882.36	79	34
HexNAc(4)Hex(5)Fuc(2)NeuAc(2)	FA2FG2S2	Complex	fully galactosylated	2	2	2	2	1	C96H156N6O69	2350.83	82	7
										Total	76095	3183

## Sheet: Table S5 all glycopeptides
Table S4. Summary of all identified TMT-labeled glycopeptides.
* Annotated peptide sequences contains all miss cleaved versions, which are consolidated as one glycoform as shown in "Consolidated Glycoform" column. The de-captalized letters indicate N-glycosylation site and possible occurance of other modified ammino acid. N-term and k: TMT6 tags, c: cysteine carbamidomethylation; m: methionine oxidation detailed in "Oxidation Status" column.
** Glycan compositions with different status of sodium adducts are listed separated. These glycans will be combined as one glycoform in "Consolidated Glycoform" column.
*** Precursor m/z values are always measured using the monoisotopic peaks. In case that the second (or the third) isotopic peak of precursor was selected for MS2, the experimental MH+ was converted to monoisotopic peak by substracting the mass of neutron 1.00867 amu.
****|Log Prob| and other identification scores are shown as the best score acorss all PSMs for that peptide.
Glycopeptides Identification															Best Identification Scores****
Protein Name	Gene ID	N-glycosylation site	Peptide Attribute Group	Annotated Sequence*	Glycan Composition**	Oxidation Status	Consolidated Glycoform	Precursor Charge	Theo. Precursor MH+	Theo. Precursor m/z	Min of Measured Precursor*** m/z	Max of Measured m/z	Average Mass Error (ppm)	Count of PSM	|Log Prob|	Byonic Score	Delta Byonic Score	Delta Mod Score	PEP 2D	q-Value 2D	FDR 2D	Peptide Group FDR 2D	PEP 1D	q-Value 1D	FDR 1D	Peptide Group FDR 1D
Alpha-1B-glycoprotein	A1BG	179	A1BG_N179	eGDHEFLEVPEAQEDVEATFPVHQPGnYScSYR	HexNAc(3)Hex(4)		A1BG_N179_HexNAc(3)Hex(4)	4	5323.29	1331.58	1331.58	1331.58	0.400129	2	10.69	721	721	721	2.02241e-11	2.3263e-12	0	0	6.3092e-09	5.50645e-10	0	0
Alpha-1B-glycoprotein	A1BG	179	A1BG_N179	eGDHEFLEVPEAQEDVEATFPVHQPGnYScSYR	HexNAc(3)Hex(4)NeuAc(1)		A1BG_N179_HexNAc(3)Hex(4)NeuAc(1)	4	5614.38	1404.35	1404.35	1404.35	1.43204	1	11.88	766.8	761.6	761.6	1.33286e-12	1.8812e-13	0	0	4.15804e-10	5.65119e-11	0	0
Alpha-1B-glycoprotein	A1BG	179	A1BG_N179	eGDHEFLEVPEAQEDVEATFPVHQPGnYScSYR	HexNAc(3)Hex(4)NeuAc(1)		A1BG_N179_HexNAc(3)Hex(4)NeuAc(1)	5	5614.38	1123.68	1123.68	1123.68	0.559723	2	7.32	559.6	559.6	559.6	4.73984e-08	2.53671e-09	0	0	1.47864e-05	6.43624e-07	0	0
Alpha-1B-glycoprotein	A1BG	179	A1BG_N179	eGDHEFLEVPEAQEDVEATFPVHQPGnYScSYR	HexNAc(4)Hex(4)NeuAc(1)		A1BG_N179_HexNAc(4)Hex(4)NeuAc(1)	4	5817.46	1455.12	1455.13	1455.13	4.85951	1	10.48	721.8	711.5	711.5	3.27782e-11	3.38023e-12	0	0	1.02256e-08	8.31311e-10	0	0
Alpha-1B-glycoprotein	A1BG	179	A1BG_N179	eGDHEFLEVPEAQEDVEATFPVHQPGnYScSYR	HexNAc(4)Hex(4)NeuAc(1)		A1BG_N179_HexNAc(4)Hex(4)NeuAc(1)	5	5817.46	1164.3	1164.3	1164.3	3.73473	3	10.56	734.3	730.1	730.1	2.76743e-11	3.02006e-12	0	0	8.6334e-09	7.31344e-10	0	0
Alpha-1B-glycoprotein	A1BG	179	A1BG_N179	eGDHEFLEVPEAQEDVEATFPVHQPGnYScSYR	HexNAc(4)Hex(5)		A1BG_N179_HexNAc(4)Hex(5)	4	5688.42	1422.86	1422.86	1422.86	0.269846	4	13.88	894.8	894.8	894.8	1.33286e-14	2.34073e-15	0	0	4.15804e-12	7.03387e-13	0	0
Alpha-1B-glycoprotein	A1BG	179	A1BG_N179	eGDHEFLEVPEAQEDVEATFPVHQPGnYScSYR	HexNAc(4)Hex(5)		A1BG_N179_HexNAc(4)Hex(5)	5	5688.42	1138.49	1138.49	1138.49	-1.37439	8	12.62	801.6	801.6	801.6	2.40242e-13	3.46466e-14	0	0	7.4947e-11	9.98201e-12	0	0
Alpha-1B-glycoprotein	A1BG	179	A1BG_N179	eGDHEFLEVPEAQEDVEATFPVHQPGnYScSYR	HexNAc(4)Hex(5)Fuc(1)NeuAc(1)		A1BG_N179_HexNAc(4)Hex(5)Fuc(1)NeuAc(1)	5	6125.57	1225.92	1225.92	1225.92	2.48793	1	10.56	714.3	682.4	682.4	2.76743e-11	3.0204e-12	0	0	8.6334e-09	7.31492e-10	0	0
Alpha-1B-glycoprotein	A1BG	179	A1BG_N179	eGDHEFLEVPEAQEDVEATFPVHQPGnYScSYR	HexNAc(4)Hex(5)Fuc(1)NeuAc(2)		A1BG_N179_HexNAc(4)Hex(5)Fuc(1)NeuAc(2)	5	6416.67	1284.14	1284.14	1284.14	0.404213	3	10.91	733.4	681.1	9.2	1.22499e-11	1.38896e-12	0	0	3.82152e-09	3.78476e-10	0	0
Alpha-1B-glycoprotein	A1BG	179	A1BG_N179	eGDHEFLEVPEAQEDVEATFPVHQPGnYScSYR	HexNAc(4)Hex(5)NeuAc(1)		A1BG_N179_HexNAc(4)Hex(5)NeuAc(1)	4	5979.52	1495.63	1495.64	1495.64	2.98461	13	14.69	917.8	897.1	897.1	2.02241e-15	4.15439e-16	0	0	6.3092e-13	1.19359e-13	0	0
Alpha-1B-glycoprotein	A1BG	179	A1BG_N179	eGDHEFLEVPEAQEDVEATFPVHQPGnYScSYR	HexNAc(4)Hex(5)NeuAc(1)		A1BG_N179_HexNAc(4)Hex(5)NeuAc(1)	5	5979.52	1196.71	1196.71	1196.72	2.71681	25	11.91	763.3	753.5	753.5	1.22499e-12	1.78781e-13	0	0	3.82152e-10	5.325e-11	0	0
Alpha-1B-glycoprotein	A1BG	179	A1BG_N179	eGDHEFLEVPEAQEDVEATFPVHQPGnYScSYR	HexNAc(4)Hex(5)NeuAc(1)		A1BG_N179_HexNAc(4)Hex(5)NeuAc(1)	6	5979.52	997.426	997.426	997.43	2.7432	10	7.29	563.2	563.2	563.2	5.13783e-08	2.73251e-09	0	0	1.6028e-05	6.87179e-07	0	0
Alpha-1B-glycoprotein	A1BG	179	A1BG_N179	eGDHEFLEVPEAQEDVEATFPVHQPGnYScSYR	HexNAc(4)Hex(5)NeuAc(2)		A1BG_N179_HexNAc(4)Hex(5)NeuAc(2)	4	6270.61	1568.41	1568.41	1568.41	0.820119	13	15.92	953.3	916.2	13.2	1.20113e-16	2.72869e-17	0	0	3.7471e-14	8.19733e-15	0	0
Alpha-1B-glycoprotein	A1BG	179	A1BG_N179	eGDHEFLEVPEAQEDVEATFPVHQPGnYScSYR	HexNAc(4)Hex(5)NeuAc(2)		A1BG_N179_HexNAc(4)Hex(5)NeuAc(2)	5	6270.61	1254.93	1254.92	1254.93	-0.266487	30	13.91	855.8	855.8	767.6	1.22499e-14	2.22418e-15	0	0	3.82152e-12	6.62842e-13	0	0
Alpha-1B-glycoprotein	A1BG	179	A1BG_N179	eGDHEFLEVPEAQEDVEATFPVHQPGnYScSYR	HexNAc(4)Hex(5)NeuAc(2)		A1BG_N179_HexNAc(4)Hex(5)NeuAc(2)	6	6270.61	1045.94	1045.93	1045.95	0.0410866	16	9.74	671.6	671.6	578	1.83477e-10	1.82277e-11	0	0	5.72384e-08	4.1938e-09	0	0
Alpha-1B-glycoprotein	A1BG	179	A1BG_N179	eGDHEFLEVPEAQEDVEATFPVHQPGnYScSYR	HexNAc(4)Hex(6)Fuc(1)		A1BG_N179_HexNAc(4)Hex(6)Fuc(1)	4	5996.53	1499.89	1499.89	1499.89	0.400398	5	7.63	587	561.9	561.9	2.35565e-08	1.3752e-09	0	0	7.34874e-06	3.57664e-07	0	0
Alpha-1B-glycoprotein	A1BG	179	A1BG_N179	eGDHEFLEVPEAQEDVEATFPVHQPGnYScSYR	HexNAc(4)Hex(6)Fuc(1)		A1BG_N179_HexNAc(4)Hex(6)Fuc(1)	5	5996.53	1200.11	1200.11	1200.11	-1.68264	2	6.69	409.8	406.9	406.9	2.027e-07	1.12175e-08	0	0	6.32314e-05	1.18189e-05	1.1072e-05	0
Alpha-1B-glycoprotein	A1BG	179	A1BG_N179	eGDHEFLEVPEAQEDVEATFPVHQPGnYScSYR	HexNAc(5)Hex(6)Fuc(1)NeuAc(2)		A1BG_N179_HexNAc(5)Hex(6)Fuc(1)NeuAc(2)	5	6781.8	1357.17	1357.16	1357.16	-2.59592	2	12.62	804.7	791.9	9.2	2.40242e-13	3.46523e-14	0	0	7.4947e-11	9.98422e-12	0	0
Alpha-1B-glycoprotein	A1BG	179	A1BG_N179	eGDHEFLEVPEAQEDVEATFPVHQPGnYScSYR	HexNAc(5)Hex(6)Fuc(1)NeuAc(3)		A1BG_N179_HexNAc(5)Hex(6)Fuc(1)NeuAc(3)	6	7072.9	1179.66	1179.66	1179.66	0.432794	1	7.14	494.3	494.3	494.3	7.28225e-08	3.63656e-09	0	0	2.27175e-05	1.18189e-05	1.17099e-05	0.000191791
Alpha-1B-glycoprotein	A1BG	179	A1BG_N179	eGDHEFLEVPEAQEDVEATFPVHQPGnYScSYR	HexNAc(5)Hex(6)NeuAc(1)		A1BG_N179_HexNAc(5)Hex(6)NeuAc(1)	5	6344.65	1269.74	1269.74	1269.74	4.68269	1	12.35	849.9	811.6	21.6	4.48531e-13	7.18054e-14	0	0	1.39926e-10	2.17136e-11	0	0
Alpha-1B-glycoprotein	A1BG	179	A1BG_N179	eGDHEFLEVPEAQEDVEATFPVHQPGnYScSYR	HexNAc(5)Hex(6)NeuAc(2)		A1BG_N179_HexNAc(5)Hex(6)NeuAc(2)	5	6635.74	1327.95	1327.95	1327.96	-1.17312	8	12.74	838.3	833.6	775.8	1.82386e-13	2.81273e-14	0	0	5.68979e-11	8.2252e-12	0	0
Alpha-1B-glycoprotein	A1BG	179	A1BG_N179	eGDHEFLEVPEAQEDVEATFPVHQPGnYScSYR	HexNAc(5)Hex(6)NeuAc(2)		A1BG_N179_HexNAc(5)Hex(6)NeuAc(2)	6	6635.74	1106.8	1106.79	1106.8	-0.853167	2	7.04	526.2	526.2	526.2	9.08862e-08	4.69976e-09	0	0	2.83525e-05	1.18189e-05	1.15231e-05	0
Alpha-1B-glycoprotein	A1BG	179	A1BG_N179	eGDHEFLEVPEAQEDVEATFPVHQPGnYScSYR	HexNAc(5)Hex(6)NeuAc(3)		A1BG_N179_HexNAc(5)Hex(6)NeuAc(3)	5	6926.84	1386.17	1386.17	1386.17	-1.59837	13	13.63	873.8	873.8	873.8	2.35666e-14	4.16913e-15	0	0	7.35196e-12	1.22141e-12	0	0
Alpha-1B-glycoprotein	A1BG	179	A1BG_N179	eGDHEFLEVPEAQEDVEATFPVHQPGnYScSYR	HexNAc(5)Hex(6)NeuAc(3)		A1BG_N179_HexNAc(5)Hex(6)NeuAc(3)	6	6926.84	1155.31	1155.31	1155.32	-0.322478	8	7.13	572.9	572.9	494.1	7.41488e-08	3.71587e-09	0	0	2.31313e-05	1.18189e-05	1.11965e-05	0
Alpha-1B-glycoprotein	A1BG	179	A1BG_N179	eGDHEFLEVPEAQEDVEATFPVHQPGnYScSYR	HexNAc(6)Hex(4)NeuAc(1)		A1BG_N179_HexNAc(6)Hex(4)NeuAc(1)	5	6223.62	1245.53	1245.53	1245.54	4.21878	2	6.78	403.9	397.7	397.7	1.64239e-07	8.39532e-09	0	0	5.1234e-05	1.18189e-05	1.12506e-05	0.000184604
Alpha-1B-glycoprotein	A1BG	179	A1BG_N179	eGDHEFLEVPEAQEDVEATFPVHQPGnYScSYR	HexNAc(6)Hex(7)		A1BG_N179_HexNAc(6)Hex(7)	5	6418.69	1284.54	1284.54	1284.54	-2.023	2	11.91	782.7	782.7	782.7	1.22499e-12	1.78868e-13	0	0	3.82152e-10	5.32836e-11	0	0
Alpha-1B-glycoprotein	A1BG	179	A1BG_N179	eGDHEFLEVPEAQEDVEATFPVHQPGnYScSYR	HexNAc(4)Hex(5)NeuAc(1)Na(1)		A1BG_N179_HexNAc(4)Hex(5)NeuAc(1)	5	6001.5	1201.11	1201.11	1201.11	1.17471	2	6.88	413.3	413.3	413.3	1.31272e-07	6.60149e-09	0	0	4.09505e-05	1.18189e-05	1.08674e-05	0.000186498
Alpha-1B-glycoprotein	A1BG	179	A1BG_N179	eGDHEFLEVPEAQEDVEATFPVHQPGnYScSYR	HexNAc(4)Hex(5)NeuAc(1)Na(1)		A1BG_N179_HexNAc(4)Hex(5)NeuAc(1)	6	6001.5	1001.09	1001.09	1001.09	1.1922	2	6.88	381.8	381.8	381.8	1.32058e-07	6.61719e-09	0	0	4.11956e-05	1.18189e-05	1.10883e-05	0.000186498
Alpha-1B-glycoprotein	A1BG	179	A1BG_N179	eGDHEFLEVPEAQEDVEATFPVHQPGnYScSYR	HexNAc(4)Hex(5)NeuAc(2)Na(1)		A1BG_N179_HexNAc(4)Hex(5)NeuAc(2)	5	6292.59	1259.32	1259.32	1259.33	1.22631	9	7.28	495.6	495.6	495.6	5.28571e-08	2.89261e-09	0	0	1.64893e-05	7.21834e-07	0	0
Alpha-1B-glycoprotein	A1BG	179	A1BG_N179	eGDHEFLEVPEAQEDVEATFPVHQPGnYScSYR	HexNAc(4)Hex(5)NeuAc(2)Na(1)		A1BG_N179_HexNAc(4)Hex(5)NeuAc(2)	6	6292.59	1049.61	1049.6	1049.61	0.916686	6	7.17	509	509	509	6.76768e-08	3.46392e-09	0	0	2.11123e-05	1.18189e-05	1.08833e-05	0
Alpha-1B-glycoprotein	A1BG	179	A1BG_N179	eGDHEFLEVPEAQEDVEATFPVHQPGnYScSYR	HexNAc(5)Hex(6)Fuc(1)NeuAc(3)Na(1)		A1BG_N179_HexNAc(5)Hex(6)Fuc(1)NeuAc(3)	5	7094.88	1419.78	1419.79	1419.79	7.28695	1	6.34	394.3	394.3	394.3	4.62331e-07	3.03846e-08	0	0	0.00014421	2.10473e-05	2.05736e-05	0.000345602
Alpha-1B-glycoprotein	A1BG	179	A1BG_N179	rEGDHEFLEVPEAQEDVEATFPVHQPGnYScSYR	HexNAc(4)Hex(5)		A1BG_N179_HexNAc(4)Hex(5)	5	5844.52	1169.71	1169.71	1169.71	1.0373	4	10.69	705.4	705.4	705.4	2.02241e-11	2.32605e-12	0	0	6.3092e-09	5.50534e-10	0	0
Alpha-1B-glycoprotein	A1BG	179	A1BG_N179	rEGDHEFLEVPEAQEDVEATFPVHQPGnYScSYR	HexNAc(4)Hex(5)NeuAc(1)		A1BG_N179_HexNAc(4)Hex(5)NeuAc(1)	4	6135.62	1534.66	1534.66	1534.66	-0.107243	5	13.78	873.4	873.4	873.4	1.6707e-14	3.09942e-15	0	0	5.21198e-12	9.28022e-13	0	0
Alpha-1B-glycoprotein	A1BG	179	A1BG_N179	rEGDHEFLEVPEAQEDVEATFPVHQPGnYScSYR	HexNAc(4)Hex(5)NeuAc(1)		A1BG_N179_HexNAc(4)Hex(5)NeuAc(1)	5	6135.62	1227.93	1227.93	1227.94	1.59728	17	14.05	875.6	872.6	872.6	8.95206e-15	1.59616e-15	0	0	2.79273e-12	4.89041e-13	0	0
Alpha-1B-glycoprotein	A1BG	179	A1BG_N179	rEGDHEFLEVPEAQEDVEATFPVHQPGnYScSYR	HexNAc(4)Hex(5)NeuAc(1)		A1BG_N179_HexNAc(4)Hex(5)NeuAc(1)	6	6135.62	1023.44	1023.44	1023.45	0.942692	10	8.78	626.8	626.8	626.8	1.67764e-09	1.34687e-10	0	0	5.23365e-07	3.38036e-08	0	0
Alpha-1B-glycoprotein	A1BG	179	A1BG_N179	rEGDHEFLEVPEAQEDVEATFPVHQPGnYScSYR	HexNAc(4)Hex(5)NeuAc(2)		A1BG_N179_HexNAc(4)Hex(5)NeuAc(2)	4	6426.71	1607.43	1607.44	1607.44	1.917	1	10.6	745.4	745.4	0.8	2.48747e-11	2.80937e-12	0	0	7.76003e-09	7.03813e-10	0	0
Alpha-1B-glycoprotein	A1BG	179	A1BG_N179	rEGDHEFLEVPEAQEDVEATFPVHQPGnYScSYR	HexNAc(4)Hex(5)NeuAc(2)		A1BG_N179_HexNAc(4)Hex(5)NeuAc(2)	5	6426.71	1286.15	1286.15	1286.15	2.06201	12	12.88	845.2	839.7	15.6	1.33286e-13	2.05916e-14	0	0	4.15804e-11	6.2236e-12	0	0
Alpha-1B-glycoprotein	A1BG	179	A1BG_N179	rEGDHEFLEVPEAQEDVEATFPVHQPGnYScSYR	HexNAc(4)Hex(5)NeuAc(2)		A1BG_N179_HexNAc(4)Hex(5)NeuAc(2)	6	6426.71	1071.96	1071.96	1071.96	1.17169	10	8.56	609.1	609.1	602.6	2.73231e-09	2.11808e-10	0	0	8.52384e-07	5.1991e-08	0	0
Alpha-1B-glycoprotein	A1BG	179	A1BG_N179	rEGDHEFLEVPEAQEDVEATFPVHQPGnYScSYR	HexNAc(4)Hex(6)Fuc(1)		A1BG_N179_HexNAc(4)Hex(6)Fuc(1)	5	6152.63	1231.33	1231.33	1231.33	-1.5985	1	6.6	384.2	384.2	384.2	2.52444e-07	1.47151e-08	0	0	7.87472e-05	1.18189e-05	1.08567e-05	0.00017963
Alpha-1B-glycoprotein	A1BG	179	A1BG_N179	rEGDHEFLEVPEAQEDVEATFPVHQPGnYScSYR	HexNAc(5)Hex(6)Fuc(1)NeuAc(3)		A1BG_N179_HexNAc(5)Hex(6)Fuc(1)NeuAc(3)	5	7229	1446.61	1446.61	1446.61	1.00152	1	11.05	700.7	644.9	1.9	8.95206e-12	1.08501e-12	0	0	2.79273e-09	3.05528e-10	0	0
Alpha-1B-glycoprotein	A1BG	179	A1BG_N179	rEGDHEFLEVPEAQEDVEATFPVHQPGnYScSYR	HexNAc(5)Hex(6)NeuAc(1)		A1BG_N179_HexNAc(5)Hex(6)NeuAc(1)	5	6500.75	1300.96	1300.96	1300.96	4.09337	1	11.57	768.1	740.6	21.1	2.72158e-12	3.43148e-13	0	0	8.49037e-10	9.44721e-11	0	0
Alpha-1B-glycoprotein	A1BG	179	A1BG_N179	rEGDHEFLEVPEAQEDVEATFPVHQPGnYScSYR	HexNAc(5)Hex(6)NeuAc(2)		A1BG_N179_HexNAc(5)Hex(6)NeuAc(2)	5	6791.85	1359.17	1359.17	1359.18	-0.190016	3	10.76	710.7	710.7	710.7	1.75566e-11	2.00046e-12	0	0	5.47705e-09	5.16305e-10	0	0
Alpha-1B-glycoprotein	A1BG	179	A1BG_N179	rEGDHEFLEVPEAQEDVEATFPVHQPGnYScSYR	HexNAc(5)Hex(6)NeuAc(2)		A1BG_N179_HexNAc(5)Hex(6)NeuAc(2)	6	6791.85	1132.81	1132.81	1132.81	-1.29608	1	6.89	455.8	455.8	455.8	1.28357e-07	6.49581e-09	0	0	4.00413e-05	1.18189e-05	1.13956e-05	0
Alpha-1B-glycoprotein	A1BG	179	A1BG_N179	rEGDHEFLEVPEAQEDVEATFPVHQPGnYScSYR	HexNAc(5)Hex(6)NeuAc(3)		A1BG_N179_HexNAc(5)Hex(6)NeuAc(3)	5	7082.94	1417.39	1417.39	1417.39	-1.52858	4	10.76	748	737.9	737.9	1.72223e-11	1.9914e-12	0	0	5.37273e-09	5.12875e-10	0	0
Alpha-1B-glycoprotein	A1BG	179	A1BG_N179	rEGDHEFLEVPEAQEDVEATFPVHQPGnYScSYR	HexNAc(6)Hex(4)NeuAc(1)		A1BG_N179_HexNAc(6)Hex(4)NeuAc(1)	5	6379.72	1276.75	1276.76	1276.76	5.97614	1	6.61	402.7	402.7	402.7	2.45084e-07	1.39822e-08	0	0	7.64518e-05	1.18189e-05	1.08962e-05	0.000180083
Alpha-1B-glycoprotein	A1BG	179	A1BG_N179	rEGDHEFLEVPEAQEDVEATFPVHQPGnYScSYR	HexNAc(4)Hex(5)NeuAc(1)Na(1)		A1BG_N179_HexNAc(4)Hex(5)NeuAc(1)	5	6157.6	1232.33	1232.33	1232.34	4.21106	2	7.18	428.8	428.8	428.8	6.60231e-08	3.38084e-09	0	0	2.05965e-05	1.18189e-05	1.05931e-05	0.000192456
Alpha-1B-glycoprotein	A1BG	179	A1BG_N179	rEGDHEFLEVPEAQEDVEATFPVHQPGnYScSYR	HexNAc(4)Hex(5)NeuAc(1)Na(1)		A1BG_N179_HexNAc(4)Hex(5)NeuAc(1)	6	6157.6	1027.11	1027.11	1027.11	3.9707	2	6.48	408.1	408.1	408.1	3.34386e-07	2.07129e-08	0	0	0.000104306	1.18189e-05	1.06e-05	0.000192456
Alpha-1B-glycoprotein	A1BG	179	A1BG_N179	rEGDHEFLEVPEAQEDVEATFPVHQPGnYScSYR	HexNAc(4)Hex(5)NeuAc(2)Na(1)		A1BG_N179_HexNAc(4)Hex(5)NeuAc(2)	5	6448.7	1290.54	1290.55	1290.55	2.01126	1	7.01	436.7	436.7	436.7	9.83016e-08	4.8891e-09	0	0	3.06657e-05	1.18189e-05	1.15455e-05	0.000189322
Alpha-1B-glycoprotein	A1BG	363	A1BG_N363	fQSPAGTEALFELHNISVADSAnYScVYVDLkPPFGGSAPSER	HexNAc(4)Hex(5)NeuAc(1)		A1BG_N363_HexNAc(4)Hex(5)NeuAc(1)	5	7000.21	1400.85	1400.85	1400.85	4.3263	1	17.07	1101.6	1101.6	0	8.59755e-18	1.93019e-18	0	0	2.68213e-15	5.89398e-16	0	0
Alpha-1B-glycoprotein	A1BG	363	A1BG_N363	fQSPAGTEALFELHNISVADSAnYScVYVDLkPPFGGSAPSER	HexNAc(4)Hex(5)NeuAc(1)		A1BG_N363_HexNAc(4)Hex(5)NeuAc(1)	6	7000.21	1167.54	1167.54	1167.54	-1.03711	1	11.33	838.7	838.7	0	4.72934e-12	5.76728e-13	0	0	1.47539e-09	1.55788e-10	0	0
Alpha-1B-glycoprotein	A1BG	363	A1BG_N363	fQSPAGTEALFELHNISVADSAnYScVYVDLkPPFGGSAPSER	HexNAc(4)Hex(5)NeuAc(2)		A1BG_N363_HexNAc(4)Hex(5)NeuAc(2)	6	7291.3	1216.06	1216.06	1216.06	2.70939	1	10.37	795.6	780.3	0	4.23573e-11	4.22855e-12	0	0	1.3214e-08	1.05066e-09	0	0
Alpha-1B-glycoprotein	A1BG	363	A1BG_N363	fQSPAGTEALFELHNISVADSAnYScVYVDLkPPFGGSAPSER	HexNAc(6)Hex(7)Fuc(1)NeuAc(4)		A1BG_N363_HexNAc(6)Hex(7)Fuc(1)NeuAc(4)	6	8749.82	1459.14	1459.14	1459.15	0.115494	2	18.54	1163.6	1124.5	9.2	2.90382e-19	5.73661e-20	0	0	9.05889e-17	1.79058e-17	0	0
Alpha-1B-glycoprotein	A1BG	363	A1BG_N363	fQSPAGTEALFELHNISVADSAnYScVYVDLkPPFGGSAPSER	HexNAc(7)Hex(8)NeuAc(4)		A1BG_N363_HexNAc(7)Hex(8)NeuAc(4)	6	8968.89	1495.65	1495.67	1495.67	7.95751	2	10.04	740	740	0	9.03155e-11	8.45208e-12	0	0	2.81752e-08	2.2377e-09	0	0
Alpha-1B-glycoprotein	A1BG	363	A1BG_N363	fQSPAGTEALFELHNISVADSAnYScVYVDLkPPFGGSAPSER	HexNAc(6)Hex(7)NeuAc(4)Na(1)		A1BG_N363_HexNAc(6)Hex(7)NeuAc(4)	6	8625.74	1438.46	1438.47	1438.47	7.00307	3	17.13	1111	1111	12.2	7.46692e-18	1.61116e-18	0	0	2.32941e-15	4.92351e-16	0	0
Alpha-1B-glycoprotein	A1BG	363	A1BG_N363	fQSPAGTEALFELHNISVADSAnYScVYVDLkPPFGGSAPSER	HexNAc(6)Hex(7)NeuAc(4)Na(4)		A1BG_N363_HexNAc(6)Hex(7)NeuAc(4)	5	8691.69	1739.14	1739.16	1739.16	8.84754	1	6.38	465.5	465.5	0	4.21193e-07	2.80052e-08	0	0	0.00013138	2.10473e-05	2.07265e-05	0
Alpha-1B-glycoprotein	A1BG	363	A1BG_N363	fQSPAGTEALFELHNISVADSAnYScVYVDLkPPFGGSAPSER	HexNAc(6)Hex(7)NeuAc(4)Na(4)		A1BG_N363_HexNAc(6)Hex(7)NeuAc(4)	6	8691.69	1449.45	1449.46	1449.47	8.38917	5	8.04	607.7	607.7	0	9.03157e-09	5.76816e-10	0	0	2.81752e-06	1.5329e-07	0	0
Alpha-1B-glycoprotein	A1BG	363	A1BG_N363	rVHRFQSPAGTEALFELHnISVADSANYScVYVDLkPPFGGSAPSER	HexNAc(6)Hex(7)NeuAc(4)Na(3)		A1BG_N363_HexNAc(6)Hex(7)NeuAc(4)	6	9218.03	1537.18	1537.16	1537.16	-10.6498	1	5.49	396.8	396.8	0	3.27139e-06	6.37902e-06	6.29152e-06	0.000167504	0.00101874	6.98254e-05	6.88868e-05	0.000997506
Alpha-1B-glycoprotein	A1BG	363	A1BG_N363	vHRFQSPAGTEALFELHnISVADSANYScVYVDLkPPFGGSAPSER	HexNAc(6)Hex(7)Fuc(3)NeuAc(4)		A1BG_N363_HexNAc(6)Hex(7)Fuc(3)NeuAc(4)	6	9434.16	1573.2	1573.19	1573.19	-3.62247	1	6.46	410.1	410.1	1.7	3.4939e-07	2.19119e-08	0	0	0.000108985	1.18189e-05	1.05631e-05	0.000182382
Alpha-1B-glycoprotein	A1BG	371	A1BG_N371	fQSPAGTEALFELHNISVADSAnYScVYVDLkPPFGGSAPSER	HexNAc(4)Hex(5)NeuAc(1)		A1BG_N371_HexNAc(4)Hex(5)NeuAc(1)	5	7000.21	1400.85	1400.85	1400.85	2.44279	1	20.32	1298.4	1284.9	0	4.76163e-21	9.29469e-22	0	0	1.48546e-18	2.90106e-19	0	0
Alpha-1B-glycoprotein	A1BG	371	A1BG_N371	fQSPAGTEALFELHNISVADSAnYScVYVDLkPPFGGSAPSER	HexNAc(4)Hex(5)NeuAc(2)Na(1)		A1BG_N371_HexNAc(4)Hex(5)NeuAc(2)	6	7313.28	1219.72	1219.72	1219.72	-0.321333	2	10.55	778.2	778.2	0	2.84491e-11	3.08192e-12	0	0	8.8751e-09	7.46166e-10	0	0
Alpha-1B-glycoprotein	A1BG	371	A1BG_N371	fQSPAGTEALFELHNISVADSAnYScVYVDLkPPFGGSAPSER	HexNAc(4)Hex(5)NeuAc(2)Na(2)		A1BG_N371_HexNAc(4)Hex(5)NeuAc(2)	6	7335.27	1223.38	1223.39	1223.39	4.85395	1	11.06	823.6	817.2	0	8.649e-12	1.03975e-12	0	0	2.69818e-09	2.88841e-10	0	0
Alpha-1B-glycoprotein	A1BG	371	A1BG_N371	fQSPAGTEALFELHNISVADSAnYScVYVDLkPPFGGSAPSER	HexNAc(6)Hex(7)NeuAc(4)Na(1)		A1BG_N371_HexNAc(6)Hex(7)NeuAc(4)	6	8625.74	1438.46	1438.47	1438.47	6.71537	1	16.13	1073.8	1073.8	0	7.46692e-17	1.52509e-17	0	0	2.32941e-14	4.53378e-15	0	0
Alpha-1B-glycoprotein	A1BG	371	A1BG_N371	fQSPAGTEALFELHNISVADSAnYScVYVDLkPPFGGSAPSER	HexNAc(6)Hex(7)NeuAc(4)Na(4)		A1BG_N371_HexNAc(6)Hex(7)NeuAc(4)	5	8691.69	1739.14	1739.16	1739.16	8.35511	1	6.42	552.6	552.6	0	3.84035e-07	2.50381e-08	0	0	0.000119791	2.10473e-05	2.09113e-05	0
Alpha-1B-glycoprotein	A1BG	371	A1BG_N371	fQSPAGTEALFELHNISVADSAnYScVYVDLkPPFGGSAPSER	HexNAc(6)Hex(7)NeuAc(4)Na(4)		A1BG_N371_HexNAc(6)Hex(7)NeuAc(4)	6	8691.69	1449.45	1449.46	1449.47	7.76535	5	7	598.6	598.6	0	9.98389e-08	4.95835e-09	0	0	3.11452e-05	1.18189e-05	1.15413e-05	0
Alpha-1B-glycoprotein	A1BG	371	A1BG_N371	rVHRFQSPAGTEALFELHnISVADSANYScVYVDLkPPFGGSAPSER	HexNAc(6)Hex(7)NeuAc(4)Na(4)		A1BG_N371_HexNAc(6)Hex(7)NeuAc(4)	6	9240.01	1540.84	1540.84	1540.84	0.946968	1	5.1	350.8	350.8	0	8.03082e-06	6.37902e-06	6.12632e-06	0.000165344	0.00249686	8.7558e-05	8.72964e-05	0.000983929
Alpha-1B-glycoprotein	A1BG	371	A1BG_N371	vHRFQSPAGTEALFELHnISVADSANYScVYVDLkPPFGGSAPSER	HexNAc(6)Hex(7)Fuc(3)NeuAc(4)		A1BG_N371_HexNAc(6)Hex(7)Fuc(3)NeuAc(4)	6	9434.16	1573.2	1573.2	1573.2	-0.219415	1	6.7	389.2	389.2	0	1.98875e-07	1.10145e-08	0	0	6.2038e-05	1.18189e-05	1.10812e-05	0.000182382
Alpha-1B-glycoprotein	A1BG	371	A1BG_N371	vHRFQSPAGTEALFELHnISVADSANYScVYVDLkPPFGGSAPSER	HexNAc(5)Hex(6)Fuc(1)NeuAc(3)Na(3)		A1BG_N371_HexNAc(5)Hex(6)Fuc(1)NeuAc(3)	5	8551.76	1711.16	1711.16	1711.16	-0.0438506	1	6.73	428.9	428.9	0	1.86519e-07	1.04325e-08	0	0	5.8184e-05	1.18189e-05	1.11214e-05	0.00018305
Alpha-1B-glycoprotein	A1BG	371	A1BG_N371	vHRFQSPAGTEALFELHnISVADSANYScVYVDLkPPFGGSAPSER	HexNAc(6)Hex(7)NeuAc(4)Na(3)		A1BG_N371_HexNAc(6)Hex(7)NeuAc(4)	6	9061.93	1511.16	1511.16	1511.16	-0.227876	1	6.84	388.7	388.7	0	1.45213e-07	7.24484e-09	0	0	4.52992e-05	1.18189e-05	1.13339e-05	0.000185598
Alpha-2-macroglobulin	A2M	55	A2M_N55	gcVLLSYLnETVTVSASLESVR	HexNAc(2)Hex(6)Phospho(1)		A2M_N55_HexNAc(2)Hex(6)Phospho(1)	4	4084.84	1021.96	1021.97	1021.97	6.44701	1	12.87	872.2	664.7	664.7	1.35054e-13	2.099e-14	0	0	4.21321e-11	6.37603e-12	0	0
Alpha-2-macroglobulin	A2M	55	A2M_N55	gcVLLSYLnETVTVSASLESVR	HexNAc(4)Hex(4)		A2M_N55_HexNAc(4)Hex(4)	3	4086.92	1362.98	1362.98	1362.98	1.05948	2	17.28	1075.9	796.8	796.8	5.22089e-18	1.01921e-18	0	0	1.62873e-15	3.08389e-16	0	0
Alpha-2-macroglobulin	A2M	55	A2M_N55	gcVLLSYLnETVTVSASLESVR	HexNAc(4)Hex(4)		A2M_N55_HexNAc(4)Hex(4)	4	4086.92	1022.49	1022.49	1022.5	3.89861	15	18.28	1113	927.3	927.3	5.25213e-19	1.01141e-19	0	0	1.63848e-16	3.12402e-17	0	0
Alpha-2-macroglobulin	A2M	55	A2M_N55	gcVLLSYLnETVTVSASLESVR	HexNAc(4)Hex(4)Fuc(1)		A2M_N55_HexNAc(4)Hex(4)Fuc(1)	4	4232.98	1059	1059	1059.01	2.46477	6	17.24	1070.1	857.3	857.3	5.70989e-18	1.16119e-18	0	0	1.78128e-15	3.48853e-16	0	0
Alpha-2-macroglobulin	A2M	55	A2M_N55	gcVLLSYLnETVTVSASLESVR	HexNAc(4)Hex(4)Fuc(1)NeuAc(1)		A2M_N55_HexNAc(4)Hex(4)Fuc(1)NeuAc(1)	4	4524.08	1131.77	1131.77	1131.78	1.77292	6	16.79	1072.1	837.7	837.7	1.6221e-17	3.88028e-18	0	0	5.06037e-15	1.15924e-15	0	0
Alpha-2-macroglobulin	A2M	55	A2M_N55	gcVLLSYLnETVTVSASLESVR	HexNAc(4)Hex(4)NeuAc(1)		A2M_N55_HexNAc(4)Hex(4)NeuAc(1)	3	4378.02	1460.01	1460.01	1460.02	0.0749735	17	17.28	1083.9	797	797	5.22089e-18	1.02075e-18	0	0	1.62873e-15	3.08894e-16	0	0
Alpha-2-macroglobulin	A2M	55	A2M_N55	gcVLLSYLnETVTVSASLESVR	HexNAc(4)Hex(4)NeuAc(1)		A2M_N55_HexNAc(4)Hex(4)NeuAc(1)	4	4378.02	1095.26	1095.26	1095.27	-0.184897	174	18.24	1115.8	1012.4	1012.4	5.70989e-19	1.08242e-19	0	0	1.78128e-16	3.33072e-17	0	0
Alpha-2-macroglobulin	A2M	55	A2M_N55	gcVLLSYLnETVTVSASLESVR	HexNAc(4)Hex(5)		A2M_N55_HexNAc(4)Hex(5)	3	4248.98	1417	1416.99	1417	0.107477	3	18.25	1143.8	878.2	878.2	5.67592e-19	1.06714e-19	0	0	1.77069e-16	3.2919e-17	0	0
Alpha-2-macroglobulin	A2M	55	A2M_N55	gcVLLSYLnETVTVSASLESVR	HexNAc(4)Hex(5)		A2M_N55_HexNAc(4)Hex(5)	4	4248.98	1063	1063	1063	1.47683	29	18.42	1130.4	921.3	921.3	3.83502e-19	6.84646e-20	0	0	1.19639e-16	2.11379e-17	0	0
Alpha-2-macroglobulin	A2M	55	A2M_N55	gcVLLSYLnETVTVSASLESVR	HexNAc(4)Hex(5)Fuc(1)		A2M_N55_HexNAc(4)Hex(5)Fuc(1)	3	4395.04	1465.68	1465.68	1465.69	2.88507	2	18.42	1122.6	853.1	853.1	3.81221e-19	6.63807e-20	0	0	1.18927e-16	2.06252e-17	0	0
Alpha-2-macroglobulin	A2M	55	A2M_N55	gcVLLSYLnETVTVSASLESVR	HexNAc(4)Hex(5)Fuc(1)		A2M_N55_HexNAc(4)Hex(5)Fuc(1)	4	4395.04	1099.51	1099.51	1099.52	1.79998	26	18.24	1130.7	910.8	910.8	5.70989e-19	1.09159e-19	0	0	1.78128e-16	3.35986e-17	0	0
Alpha-2-macroglobulin	A2M	55	A2M_N55	gcVLLSYLnETVTVSASLESVR	HexNAc(4)Hex(5)Fuc(1)NeuAc(1)		A2M_N55_HexNAc(4)Hex(5)Fuc(1)NeuAc(1)	3	4686.13	1562.72	1562.7	1562.72	1.14238	18	19.25	1161.4	875.4	875.4	5.67592e-20	1.06788e-20	0	0	1.77069e-17	3.30142e-18	0	0
Alpha-2-macroglobulin	A2M	55	A2M_N55	gcVLLSYLnETVTVSASLESVR	HexNAc(4)Hex(5)Fuc(1)NeuAc(1)		A2M_N55_HexNAc(4)Hex(5)Fuc(1)NeuAc(1)	4	4686.13	1172.29	1172.28	1172.3	0.729152	339	18.42	1123.6	892.9	892.9	3.83502e-19	6.96169e-20	0	0	1.19639e-16	2.1503e-17	0	0
Alpha-2-macroglobulin	A2M	55	A2M_N55	gcVLLSYLnETVTVSASLESVR	HexNAc(4)Hex(5)Fuc(1)NeuAc(1)		A2M_N55_HexNAc(4)Hex(5)Fuc(1)NeuAc(1)	5	4686.13	938.032	938.033	938.035	2.54208	4	15.45	986.4	798.4	798.4	3.54986e-16	7.10027e-17	0	0	1.10743e-13	2.01429e-14	0	0
Alpha-2-macroglobulin	A2M	55	A2M_N55	gcVLLSYLnETVTVSASLESVR	HexNAc(4)Hex(5)Fuc(1)NeuAc(2)		A2M_N55_HexNAc(4)Hex(5)Fuc(1)NeuAc(2)	3	4977.23	1659.75	1659.74	1659.76	0.523311	17	18.29	1143.8	861.9	41.9	5.11497e-19	9.74288e-20	0	0	1.59569e-16	3.00626e-17	0	0
Alpha-2-macroglobulin	A2M	55	A2M_N55	gcVLLSYLnETVTVSASLESVR	HexNAc(4)Hex(5)Fuc(1)NeuAc(2)		A2M_N55_HexNAc(4)Hex(5)Fuc(1)NeuAc(2)	4	4977.23	1245.06	1245.06	1245.07	-0.627719	354	18.24	1124.4	863.7	823	5.70989e-19	1.13391e-19	0	0	1.78128e-16	3.49431e-17	0	0
Alpha-2-macroglobulin	A2M	55	A2M_N55	gcVLLSYLnETVTVSASLESVR	HexNAc(4)Hex(5)Fuc(1)NeuAc(2)		A2M_N55_HexNAc(4)Hex(5)Fuc(1)NeuAc(2)	5	4977.23	996.251	996.248	996.254	-0.174673	9	15.62	980.5	781.7	9.2	2.38425e-16	5.33764e-17	0	0	7.43801e-14	1.51838e-14	0	0
Alpha-2-macroglobulin	A2M	55	A2M_N55	gcVLLSYLnETVTVSASLESVR	HexNAc(4)Hex(5)NeuAc(1)		A2M_N55_HexNAc(4)Hex(5)NeuAc(1)	3	4540.07	1514.03	1514.02	1514.04	-0.281223	31	19.28	1161.5	877.5	877.5	5.22089e-20	1.02805e-20	0	0	1.62873e-17	3.19077e-18	0	0
Alpha-2-macroglobulin	A2M	55	A2M_N55	gcVLLSYLnETVTVSASLESVR	HexNAc(4)Hex(5)NeuAc(1)		A2M_N55_HexNAc(4)Hex(5)NeuAc(1)	4	4540.07	1135.77	1135.76	1135.79	0.146661	551	18.42	1143.8	898.1	898.1	3.83502e-19	6.86958e-20	0	0	1.19639e-16	2.12111e-17	0	0
Alpha-2-macroglobulin	A2M	55	A2M_N55	gcVLLSYLnETVTVSASLESVR	HexNAc(4)Hex(5)NeuAc(1)		A2M_N55_HexNAc(4)Hex(5)NeuAc(1)	5	4540.07	908.82	908.817	908.823	-0.282091	7	16.62	1028.6	831	831	2.38425e-17	5.50175e-18	0	0	7.43801e-15	1.61571e-15	0	0
Alpha-2-macroglobulin	A2M	55	A2M_N55	gcVLLSYLnETVTVSASLESVR	HexNAc(4)Hex(5)NeuAc(2)		A2M_N55_HexNAc(4)Hex(5)NeuAc(2)	3	4831.17	1611.06	1611.05	1611.08	0.0144731	73	19.42	1159.4	859.6	829.2	3.81221e-20	7.18739e-21	0	0	1.18927e-17	2.24967e-18	0	0
Alpha-2-macroglobulin	A2M	55	A2M_N55	gcVLLSYLnETVTVSASLESVR	HexNAc(4)Hex(5)NeuAc(2)		A2M_N55_HexNAc(4)Hex(5)NeuAc(2)	4	4831.17	1208.55	1208.54	1208.56	-0.295543	985	18.42	1117.4	901.3	901.3	3.83502e-19	7.25738e-20	0	0	1.19639e-16	2.24397e-17	0	0
Alpha-2-macroglobulin	A2M	55	A2M_N55	gcVLLSYLnETVTVSASLESVR	HexNAc(4)Hex(5)NeuAc(2)		A2M_N55_HexNAc(4)Hex(5)NeuAc(2)	5	4831.17	967.039	967.034	967.046	-0.194589	168	17.27	1060.8	860.4	860.4	5.38638e-18	1.11328e-18	0	0	1.68036e-15	3.35714e-16	0	0
Alpha-2-macroglobulin	A2M	55	A2M_N55	gcVLLSYLnETVTVSASLESVR	HexNAc(4)Hex(6)Fuc(1)		A2M_N55_HexNAc(4)Hex(6)Fuc(1)	3	4557.09	1519.7	1519.7	1519.7	2.2679	1	6.46	567.7	412.2	412.2	3.49557e-07	2.19142e-08	0	0	0.000109037	1.18189e-05	1.0563e-05	0
Alpha-2-macroglobulin	A2M	55	A2M_N55	gcVLLSYLnETVTVSASLESVR	HexNAc(4)Hex(6)Fuc(1)		A2M_N55_HexNAc(4)Hex(6)Fuc(1)	4	4557.09	1140.03	1140.02	1140.03	-1.51505	51	15.79	1045.1	865.9	865.9	1.6221e-16	3.69097e-17	0	0	5.06037e-14	1.08851e-14	0	0
Alpha-2-macroglobulin	A2M	55	A2M_N55	gcVLLSYLnETVTVSASLESVR	HexNAc(4)Hex(6)NeuAc(1)		A2M_N55_HexNAc(4)Hex(6)NeuAc(1)	4	4702.13	1176.29	1176.28	1176.3	1.5689	56	15.24	987.3	802.6	802.6	5.70989e-16	1.11949e-16	0	0	1.78128e-13	3.23887e-14	0	0
Alpha-2-macroglobulin	A2M	55	A2M_N55	gcVLLSYLnETVTVSASLESVR	HexNAc(5)Hex(3)Fuc(1)		A2M_N55_HexNAc(5)Hex(3)Fuc(1)	4	4274.01	1069.26	1069.25	1069.25	-7.04198	2	6.45	535.8	463.7	463.7	3.54268e-07	2.23238e-08	0	0	0.000110507	1.18189e-05	1.05441e-05	0.00017618
Alpha-2-macroglobulin	A2M	55	A2M_N55	gcVLLSYLnETVTVSASLESVR	HexNAc(5)Hex(4)Fuc(1)		A2M_N55_HexNAc(5)Hex(4)Fuc(1)	3	4436.06	1479.36	1479.36	1479.36	3.82096	1	16.94	1092.9	815.5	815.5	1.15898e-17	2.64618e-18	0	0	3.61559e-15	8.07296e-16	0	0
Alpha-2-macroglobulin	A2M	55	A2M_N55	gcVLLSYLnETVTVSASLESVR	HexNAc(5)Hex(4)Fuc(1)		A2M_N55_HexNAc(5)Hex(4)Fuc(1)	4	4436.06	1109.77	1109.77	1109.77	2.22044	7	16.06	1035.1	825.5	825.5	8.66389e-17	1.86979e-17	0	0	2.70283e-14	5.63406e-15	0	0
Alpha-2-macroglobulin	A2M	55	A2M_N55	gcVLLSYLnETVTVSASLESVR	HexNAc(5)Hex(4)NeuAc(1)		A2M_N55_HexNAc(5)Hex(4)NeuAc(1)	4	4581.1	1146.03	1146.03	1146.03	2.0781	1	13.24	890.1	718.5	21.3	5.70989e-14	9.97632e-15	0	0	1.78128e-11	3.00732e-12	0	0
Alpha-2-macroglobulin	A2M	55	A2M_N55	gcVLLSYLnETVTVSASLESVR	HexNAc(5)Hex(5)Fuc(1)		A2M_N55_HexNAc(5)Hex(5)Fuc(1)	4	4598.11	1150.28	1150.28	1150.29	2.44933	13	17.06	1078.7	871.1	871.1	8.66389e-18	1.95683e-18	0	0	2.70283e-15	5.98119e-16	0	0
Alpha-2-macroglobulin	A2M	55	A2M_N55	gcVLLSYLnETVTVSASLESVR	HexNAc(5)Hex(5)Fuc(1)NeuAc(1)		A2M_N55_HexNAc(5)Hex(5)Fuc(1)NeuAc(1)	4	4889.21	1223.06	1223.05	1223.06	-0.412208	15	17.24	1059.5	971.1	971.1	5.70989e-18	1.19329e-18	0	0	1.78128e-15	3.59397e-16	0	0
Alpha-2-macroglobulin	A2M	55	A2M_N55	gcVLLSYLnETVTVSASLESVR	HexNAc(5)Hex(5)NeuAc(1)		A2M_N55_HexNAc(5)Hex(5)NeuAc(1)	4	4743.15	1186.54	1186.54	1186.55	2.50106	9	16.24	1049.1	836.8	623.6	5.70989e-17	1.13053e-17	0	0	1.78128e-14	3.3293e-15	0	0
Alpha-2-macroglobulin	A2M	55	A2M_N55	gcVLLSYLnETVTVSASLESVR	HexNAc(5)Hex(5)NeuAc(2)		A2M_N55_HexNAc(5)Hex(5)NeuAc(2)	4	5034.25	1259.32	1259.32	1259.33	4.11281	5	17.15	1071.2	724.5	29	7.04697e-18	1.56099e-18	0	0	2.1984e-15	4.78395e-16	0	0
Alpha-2-macroglobulin	A2M	55	A2M_N55	gcVLLSYLnETVTVSASLESVR	HexNAc(5)Hex(6)Fuc(1)NeuAc(1)		A2M_N55_HexNAc(5)Hex(6)Fuc(1)NeuAc(1)	4	5051.26	1263.57	1263.56	1263.58	-0.311355	38	16.42	1031.2	810.6	769	3.83502e-17	8.3999e-18	0	0	1.19639e-14	2.43657e-15	0	0
Alpha-2-macroglobulin	A2M	55	A2M_N55	gcVLLSYLnETVTVSASLESVR	HexNAc(5)Hex(6)Fuc(1)NeuAc(1)		A2M_N55_HexNAc(5)Hex(6)Fuc(1)NeuAc(1)	5	5051.26	1011.06	1011.06	1011.06	0.280128	2	16.62	1026.9	836.1	31	2.38425e-17	5.50994e-18	0	0	7.43801e-15	1.61848e-15	0	0
Alpha-2-macroglobulin	A2M	55	A2M_N55	gcVLLSYLnETVTVSASLESVR	HexNAc(5)Hex(6)Fuc(1)NeuAc(2)		A2M_N55_HexNAc(5)Hex(6)Fuc(1)NeuAc(2)	3	5342.36	1781.46	1781.46	1781.46	0.608552	2	12.15	839.3	663.7	663.7	7.00505e-13	1.1623e-13	0	0	2.18533e-10	3.6101e-11	0	0
Alpha-2-macroglobulin	A2M	55	A2M_N55	gcVLLSYLnETVTVSASLESVR	HexNAc(5)Hex(6)Fuc(1)NeuAc(2)		A2M_N55_HexNAc(5)Hex(6)Fuc(1)NeuAc(2)	4	5342.36	1336.35	1336.33	1336.35	-1.85084	25	16.42	1046.1	926.4	926.4	3.83502e-17	8.60044e-18	0	0	1.19639e-14	2.50543e-15	0	0
Alpha-2-macroglobulin	A2M	55	A2M_N55	gcVLLSYLnETVTVSASLESVR	HexNAc(5)Hex(6)Fuc(1)NeuAc(2)		A2M_N55_HexNAc(5)Hex(6)Fuc(1)NeuAc(2)	5	5342.36	1069.28	1069.28	1069.28	-0.463799	5	14.62	930.1	740.3	712	2.38425e-15	4.83777e-16	0	0	7.43801e-13	1.38414e-13	0	0
Alpha-2-macroglobulin	A2M	55	A2M_N55	gcVLLSYLnETVTVSASLESVR	HexNAc(5)Hex(6)Fuc(1)NeuAc(3)		A2M_N55_HexNAc(5)Hex(6)Fuc(1)NeuAc(3)	4	5633.45	1409.12	1409.11	1409.12	-1.7686	68	14.42	920.2	783.8	783.8	3.83502e-15	7.36987e-16	0	0	1.19639e-12	2.13498e-13	0	0
Alpha-2-macroglobulin	A2M	55	A2M_N55	gcVLLSYLnETVTVSASLESVR	HexNAc(5)Hex(6)Fuc(1)NeuAc(3)		A2M_N55_HexNAc(5)Hex(6)Fuc(1)NeuAc(3)	5	5633.45	1127.5	1127.49	1127.5	-0.454941	35	11.62	773.1	734	734	2.38425e-12	3.01462e-13	0	0	7.43801e-10	8.43842e-11	0	0
Alpha-2-macroglobulin	A2M	55	A2M_N55	gcVLLSYLnETVTVSASLESVR	HexNAc(5)Hex(6)NeuAc(1)		A2M_N55_HexNAc(5)Hex(6)NeuAc(1)	4	4905.21	1227.06	1227.05	1227.07	1.25398	6	14.07	924	615.8	614	8.55395e-15	1.44094e-15	0	0	2.66853e-12	4.32511e-13	0	0
Alpha-2-macroglobulin	A2M	55	A2M_N55	gcVLLSYLnETVTVSASLESVR	HexNAc(5)Hex(6)NeuAc(2)		A2M_N55_HexNAc(5)Hex(6)NeuAc(2)	3	5196.3	1732.77	1732.77	1732.78	0.653268	4	12.94	866.2	600.9	40.5	1.15555e-13	1.82929e-14	0	0	3.6049e-11	5.59457e-12	0	0
Alpha-2-macroglobulin	A2M	55	A2M_N55	gcVLLSYLnETVTVSASLESVR	HexNAc(5)Hex(6)NeuAc(2)		A2M_N55_HexNAc(5)Hex(6)NeuAc(2)	4	5196.3	1299.83	1299.82	1299.84	-0.123226	30	17.28	1053.9	839.7	600	5.25213e-18	1.10578e-18	0	0	1.63848e-15	3.33745e-16	0	0
Alpha-2-macroglobulin	A2M	55	A2M_N55	gcVLLSYLnETVTVSASLESVR	HexNAc(5)Hex(6)NeuAc(2)		A2M_N55_HexNAc(5)Hex(6)NeuAc(2)	5	5196.3	1040.07	1040.06	1040.07	-0.255274	6	14.49	904.6	695.6	38.5	3.26527e-15	6.06758e-16	0	0	1.01865e-12	1.74633e-13	0	0
Alpha-2-macroglobulin	A2M	55	A2M_N55	gcVLLSYLnETVTVSASLESVR	HexNAc(5)Hex(6)NeuAc(3)		A2M_N55_HexNAc(5)Hex(6)NeuAc(3)	3	5487.4	1829.8	1829.8	1829.8	-2.29403	5	7.06	601.6	459.9	459.9	8.70104e-08	4.57647e-09	0	0	2.71434e-05	1.18189e-05	1.06204e-05	0
Alpha-2-macroglobulin	A2M	55	A2M_N55	gcVLLSYLnETVTVSASLESVR	HexNAc(5)Hex(6)NeuAc(3)		A2M_N55_HexNAc(5)Hex(6)NeuAc(3)	4	5487.4	1372.6	1372.6	1372.61	-0.538164	98	17.28	1054.7	991.3	991.3	5.25213e-18	1.10876e-18	0	0	1.63848e-15	3.34723e-16	0	0
Alpha-2-macroglobulin	A2M	55	A2M_N55	gcVLLSYLnETVTVSASLESVR	HexNAc(5)Hex(6)NeuAc(3)		A2M_N55_HexNAc(5)Hex(6)NeuAc(3)	5	5487.4	1098.29	1098.28	1098.29	-1.13074	65	14.62	923.6	853.5	853.5	2.38425e-15	4.83904e-16	0	0	7.43801e-13	1.38461e-13	0	0
Alpha-2-macroglobulin	A2M	55	A2M_N55	gcVLLSYLnETVTVSASLESVR	HexNAc(6)Hex(5)NeuAc(1)		A2M_N55_HexNAc(6)Hex(5)NeuAc(1)	4	4946.23	1237.31	1237.31	1237.32	3.03839	4	14.28	942.6	735.9	735.9	5.25213e-15	8.98434e-16	0	0	1.63848e-12	2.61751e-13	0	0
Alpha-2-macroglobulin	A2M	55	A2M_N55	gcVLLSYLnETVTVSASLESVR	HexNAc(6)Hex(6)NeuAc(2)		A2M_N55_HexNAc(6)Hex(6)NeuAc(2)	4	5399.38	1350.6	1350.61	1350.61	5.10357	1	15.06	994.1	785.8	15.8	8.66389e-16	1.74449e-16	0	0	2.70283e-13	5.12706e-14	0	0
Alpha-2-macroglobulin	A2M	55	A2M_N55	gcVLLSYLnETVTVSASLESVR	HexNAc(6)Hex(7)		A2M_N55_HexNAc(6)Hex(7)	3	4979.24	1660.42	1660.42	1660.42	-1.89018	3	17.28	1054.6	713.2	713.2	5.22089e-18	1.04681e-18	0	0	1.62873e-15	3.17409e-16	0	0
Alpha-2-macroglobulin	A2M	55	A2M_N55	gcVLLSYLnETVTVSASLESVR	HexNAc(6)Hex(7)		A2M_N55_HexNAc(6)Hex(7)	4	4979.24	1245.57	1245.56	1245.56	-3.68112	31	15.12	988.4	673.5	673.5	7.52118e-16	1.47248e-16	0	0	2.34634e-13	4.23217e-14	0	0
Alpha-2-macroglobulin	A2M	55	A2M_N55	gcVLLSYLnETVTVSASLESVR	HexNAc(6)Hex(7)Fuc(1)NeuAc(1)		A2M_N55_HexNAc(6)Hex(7)Fuc(1)NeuAc(1)	4	5416.4	1354.85	1354.85	1354.85	-1.2235	2	14.12	915.5	811.8	811.8	7.52118e-15	1.2608e-15	0	0	2.34634e-12	3.72129e-13	0	0
Alpha-2-macroglobulin	A2M	55	A2M_N55	gcVLLSYLnETVTVSASLESVR	HexNAc(6)Hex(7)Fuc(1)NeuAc(2)		A2M_N55_HexNAc(6)Hex(7)Fuc(1)NeuAc(2)	4	5707.49	1427.63	1427.62	1427.62	-3.9455	1	6.5	555.3	448.5	448.5	3.16671e-07	1.95624e-08	0	0	9.87804e-05	1.18189e-05	1.06554e-05	0.000177494
Alpha-2-macroglobulin	A2M	55	A2M_N55	gcVLLSYLnETVTVSASLESVR	HexNAc(4)Hex(5)Fuc(1)NeuAc(1)Na(1)		A2M_N55_HexNAc(4)Hex(5)Fuc(1)NeuAc(1)	4	4708.11	1177.78	1177.79	1177.79	4.6936	5	9.93	749.5	575.2	575.2	1.16591e-10	1.03625e-11	0	0	3.63723e-08	2.67907e-09	0	0
Alpha-2-macroglobulin	A2M	55	A2M_N55	gcVLLSYLnETVTVSASLESVR	HexNAc(4)Hex(5)NeuAc(1)Na(1)		A2M_N55_HexNAc(4)Hex(5)NeuAc(1)	4	4562.05	1141.27	1141.26	1141.28	0.225775	4	7.89	637.4	466.2	466.2	1.29009e-08	7.73622e-10	0	0	4.02462e-06	2.03402e-07	0	0
Alpha-2-macroglobulin	A2M	55	A2M_N55	gcVLLSYLnETVTVSASLESVR	HexNAc(5)Hex(6)Fuc(1)NeuAc(3)Na(1)		A2M_N55_HexNAc(5)Hex(6)Fuc(1)NeuAc(3)	4	5655.44	1414.61	1414.62	1414.62	6.47077	1	8.87	692.2	484.8	484.8	1.35054e-09	1.00349e-10	0	0	4.21321e-07	2.63334e-08	0	0
Alpha-2-macroglobulin	A2M	55	A2M_N55	gcVLLSYLnETVTVSASLESVR	HexNAc(5)Hex(6)NeuAc(3)Na(1)		A2M_N55_HexNAc(5)Hex(6)NeuAc(3)	4	5509.38	1378.1	1378.11	1378.11	10.9041	1	5.17	497.8	395.3	395.3	6.82631e-06	6.37902e-06	6.16375e-06	0.000165755	0.0021232	8.7558e-05	8.75503e-05	0.000986355
Alpha-2-macroglobulin	A2M	247	A2M_N247	iITILEEEmnVSVcGLYTYGk	HexNAc(2)Hex(11)	M9	A2M_N247_HexNAc(2)Hex(11)	4	5095.27	1274.57	1274.56	1274.57	-4.62292	3	8.81	691.4	518	518	1.53879e-09	1.17322e-10	0	0	4.80047e-07	2.88349e-08	0	0
Alpha-2-macroglobulin	A2M	247	A2M_N247	iITILEEEmnVSVcGLYTYGk	HexNAc(2)Hex(5)	M9	A2M_N247_HexNAc(2)Hex(5)	4	4122.95	1031.49	1031.49	1031.5	1.5726	8	11.05	789.3	690.6	690.6	8.87575e-12	1.07156e-12	0	0	2.76892e-09	3.00254e-10	0	0
Alpha-2-macroglobulin	A2M	247	A2M_N247	iITILEEEmnVSVcGLYTYGk	HexNAc(3)Hex(5)	M9	A2M_N247_HexNAc(3)Hex(5)	4	4326.03	1082.26	1082.26	1082.27	0.571116	15	12.22	800.1	696.9	696.9	5.96135e-13	9.88399e-14	0	0	1.85973e-10	3.0199e-11	0	0
Alpha-2-macroglobulin	A2M	247	A2M_N247	iITILEEEmnVSVcGLYTYGk	HexNAc(3)Hex(5)	M9	A2M_N247_HexNAc(3)Hex(5)	5	4326.03	866.012	866.012	866.012	-0.598701	1	8.29	631.3	553.5	553.5	5.07572e-09	3.45522e-10	0	0	1.58344e-06	8.58014e-08	0	0
Alpha-2-macroglobulin	A2M	247	A2M_N247	iITILEEEmnVSVcGLYTYGk	HexNAc(3)Hex(5)NeuAc(1)	M9	A2M_N247_HexNAc(3)Hex(5)NeuAc(1)	4	4617.13	1155.04	1155.04	1155.04	1.00134	3	10.22	725.7	570.8	84.8	5.96135e-11	5.84885e-12	0	0	1.85973e-08	1.52631e-09	0	0
Alpha-2-macroglobulin	A2M	247	A2M_N247	iITILEEEmnVSVcGLYTYGk	HexNAc(3)Hex(6)	M9	A2M_N247_HexNAc(3)Hex(6)	4	4488.08	1122.78	1122.78	1122.79	2.9272	12	12.05	816.9	668.1	668.1	8.87575e-13	1.39788e-13	0	0	2.76892e-10	4.29418e-11	0	0
Alpha-2-macroglobulin	A2M	247	A2M_N247	iITILEEEmnVSVcGLYTYGk	HexNAc(3)Hex(6)Fuc(1)	M9	A2M_N247_HexNAc(3)Hex(6)Fuc(1)	4	4634.14	1159.29	1159.29	1159.29	-1.03471	1	5.82	576.2	388.3	388.3	1.49996e-06	6.30202e-08	0	0	0.000467474	6.98254e-05	6.93207e-05	0.00100184
Alpha-2-macroglobulin	A2M	247	A2M_N247	iITILEEEmnVSVcGLYTYGk	HexNAc(4)Hex(5)		A2M_N247_HexNAc(4)Hex(5)	4	4513.12	1129.03	1129.03	1129.04	1.25694	11	15.22	955.2	808.8	210.6	5.96135e-16	1.20914e-16	0	0	1.85973e-13	3.55795e-14	0	0
Alpha-2-macroglobulin	A2M	247	A2M_N247	iITILEEEmnVSVcGLYTYGk	HexNAc(4)Hex(5)	M9	A2M_N247_HexNAc(4)Hex(5)	4	4529.11	1133.03	1133.02	1133.04	1.28474	31	11.22	790.7	648	648	5.96135e-12	7.4841e-13	0	0	1.85973e-09	2.08774e-10	0	0
Alpha-2-macroglobulin	A2M	247	A2M_N247	iITILEEEmnVSVcGLYTYGk	HexNAc(4)Hex(5)	M9	A2M_N247_HexNAc(4)Hex(5)	5	4529.11	906.628	906.63	906.634	3.5985	5	7.95	613.8	474.6	474.6	1.12675e-08	6.73333e-10	0	0	3.51505e-06	1.74281e-07	0	0
Alpha-2-macroglobulin	A2M	247	A2M_N247	iITILEEEmnVSVcGLYTYGk	HexNAc(4)Hex(5)Fuc(1)	M9	A2M_N247_HexNAc(4)Hex(5)Fuc(1)	4	4675.17	1169.55	1169.55	1169.56	2.35606	4	11.22	779.9	607.2	607.2	5.96135e-12	7.48672e-13	0	0	1.85973e-09	2.08916e-10	0	0
Alpha-2-macroglobulin	A2M	247	A2M_N247	iITILEEEmnVSVcGLYTYGk	HexNAc(4)Hex(5)NeuAc(1)		A2M_N247_HexNAc(4)Hex(5)NeuAc(1)	4	4804.21	1201.81	1201.8	1201.82	-0.157003	228	16.05	1010.1	818	293.2	8.87575e-17	2.04618e-17	0	0	2.76892e-14	6.22353e-15	0	0
Alpha-2-macroglobulin	A2M	247	A2M_N247	iITILEEEmnVSVcGLYTYGk	HexNAc(4)Hex(5)NeuAc(1)		A2M_N247_HexNAc(4)Hex(5)NeuAc(1)	5	4804.21	961.648	961.645	961.657	0.685972	18	10.43	747.5	641.3	168.1	3.7062e-11	3.8125e-12	0	0	1.1562e-08	9.2652e-10	0	0
Alpha-2-macroglobulin	A2M	247	A2M_N247	iITILEEEmnVSVcGLYTYGk	HexNAc(4)Hex(5)NeuAc(1)	M9	A2M_N247_HexNAc(4)Hex(5)NeuAc(1)	4	4820.21	1205.81	1205.8	1205.82	1.68669	52	13.22	860.8	686	591.5	5.96135e-14	1.06929e-14	0	0	1.85973e-11	3.27028e-12	0	0
Alpha-2-macroglobulin	A2M	247	A2M_N247	iITILEEEmnVSVcGLYTYGk	HexNAc(4)Hex(5)NeuAc(1)	M9	A2M_N247_HexNAc(4)Hex(5)NeuAc(1)	5	4820.21	964.847	964.847	964.849	0.932533	6	9.43	685.3	596.2	91.5	3.7062e-10	3.41474e-11	0	0	1.1562e-07	7.5076e-09	0	0
Alpha-2-macroglobulin	A2M	247	A2M_N247	iITILEEEmnVSVcGLYTYGk	HexNAc(4)Hex(5)NeuAc(2)		A2M_N247_HexNAc(4)Hex(5)NeuAc(2)	4	5095.31	1274.58	1274.57	1274.6	-1.3568	250	15.93	1001.2	827.8	571.6	1.16913e-16	2.63975e-17	0	0	3.64727e-14	8.0169e-15	0	0
Alpha-2-macroglobulin	A2M	247	A2M_N247	iITILEEEmnVSVcGLYTYGk	HexNAc(4)Hex(5)NeuAc(2)		A2M_N247_HexNAc(4)Hex(5)NeuAc(2)	5	5095.31	1019.87	1019.86	1019.87	-0.829741	146	14.43	943.1	805.5	248.9	3.7062e-15	6.63354e-16	0	0	1.1562e-12	1.89535e-13	0	0
Alpha-2-macroglobulin	A2M	247	A2M_N247	iITILEEEmnVSVcGLYTYGk	HexNAc(4)Hex(5)NeuAc(2)	M9	A2M_N247_HexNAc(4)Hex(5)NeuAc(2)	4	5111.3	1278.58	1278.57	1278.59	0.590472	51	10.96	793	622.6	592.2	1.09542e-11	1.24902e-12	0	0	3.41731e-09	3.46375e-10	0	0
Alpha-2-macroglobulin	A2M	247	A2M_N247	iITILEEEmnVSVcGLYTYGk	HexNAc(4)Hex(5)NeuAc(2)	M9	A2M_N247_HexNAc(4)Hex(5)NeuAc(2)	5	5111.3	1023.07	1023.07	1023.07	5.55289	2	7.8	617.8	487	2.8	1.56762e-08	9.11483e-10	0	0	4.89039e-06	2.36783e-07	0	0
Alpha-2-macroglobulin	A2M	247	A2M_N247	iITILEEEmnVSVcGLYTYGk	HexNAc(4)Hex(6)Fuc(1)		A2M_N247_HexNAc(4)Hex(6)Fuc(1)	4	4821.23	1206.06	1206.05	1206.06	-3.54831	16	10.09	722.8	506.9	504.6	8.16419e-11	7.67975e-12	0	0	2.54694e-08	1.95613e-09	0	0
Alpha-2-macroglobulin	A2M	247	A2M_N247	iITILEEEmnVSVcGLYTYGk	HexNAc(4)Hex(6)Fuc(1)	M9	A2M_N247_HexNAc(4)Hex(6)Fuc(1)	4	4837.22	1210.06	1210.05	1210.07	-1.9682	16	9.81	711.9	547.2	547.2	1.53879e-10	1.52001e-11	0	0	4.80047e-08	3.44356e-09	0	0
Alpha-2-macroglobulin	A2M	247	A2M_N247	iITILEEEmnVSVcGLYTYGk	HexNAc(4)Hex(6)Fuc(1)	M9	A2M_N247_HexNAc(4)Hex(6)Fuc(1)	5	4837.22	968.25	968.247	968.25	-2.12209	4	6.47	567.2	436	436	3.40323e-07	2.12712e-08	0	0	0.000106157	1.18189e-05	1.05882e-05	0
Alpha-2-macroglobulin	A2M	247	A2M_N247	iITILEEEmnVSVcGLYTYGk	HexNAc(5)Hex(5)Fuc(1)		A2M_N247_HexNAc(5)Hex(5)Fuc(1)	4	4862.25	1216.32	1216.32	1216.32	-0.51725	1	5.34	570.7	416.7	0.2	4.60265e-06	6.37902e-06	6.23651e-06	0.000166889	0.00143263	6.98254e-05	6.86079e-05	0.000993377
Alpha-2-macroglobulin	A2M	247	A2M_N247	iITILEEEmnVSVcGLYTYGk	HexNAc(6)Hex(6)	M9	A2M_N247_HexNAc(6)Hex(6)	4	5097.32	1275.09	1275.08	1275.08	-3.1022	19	9.88	701.9	515.4	515.4	1.32967e-10	1.16095e-11	0	0	4.1481e-08	3.02004e-09	0	0
Alpha-2-macroglobulin	A2M	247	A2M_N247	iITILEEEmnVSVcGLYTYGk	HexNAc(6)Hex(6)	M9	A2M_N247_HexNAc(6)Hex(6)	5	5097.32	1020.27	1020.27	1020.27	-3.22922	13	8.14	606.4	460.4	460.4	7.26855e-09	4.63779e-10	0	0	2.26753e-06	1.19321e-07	0	0
Alpha-2-macroglobulin	A2M	247	A2M_N247	iITILEEEmnVSVcGLYTYGk	HexNAc(4)Hex(5)NeuAc(2)Na(1)		A2M_N247_HexNAc(4)Hex(5)NeuAc(2)	4	5117.29	1280.08	1280.09	1280.09	6.59822	1	5.06	503.3	422.8	422.8	8.64604e-06	6.37902e-06	6.11565e-06	0.000165016	0.0026876	8.7558e-05	8.71493e-05	0.000982318
Alpha-2-macroglobulin	A2M	247	A2M_N247	iITILEEEmnVSVcGLYTYGkPVPGHVTVSIcR	HexNAc(2)Hex(11)	M9	A2M_N247_HexNAc(2)Hex(11)	6	6397.96	1067.17	1067.16	1067.16	-3.58318	2	10.45	744.7	659.6	659.6	3.52829e-11	3.6918e-12	0	0	1.1007e-08	9.06123e-10	0	0
Alpha-2-macroglobulin	A2M	247	A2M_N247	iITILEEEmnVSVcGLYTYGkPVPGHVTVSIcR	HexNAc(2)Hex(5)		A2M_N247_HexNAc(2)Hex(5)	5	5409.64	1082.73	1082.73	1082.74	0.702449	2	19.56	1181.3	1046.4	103.2	2.73231e-20	5.4193e-21	0	0	8.52384e-18	1.69517e-18	0	0
Alpha-2-macroglobulin	A2M	247	A2M_N247	iITILEEEmnVSVcGLYTYGkPVPGHVTVSIcR	HexNAc(2)Hex(5)	M9	A2M_N247_HexNAc(2)Hex(5)	4	5425.64	1357.17	1357.17	1357.17	4.09168	1	15.57	961.3	875.2	875.2	2.72158e-16	6.00966e-17	0	0	8.49037e-14	1.72618e-14	0	0
Alpha-2-macroglobulin	A2M	247	A2M_N247	iITILEEEmnVSVcGLYTYGkPVPGHVTVSIcR	HexNAc(2)Hex(5)	M9	A2M_N247_HexNAc(2)Hex(5)	5	5425.64	1085.93	1085.94	1085.94	3.74242	8	20.74	1246.5	1157.9	1157.9	1.82386e-21	3.53623e-22	0	0	5.68979e-19	1.10054e-19	0	0
Alpha-2-macroglobulin	A2M	247	A2M_N247	iITILEEEmnVSVcGLYTYGkPVPGHVTVSIcR	HexNAc(2)Hex(6)	M9	A2M_N247_HexNAc(2)Hex(6)	4	5587.69	1397.68	1397.67	1397.67	-6.28339	15	9.64	686.8	677.1	677.1	2.31077e-10	2.32893e-11	0	0	7.20878e-08	4.8546e-09	0	0
Alpha-2-macroglobulin	A2M	247	A2M_N247	iITILEEEmnVSVcGLYTYGkPVPGHVTVSIcR	HexNAc(2)Hex(6)	M9	A2M_N247_HexNAc(2)Hex(6)	5	5587.69	1118.34	1118.33	1118.34	-5.63075	24	10.26	707.2	667.8	667.8	5.52904e-11	5.37636e-12	0	0	1.72486e-08	1.36005e-09	0	0
Alpha-2-macroglobulin	A2M	247	A2M_N247	iITILEEEmnVSVcGLYTYGkPVPGHVTVSIcR	HexNAc(2)Hex(6)Phospho(1)		A2M_N247_HexNAc(2)Hex(6)Phospho(1)	6	5651.66	942.783	942.788	942.788	5.18343	1	13.22	860.1	776.6	776.6	6.05411e-14	1.08197e-14	0	0	1.88867e-11	3.31553e-12	0	0
Alpha-2-macroglobulin	A2M	247	A2M_N247	iITILEEEmnVSVcGLYTYGkPVPGHVTVSIcR	HexNAc(2)Hex(7)		A2M_N247_HexNAc(2)Hex(7)	5	5733.75	1147.56	1147.55	1147.55	-4.40549	2	11.26	751.6	751.6	147.6	5.52904e-12	6.78379e-13	0	0	1.72486e-09	1.83874e-10	0	0
Alpha-2-macroglobulin	A2M	247	A2M_N247	iITILEEEmnVSVcGLYTYGkPVPGHVTVSIcR	HexNAc(2)Hex(8)		A2M_N247_HexNAc(2)Hex(8)	4	5895.8	1474.71	1474.69	1474.69	-9.64754	1	6.96	497.2	497.2	19.3	1.10671e-07	5.50026e-09	0	0	3.45243e-05	1.18189e-05	1.14941e-05	0.000188253
Alpha-2-macroglobulin	A2M	247	A2M_N247	iITILEEEmnVSVcGLYTYGkPVPGHVTVSIcR	HexNAc(2)Hex(8)		A2M_N247_HexNAc(2)Hex(8)	5	5895.8	1179.97	1179.95	1179.96	-8.85602	6	6.95	499.7	499.7	30.8	1.12794e-07	5.55793e-09	0	0	3.51865e-05	1.18189e-05	1.0828e-05	0.000188253
Alpha-2-macroglobulin	A2M	247	A2M_N247	iITILEEEmnVSVcGLYTYGkPVPGHVTVSIcR	HexNAc(3)Hex(4)		A2M_N247_HexNAc(3)Hex(4)	5	5450.67	1090.94	1090.93	1090.94	-3.32344	2	20.91	1209	1050.7	194.6	1.22499e-21	1.69334e-22	0	0	3.82152e-19	5.23521e-20	0	0
Alpha-2-macroglobulin	A2M	247	A2M_N247	iITILEEEmnVSVcGLYTYGkPVPGHVTVSIcR	HexNAc(3)Hex(4)	M9	A2M_N247_HexNAc(3)Hex(4)	5	5466.67	1094.14	1094.14	1094.15	3.28354	3	16.78	1009.3	890.9	890.9	1.67764e-17	4.15829e-18	0	0	5.23365e-15	1.24275e-15	0	0
Alpha-2-macroglobulin	A2M	247	A2M_N247	iITILEEEmnVSVcGLYTYGkPVPGHVTVSIcR	HexNAc(3)Hex(4)NeuAc(1)	M9	A2M_N247_HexNAc(3)Hex(4)NeuAc(1)	5	5757.76	1152.36	1152.36	1152.36	3.7558	1	8.35	646	584.3	0.7	4.48531e-09	3.14414e-10	0	0	1.39926e-06	7.92939e-08	0	0
Alpha-2-macroglobulin	A2M	247	A2M_N247	iITILEEEmnVSVcGLYTYGkPVPGHVTVSIcR	HexNAc(3)Hex(5)		A2M_N247_HexNAc(3)Hex(5)	4	5612.72	1403.94	1403.94	1403.94	0.695741	2	25.88	1455.3	1314.1	314.2	1.33286e-26	4.0632e-27	0	0	4.15805e-24	1.26758e-24	0	0
Alpha-2-macroglobulin	A2M	247	A2M_N247	iITILEEEmnVSVcGLYTYGkPVPGHVTVSIcR	HexNAc(3)Hex(5)		A2M_N247_HexNAc(3)Hex(5)	5	5612.72	1123.35	1123.35	1123.36	1.40671	11	21.74	1292.1	1142.5	239.8	1.82386e-22	3.66078e-23	0	0	5.68979e-20	1.1579e-20	0	0
Alpha-2-macroglobulin	A2M	247	A2M_N247	iITILEEEmnVSVcGLYTYGkPVPGHVTVSIcR	HexNAc(3)Hex(5)		A2M_N247_HexNAc(3)Hex(5)	6	5612.72	936.293	936.294	936.296	1.40351	4	18.91	1132.2	1014.3	101.7	1.23232e-19	2.37573e-20	0	0	3.84439e-17	7.32735e-18	0	0
Alpha-2-macroglobulin	A2M	247	A2M_N247	iITILEEEmnVSVcGLYTYGkPVPGHVTVSIcR	HexNAc(3)Hex(5)	M9	A2M_N247_HexNAc(3)Hex(5)	4	5628.72	1407.94	1407.94	1407.94	1.42395	2	18.88	1142.2	1022.4	1022.4	1.33286e-19	2.49834e-20	0	0	4.15804e-17	7.71555e-18	0	0
Alpha-2-macroglobulin	A2M	247	A2M_N247	iITILEEEmnVSVcGLYTYGkPVPGHVTVSIcR	HexNAc(3)Hex(5)	M9	A2M_N247_HexNAc(3)Hex(5)	5	5628.72	1126.55	1126.54	1126.56	1.33616	17	21.91	1275.8	1175	1175	1.22499e-22	1.61892e-23	0	0	3.82152e-20	5.01071e-21	0	0
Alpha-2-macroglobulin	A2M	247	A2M_N247	iITILEEEmnVSVcGLYTYGkPVPGHVTVSIcR	HexNAc(3)Hex(5)	M9	A2M_N247_HexNAc(3)Hex(5)	6	5628.72	938.959	938.957	938.965	0.34324	5	18.77	1125.4	1038.7	1038.7	1.68768e-19	3.16146e-20	0	0	5.26497e-17	9.80942e-18	0	0
Alpha-2-macroglobulin	A2M	247	A2M_N247	iITILEEEmnVSVcGLYTYGkPVPGHVTVSIcR	HexNAc(3)Hex(5)Fuc(1)		A2M_N247_HexNAc(3)Hex(5)Fuc(1)	5	5758.78	1152.56	1152.56	1152.57	0.551043	3	22.91	1331.6	1190	257.9	1.22499e-23	2.14788e-24	0	0	3.82152e-21	6.70061e-22	0	0
Alpha-2-macroglobulin	A2M	247	A2M_N247	iITILEEEmnVSVcGLYTYGkPVPGHVTVSIcR	HexNAc(3)Hex(5)Fuc(1)	M9	A2M_N247_HexNAc(3)Hex(5)Fuc(1)	5	5774.78	1155.76	1155.76	1155.77	1.17494	2	17.29	1055.8	951.1	95.1	5.18132e-18	1.01612e-18	0	0	1.61639e-15	3.0738e-16	0	0
Alpha-2-macroglobulin	A2M	247	A2M_N247	iITILEEEmnVSVcGLYTYGkPVPGHVTVSIcR	HexNAc(3)Hex(5)NeuAc(1)	M9	A2M_N247_HexNAc(3)Hex(5)NeuAc(1)	5	5919.81	1184.77	1184.77	1184.78	3.25062	13	21.91	1270.4	1124.5	1093.1	1.22499e-22	1.8326e-23	0	0	3.82152e-20	5.6815e-21	0	0
Alpha-2-macroglobulin	A2M	247	A2M_N247	iITILEEEmnVSVcGLYTYGkPVPGHVTVSIcR	HexNAc(3)Hex(5)NeuAc(1)	M9	A2M_N247_HexNAc(3)Hex(5)NeuAc(1)	6	5919.81	987.475	987.48	987.48	5.37686	1	15.28	956.4	852.6	22.6	5.21233e-16	9.76472e-17	0	0	1.62606e-13	2.81619e-14	0	0
Alpha-2-macroglobulin	A2M	247	A2M_N247	iITILEEEmnVSVcGLYTYGkPVPGHVTVSIcR	HexNAc(3)Hex(6)		A2M_N247_HexNAc(3)Hex(6)	4	5774.78	1444.45	1444.45	1444.46	3.88702	3	24.57	1445	1263.9	298.5	2.72158e-25	8.10387e-26	0	0	8.49037e-23	2.52812e-23	0	0
Alpha-2-macroglobulin	A2M	247	A2M_N247	iITILEEEmnVSVcGLYTYGkPVPGHVTVSIcR	HexNAc(3)Hex(6)		A2M_N247_HexNAc(3)Hex(6)	5	5774.78	1155.76	1155.76	1155.77	3.24737	7	22.35	1328.4	1190.9	272.9	4.48531e-23	9.33275e-24	0	0	1.39926e-20	2.85616e-21	0	0
Alpha-2-macroglobulin	A2M	247	A2M_N247	iITILEEEmnVSVcGLYTYGkPVPGHVTVSIcR	HexNAc(3)Hex(6)		A2M_N247_HexNAc(3)Hex(6)	6	5774.78	963.302	963.303	963.305	2.33285	3	19.91	1187.8	1095.9	122.7	1.23232e-20	2.33916e-21	0	0	3.84439e-18	7.25947e-19	0	0
Alpha-2-macroglobulin	A2M	247	A2M_N247	iITILEEEmnVSVcGLYTYGkPVPGHVTVSIcR	HexNAc(3)Hex(6)	M9	A2M_N247_HexNAc(3)Hex(6)	5	5790.77	1158.96	1158.96	1158.97	3.62769	14	21.78	1264.8	1154.6	1154.6	1.67764e-22	2.98144e-23	0	0	5.23365e-20	9.46762e-21	0	0
Alpha-2-macroglobulin	A2M	247	A2M_N247	iITILEEEmnVSVcGLYTYGkPVPGHVTVSIcR	HexNAc(3)Hex(6)	M9	A2M_N247_HexNAc(3)Hex(6)	6	5790.77	965.968	965.969	965.971	2.41764	2	18.74	1120.4	1021.2	1021.2	1.83477e-19	3.73371e-20	0	0	5.72384e-17	1.16166e-17	0	0
Alpha-2-macroglobulin	A2M	247	A2M_N247	iITILEEEmnVSVcGLYTYGkPVPGHVTVSIcR	HexNAc(3)Hex(6)Fuc(1)		A2M_N247_HexNAc(3)Hex(6)Fuc(1)	5	5920.83	1184.97	1184.97	1184.98	1.43498	8	21.43	1287.8	1197.8	963.5	3.72416e-22	8.52545e-23	0	0	1.16181e-19	2.65903e-20	0	0
Alpha-2-macroglobulin	A2M	247	A2M_N247	iITILEEEmnVSVcGLYTYGkPVPGHVTVSIcR	HexNAc(3)Hex(6)Fuc(1)		A2M_N247_HexNAc(3)Hex(6)Fuc(1)	6	5920.83	987.645	987.647	987.647	1.90936	1	17.61	1051.4	975.2	68.1	2.46178e-18	5.55361e-19	0	0	7.67988e-16	1.66955e-16	0	0
Alpha-2-macroglobulin	A2M	247	A2M_N247	iITILEEEmnVSVcGLYTYGkPVPGHVTVSIcR	HexNAc(3)Hex(6)Fuc(1)	M9	A2M_N247_HexNAc(3)Hex(6)Fuc(1)	5	5936.83	1188.17	1188.16	1188.18	-0.491115	15	13.74	861.5	782.3	782.3	1.82386e-14	3.37014e-15	0	0	5.68979e-12	9.98132e-13	0	0
Alpha-2-macroglobulin	A2M	247	A2M_N247	iITILEEEmnVSVcGLYTYGkPVPGHVTVSIcR	HexNAc(3)Hex(6)Fuc(1)	M9	A2M_N247_HexNAc(3)Hex(6)Fuc(1)	6	5936.83	990.311	990.309	990.313	0.0205738	7	10.61	723.4	608.9	608.9	2.46178e-11	2.70954e-12	0	0	7.67988e-09	6.67782e-10	0	0
Alpha-2-macroglobulin	A2M	247	A2M_N247	iITILEEEmnVSVcGLYTYGkPVPGHVTVSIcR	HexNAc(3)Hex(6)Fuc(1)NeuAc(1)	M9	A2M_N247_HexNAc(3)Hex(6)Fuc(1)NeuAc(1)	5	6227.92	1246.39	1246.39	1246.39	1.09186	2	13.78	867	710.6	710.6	1.6436e-14	3.00006e-15	0	0	5.12746e-12	8.91864e-13	0	0
Alpha-2-macroglobulin	A2M	247	A2M_N247	iITILEEEmnVSVcGLYTYGkPVPGHVTVSIcR	HexNAc(3)Hex(6)NeuAc(1)		A2M_N247_HexNAc(3)Hex(6)NeuAc(1)	5	6065.87	1213.98	1213.98	1213.99	6.46307	6	20.26	1212.8	1051.9	221.1	5.4351e-21	1.05279e-21	0	0	1.69556e-18	3.23822e-19	0	0
Alpha-2-macroglobulin	A2M	247	A2M_N247	iITILEEEmnVSVcGLYTYGkPVPGHVTVSIcR	HexNAc(3)Hex(6)NeuAc(1)		A2M_N247_HexNAc(3)Hex(6)NeuAc(1)	6	6065.87	1011.82	1011.82	1011.82	0.799281	3	16.43	1033.8	994.9	97.2	3.74645e-17	7.54796e-18	0	0	1.16876e-14	2.18393e-15	0	0
Alpha-2-macroglobulin	A2M	247	A2M_N247	iITILEEEmnVSVcGLYTYGkPVPGHVTVSIcR	HexNAc(3)Hex(6)NeuAc(1)	M9	A2M_N247_HexNAc(3)Hex(6)NeuAc(1)	5	6081.87	1217.18	1217.17	1217.18	0.587813	3	19.35	1173.6	1044.5	1044.5	4.48531e-20	8.28051e-21	0	0	1.39926e-17	2.59204e-18	0	0
Alpha-2-macroglobulin	A2M	247	A2M_N247	iITILEEEmnVSVcGLYTYGkPVPGHVTVSIcR	HexNAc(4)Hex(4)		A2M_N247_HexNAc(4)Hex(4)	5	5653.75	1131.56	1131.55	1131.56	-0.0720761	4	18.34	1147.9	1006.9	125	4.61058e-19	8.62355e-20	0	0	1.43834e-16	2.66869e-17	0	0
Alpha-2-macroglobulin	A2M	247	A2M_N247	iITILEEEmnVSVcGLYTYGkPVPGHVTVSIcR	HexNAc(4)Hex(4)		A2M_N247_HexNAc(4)Hex(4)	6	5653.75	943.131	943.139	943.139	8.10347	1	6.94	502.7	407.3	8.8	1.14114e-07	5.66633e-09	0	0	3.55982e-05	1.18189e-05	1.14747e-05	0
Alpha-2-macroglobulin	A2M	247	A2M_N247	iITILEEEmnVSVcGLYTYGkPVPGHVTVSIcR	HexNAc(4)Hex(4)	M9	A2M_N247_HexNAc(4)Hex(4)	5	5669.74	1134.75	1134.75	1134.75	-2.20645	1	15.62	974	857.9	857.9	2.40242e-16	5.39222e-17	0	0	7.4947e-14	1.53399e-14	0	0
Alpha-2-macroglobulin	A2M	247	A2M_N247	iITILEEEmnVSVcGLYTYGkPVPGHVTVSIcR	HexNAc(4)Hex(4)NeuAc(1)		A2M_N247_HexNAc(4)Hex(4)NeuAc(1)	5	5944.85	1189.77	1189.77	1189.78	-0.549636	2	19.32	1193.7	1066.6	1066.6	4.76866e-20	8.58928e-21	0	0	1.48765e-17	2.68874e-18	0	0
Alpha-2-macroglobulin	A2M	247	A2M_N247	iITILEEEmnVSVcGLYTYGkPVPGHVTVSIcR	HexNAc(4)Hex(4)NeuAc(1)	M9	A2M_N247_HexNAc(4)Hex(4)NeuAc(1)	5	5960.84	1192.97	1192.97	1192.97	-4.22955	3	17.31	1051.7	908	908	4.94838e-18	9.92002e-19	0	0	1.54372e-15	2.99498e-16	0	0
Alpha-2-macroglobulin	A2M	247	A2M_N247	iITILEEEmnVSVcGLYTYGkPVPGHVTVSIcR	HexNAc(4)Hex(5)		A2M_N247_HexNAc(4)Hex(5)	4	5815.8	1454.71	1454.71	1454.71	1.93926	6	24.05	1378.1	1248.5	295	8.95206e-25	1.66453e-25	0	0	2.79273e-22	5.19275e-23	0	0
Alpha-2-macroglobulin	A2M	247	A2M_N247	iITILEEEmnVSVcGLYTYGkPVPGHVTVSIcR	HexNAc(4)Hex(5)		A2M_N247_HexNAc(4)Hex(5)	5	5815.8	1163.97	1163.96	1163.98	1.15358	46	23.35	1372.4	1239.4	349	4.48531e-24	1.27451e-24	0	0	1.39926e-21	3.97601e-22	0	0
Alpha-2-macroglobulin	A2M	247	A2M_N247	iITILEEEmnVSVcGLYTYGkPVPGHVTVSIcR	HexNAc(4)Hex(5)		A2M_N247_HexNAc(4)Hex(5)	6	5815.8	970.14	970.137	970.147	1.49719	17	20.32	1211.6	1116.5	204.2	4.79719e-21	9.4429e-22	0	0	1.49655e-18	2.94738e-19	0	0
Alpha-2-macroglobulin	A2M	247	A2M_N247	iITILEEEmnVSVcGLYTYGkPVPGHVTVSIcR	HexNAc(4)Hex(5)	M9	A2M_N247_HexNAc(4)Hex(5)	4	5831.8	1458.7	1458.7	1458.71	2.17536	8	23.05	1303.2	1128.7	1128.7	8.95206e-24	1.48547e-24	0	0	2.79273e-21	4.63415e-22	0	0
Alpha-2-macroglobulin	A2M	247	A2M_N247	iITILEEEmnVSVcGLYTYGkPVPGHVTVSIcR	HexNAc(4)Hex(5)	M9	A2M_N247_HexNAc(4)Hex(5)	5	5831.8	1167.17	1167.16	1167.18	1.33194	38	21.74	1256.2	1142.9	1142.9	1.82386e-22	3.72361e-23	0	0	5.68979e-20	1.17743e-20	0	0
Alpha-2-macroglobulin	A2M	247	A2M_N247	iITILEEEmnVSVcGLYTYGkPVPGHVTVSIcR	HexNAc(4)Hex(5)	M9	A2M_N247_HexNAc(4)Hex(5)	6	5831.8	972.806	972.798	972.816	1.00119	16	18.74	1131.1	1028.2	1028.2	1.83477e-19	3.72134e-20	0	0	5.72384e-17	1.15775e-17	0	0
Alpha-2-macroglobulin	A2M	247	A2M_N247	iITILEEEmnVSVcGLYTYGkPVPGHVTVSIcR	HexNAc(4)Hex(5)Fuc(1)		A2M_N247_HexNAc(4)Hex(5)Fuc(1)	4	5961.86	1491.22	1491.23	1491.23	4.12204	2	21.48	1274.1	1137.2	288.8	3.27782e-22	7.84874e-23	0	0	1.02256e-19	2.44791e-20	0	0
Alpha-2-macroglobulin	A2M	247	A2M_N247	iITILEEEmnVSVcGLYTYGkPVPGHVTVSIcR	HexNAc(4)Hex(5)Fuc(1)		A2M_N247_HexNAc(4)Hex(5)Fuc(1)	5	5961.86	1193.18	1193.18	1193.19	4.65986	7	21.29	1293.2	1151.4	1073.5	5.18132e-22	1.03438e-22	0	0	1.61639e-19	3.22632e-20	0	0
Alpha-2-macroglobulin	A2M	247	A2M_N247	iITILEEEmnVSVcGLYTYGkPVPGHVTVSIcR	HexNAc(4)Hex(5)Fuc(1)		A2M_N247_HexNAc(4)Hex(5)Fuc(1)	6	5961.86	994.483	994.475	994.489	0.0637385	3	17.74	1072.4	984.8	149.1	1.83477e-18	4.35462e-19	0	0	5.72384e-16	1.32606e-16	0	0
Alpha-2-macroglobulin	A2M	247	A2M_N247	iITILEEEmnVSVcGLYTYGkPVPGHVTVSIcR	HexNAc(4)Hex(5)Fuc(1)	M9	A2M_N247_HexNAc(4)Hex(5)Fuc(1)	5	5977.86	1196.38	1196.37	1196.38	-0.621879	8	19.91	1162.1	1064	1064	1.22499e-20	1.78335e-21	0	0	3.82152e-18	5.51152e-19	0	0
Alpha-2-macroglobulin	A2M	247	A2M_N247	iITILEEEmnVSVcGLYTYGkPVPGHVTVSIcR	HexNAc(4)Hex(5)Fuc(1)	M9	A2M_N247_HexNAc(4)Hex(5)Fuc(1)	6	5977.86	997.149	997.147	997.147	-1.41355	1	12.56	825.5	750.2	750.2	2.74866e-13	3.98612e-14	0	0	8.57485e-11	1.14416e-11	0	0
Alpha-2-macroglobulin	A2M	247	A2M_N247	iITILEEEmnVSVcGLYTYGkPVPGHVTVSIcR	HexNAc(4)Hex(5)Fuc(1)NeuAc(1)		A2M_N247_HexNAc(4)Hex(5)Fuc(1)NeuAc(1)	5	6252.96	1251.4	1251.39	1251.4	-2.30883	5	23.62	1358.1	1249.5	1249.5	2.40242e-24	7.41416e-25	0	0	7.4947e-22	2.31296e-22	0	0
Alpha-2-macroglobulin	A2M	247	A2M_N247	iITILEEEmnVSVcGLYTYGkPVPGHVTVSIcR	HexNAc(4)Hex(5)Fuc(1)NeuAc(1)		A2M_N247_HexNAc(4)Hex(5)Fuc(1)NeuAc(1)	6	6252.96	1043	1043	1043	-1.16105	1	21.56	1261.5	1136	1136	2.74866e-22	6.41039e-23	0	0	8.57485e-20	2.02647e-20	0	0
Alpha-2-macroglobulin	A2M	247	A2M_N247	iITILEEEmnVSVcGLYTYGkPVPGHVTVSIcR	HexNAc(4)Hex(5)Fuc(1)NeuAc(2)	M9	A2M_N247_HexNAc(4)Hex(5)Fuc(1)NeuAc(2)	6	6560.05	1094.18	1094.19	1094.19	5.81415	1	6.39	417.3	392.2	6.5	4.06348e-07	2.66385e-08	0	0	0.00012675	2.10473e-05	2.0792e-05	0.000349284
Alpha-2-macroglobulin	A2M	247	A2M_N247	iITILEEEmnVSVcGLYTYGkPVPGHVTVSIcR	HexNAc(4)Hex(5)NeuAc(1)		A2M_N247_HexNAc(4)Hex(5)NeuAc(1)	4	6106.9	1527.48	1527.47	1527.48	0.18913	12	24.88	1402.1	1246.4	324	1.33286e-25	3.94866e-26	0	0	4.15804e-23	1.23184e-23	0	0
Alpha-2-macroglobulin	A2M	247	A2M_N247	iITILEEEmnVSVcGLYTYGkPVPGHVTVSIcR	HexNAc(4)Hex(5)NeuAc(1)		A2M_N247_HexNAc(4)Hex(5)NeuAc(1)	5	6106.9	1222.19	1222.18	1222.19	-0.0276495	292	23.91	1387.7	1269.4	378.9	1.22499e-24	3.33682e-25	0	0	3.82152e-22	1.04097e-22	0	0
Alpha-2-macroglobulin	A2M	247	A2M_N247	iITILEEEmnVSVcGLYTYGkPVPGHVTVSIcR	HexNAc(4)Hex(5)NeuAc(1)		A2M_N247_HexNAc(4)Hex(5)NeuAc(1)	6	6106.9	1018.66	1018.65	1018.67	0.428487	55	21.78	1265.2	1131.6	209.2	1.65344e-22	2.91845e-23	0	0	5.15815e-20	9.27188e-21	0	0
Alpha-2-macroglobulin	A2M	247	A2M_N247	iITILEEEmnVSVcGLYTYGkPVPGHVTVSIcR	HexNAc(4)Hex(5)NeuAc(1)	M9	A2M_N247_HexNAc(4)Hex(5)NeuAc(1)	4	6122.89	1531.48	1531.48	1531.48	0.725964	12	22.69	1316.4	1192.6	185.2	2.02241e-23	5.43363e-24	0	0	6.3092e-21	1.6951e-21	0	0
Alpha-2-macroglobulin	A2M	247	A2M_N247	iITILEEEmnVSVcGLYTYGkPVPGHVTVSIcR	HexNAc(4)Hex(5)NeuAc(1)	M9	A2M_N247_HexNAc(4)Hex(5)NeuAc(1)	5	6122.89	1225.38	1225.37	1225.4	1.13477	85	21.74	1280.4	1154.6	986.2	1.82386e-22	3.78591e-23	0	0	5.68979e-20	1.1968e-20	0	0
Alpha-2-macroglobulin	A2M	247	A2M_N247	iITILEEEmnVSVcGLYTYGkPVPGHVTVSIcR	HexNAc(4)Hex(5)NeuAc(1)	M9	A2M_N247_HexNAc(4)Hex(5)NeuAc(1)	6	6122.89	1021.32	1021.32	1021.33	0.78577	38	19.91	1172.8	1111.9	945.8	1.23232e-20	2.29078e-21	0	0	3.84439e-18	7.10735e-19	0	0
Alpha-2-macroglobulin	A2M	247	A2M_N247	iITILEEEmnVSVcGLYTYGkPVPGHVTVSIcR	HexNAc(4)Hex(5)NeuAc(2)		A2M_N247_HexNAc(4)Hex(5)NeuAc(2)	4	6397.99	1600.25	1600.25	1600.26	-0.697022	12	22.76	1332.9	1175	175.2	1.72223e-23	4.29307e-24	0	0	5.37273e-21	1.33929e-21	0	0
Alpha-2-macroglobulin	A2M	247	A2M_N247	iITILEEEmnVSVcGLYTYGkPVPGHVTVSIcR	HexNAc(4)Hex(5)NeuAc(2)		A2M_N247_HexNAc(4)Hex(5)NeuAc(2)	5	6397.99	1280.4	1280.39	1280.42	-0.23159	227	23.91	1370.4	1251.2	1042.2	1.22499e-24	3.48294e-25	0	0	3.82152e-22	1.08655e-22	0	0
Alpha-2-macroglobulin	A2M	247	A2M_N247	iITILEEEmnVSVcGLYTYGkPVPGHVTVSIcR	HexNAc(4)Hex(5)NeuAc(2)		A2M_N247_HexNAc(4)Hex(5)NeuAc(2)	6	6397.99	1067.17	1067.16	1067.18	-0.0668305	135	21.43	1265	1142.8	1071.5	3.74645e-22	8.8105e-23	0	0	1.16876e-19	2.74796e-20	0	0
Alpha-2-macroglobulin	A2M	247	A2M_N247	iITILEEEmnVSVcGLYTYGkPVPGHVTVSIcR	HexNAc(4)Hex(5)NeuAc(2)	M9	A2M_N247_HexNAc(4)Hex(5)NeuAc(2)	4	6413.99	1604.25	1604.25	1604.26	2.79274	6	20.57	1224.4	1033.8	13.2	2.71353e-21	5.40439e-22	0	0	8.46526e-19	1.68493e-19	0	0
Alpha-2-macroglobulin	A2M	247	A2M_N247	iITILEEEmnVSVcGLYTYGkPVPGHVTVSIcR	HexNAc(4)Hex(5)NeuAc(2)	M9	A2M_N247_HexNAc(4)Hex(5)NeuAc(2)	5	6413.99	1283.6	1283.59	1283.61	1.04774	87	21.91	1267.9	1145.1	1130.4	1.22499e-22	1.93626e-23	0	0	3.82152e-20	6.00684e-21	0	0
Alpha-2-macroglobulin	A2M	247	A2M_N247	iITILEEEmnVSVcGLYTYGkPVPGHVTVSIcR	HexNAc(4)Hex(5)NeuAc(2)	M9	A2M_N247_HexNAc(4)Hex(5)NeuAc(2)	6	6413.99	1069.84	1069.83	1069.85	1.58878	38	19.91	1181.4	1077.7	1062.6	1.23232e-20	2.37116e-21	0	0	3.84439e-18	7.36006e-19	0	0
Alpha-2-macroglobulin	A2M	247	A2M_N247	iITILEEEmnVSVcGLYTYGkPVPGHVTVSIcR	HexNAc(4)Hex(6)Fuc(1)		A2M_N247_HexNAc(4)Hex(6)Fuc(1)	5	6123.91	1225.59	1225.58	1225.59	-0.730181	32	23.74	1382.1	1245.1	875	1.82386e-24	5.53664e-25	0	0	5.68979e-22	1.72723e-22	0	0
Alpha-2-macroglobulin	A2M	247	A2M_N247	iITILEEEmnVSVcGLYTYGkPVPGHVTVSIcR	HexNAc(4)Hex(6)Fuc(1)		A2M_N247_HexNAc(4)Hex(6)Fuc(1)	6	6123.91	1021.49	1021.49	1021.5	0.409869	7	19.56	1165.5	1042.5	887.8	2.78399e-20	6.27894e-21	0	0	8.68506e-18	1.96453e-18	0	0
Alpha-2-macroglobulin	A2M	247	A2M_N247	iITILEEEmnVSVcGLYTYGkPVPGHVTVSIcR	HexNAc(4)Hex(6)Fuc(1)	M9	A2M_N247_HexNAc(4)Hex(6)Fuc(1)	4	6139.91	1535.73	1535.73	1535.73	-1.51115	3	12.63	814.8	658.8	658.8	2.35563e-13	3.41267e-14	0	0	7.34875e-11	9.80231e-12	0	0
Alpha-2-macroglobulin	A2M	247	A2M_N247	iITILEEEmnVSVcGLYTYGkPVPGHVTVSIcR	HexNAc(4)Hex(6)Fuc(1)	M9	A2M_N247_HexNAc(4)Hex(6)Fuc(1)	5	6139.91	1228.79	1228.78	1228.79	-1.26549	36	16.5	1011.9	873.4	873.4	3.16202e-17	6.73524e-18	0	0	9.86438e-15	1.96328e-15	0	0
Alpha-2-macroglobulin	A2M	247	A2M_N247	iITILEEEmnVSVcGLYTYGkPVPGHVTVSIcR	HexNAc(4)Hex(6)Fuc(1)	M9	A2M_N247_HexNAc(4)Hex(6)Fuc(1)	6	6139.91	1024.16	1024.15	1024.16	-0.264411	13	13.5	873.8	754.9	754.9	3.18094e-14	5.18284e-15	0	0	9.92341e-12	1.50608e-12	0	0
Alpha-2-macroglobulin	A2M	247	A2M_N247	iITILEEEmnVSVcGLYTYGkPVPGHVTVSIcR	HexNAc(5)Hex(3)		A2M_N247_HexNAc(5)Hex(3)	6	5694.78	949.969	949.972	949.972	3.42507	1	6.9	503.5	405.4	405.4	1.26354e-07	6.39279e-09	0	0	3.94165e-05	1.18189e-05	1.14093e-05	0.000186741
Alpha-2-macroglobulin	A2M	247	A2M_N247	iITILEEEmnVSVcGLYTYGkPVPGHVTVSIcR	HexNAc(5)Hex(3)Fuc(1)		A2M_N247_HexNAc(5)Hex(3)Fuc(1)	5	5840.83	1168.97	1168.97	1168.98	0.27907	3	12.78	801.7	687.6	687.6	1.67764e-13	2.62668e-14	0	0	5.23365e-11	7.76086e-12	0	0
Alpha-2-macroglobulin	A2M	247	A2M_N247	iITILEEEmnVSVcGLYTYGkPVPGHVTVSIcR	HexNAc(5)Hex(3)Fuc(1)		A2M_N247_HexNAc(5)Hex(3)Fuc(1)	6	5840.83	974.312	974.306	974.32	2.43287	3	12.46	843.3	770.9	770.9	3.45685e-13	4.70661e-14	0	0	1.07841e-10	1.30485e-11	0	0
Alpha-2-macroglobulin	A2M	247	A2M_N247	iITILEEEmnVSVcGLYTYGkPVPGHVTVSIcR	HexNAc(5)Hex(3)Fuc(1)	M9	A2M_N247_HexNAc(5)Hex(3)Fuc(1)	5	5856.83	1172.17	1172.18	1172.18	7.59967	3	9.32	690.7	556.7	7.4	4.76866e-10	4.0834e-11	0	0	1.48765e-07	9.32073e-09	0	0
Alpha-2-macroglobulin	A2M	247	A2M_N247	iITILEEEmnVSVcGLYTYGkPVPGHVTVSIcR	HexNAc(5)Hex(3)Fuc(1)	M9	A2M_N247_HexNAc(5)Hex(3)Fuc(1)	6	5856.83	976.978	976.983	976.983	5.62847	1	6.68	494.5	405.5	6.9	2.07004e-07	1.14665e-08	0	0	6.45737e-05	1.18189e-05	1.1053e-05	0
Alpha-2-macroglobulin	A2M	247	A2M_N247	iITILEEEmnVSVcGLYTYGkPVPGHVTVSIcR	HexNAc(5)Hex(3)Fuc(2)		A2M_N247_HexNAc(5)Hex(3)Fuc(2)	6	5986.89	998.655	998.658	998.658	2.91637	1	7.11	501	390.4	390.4	7.79594e-08	4.00858e-09	0	0	2.432e-05	1.18189e-05	1.16798e-05	0.000191424
Alpha-2-macroglobulin	A2M	247	A2M_N247	iITILEEEmnVSVcGLYTYGkPVPGHVTVSIcR	HexNAc(5)Hex(4)		A2M_N247_HexNAc(5)Hex(4)	5	5856.83	1172.17	1172.17	1172.18	-1.85407	5	21.63	1274.8	1174.3	257.9	2.35666e-22	5.62288e-23	0	0	7.35196e-20	1.78283e-20	0	0
Alpha-2-macroglobulin	A2M	247	A2M_N247	iITILEEEmnVSVcGLYTYGkPVPGHVTVSIcR	HexNAc(5)Hex(4)		A2M_N247_HexNAc(5)Hex(4)	6	5856.83	976.978	976.985	976.987	8.62213	3	10.36	704.4	569.8	15.4	4.33972e-11	4.36795e-12	0	0	1.35384e-08	1.10218e-09	0	0
Alpha-2-macroglobulin	A2M	247	A2M_N247	iITILEEEmnVSVcGLYTYGkPVPGHVTVSIcR	HexNAc(5)Hex(4)Fuc(1)		A2M_N247_HexNAc(5)Hex(4)Fuc(1)	5	6002.89	1201.38	1201.39	1201.39	8.43427	2	6.73	565.5	470.9	81.5	1.85924e-07	1.03654e-08	0	0	5.79984e-05	1.18189e-05	1.09609e-05	0
Alpha-2-macroglobulin	A2M	247	A2M_N247	iITILEEEmnVSVcGLYTYGkPVPGHVTVSIcR	HexNAc(5)Hex(4)Fuc(1)		A2M_N247_HexNAc(5)Hex(4)Fuc(1)	6	6002.89	1001.32	1001.32	1001.33	6.91834	5	11.43	787.2	697.4	73.7	3.74645e-12	4.56032e-13	0	0	1.16876e-09	1.2058e-10	0	0
Alpha-2-macroglobulin	A2M	247	A2M_N247	iITILEEEmnVSVcGLYTYGkPVPGHVTVSIcR	HexNAc(5)Hex(4)Fuc(1)	M9	A2M_N247_HexNAc(5)Hex(4)Fuc(1)	5	6018.88	1204.58	1204.59	1204.59	7.40171	1	6.63	455.1	392.5	7.5	2.34967e-07	1.32722e-08	0	0	7.32959e-05	1.18189e-05	1.09465e-05	0.000182815
Alpha-2-macroglobulin	A2M	247	A2M_N247	iITILEEEmnVSVcGLYTYGkPVPGHVTVSIcR	HexNAc(5)Hex(4)Fuc(1)	M9	A2M_N247_HexNAc(5)Hex(4)Fuc(1)	6	6018.88	1003.99	1003.99	1003.99	8.20003	1	6.72	479.4	383.4	2.2	1.91168e-07	1.0707e-08	0	0	5.9634e-05	1.18189e-05	1.11016e-05	0.000182815
Alpha-2-macroglobulin	A2M	247	A2M_N247	iITILEEEmnVSVcGLYTYGkPVPGHVTVSIcR	HexNAc(5)Hex(4)NeuAc(1)		A2M_N247_HexNAc(5)Hex(4)NeuAc(1)	5	6147.92	1230.39	1230.38	1230.39	-3.96069	4	11.46	797.9	696.9	696.9	3.43628e-12	4.135e-13	0	0	1.072e-09	1.08701e-10	0	0
Alpha-2-macroglobulin	A2M	247	A2M_N247	iITILEEEmnVSVcGLYTYGkPVPGHVTVSIcR	HexNAc(5)Hex(4)NeuAc(1)		A2M_N247_HexNAc(5)Hex(4)NeuAc(1)	6	6147.92	1025.49	1025.49	1025.49	-7.66469	2	11.44	782.9	699.8	699.8	3.63004e-12	4.43415e-13	0	0	1.13244e-09	1.18154e-10	0	0
Alpha-2-macroglobulin	A2M	247	A2M_N247	iITILEEEmnVSVcGLYTYGkPVPGHVTVSIcR	HexNAc(5)Hex(4)NeuAc(1)	M9	A2M_N247_HexNAc(5)Hex(4)NeuAc(1)	5	6163.92	1233.59	1233.58	1233.58	-7.27459	1	6.77	576.5	525.8	525.8	1.69274e-07	8.90482e-09	0	0	5.28046e-05	1.18189e-05	1.12018e-05	0
Alpha-2-macroglobulin	A2M	247	A2M_N247	iITILEEEmnVSVcGLYTYGkPVPGHVTVSIcR	HexNAc(5)Hex(4)NeuAc(1)	M9	A2M_N247_HexNAc(5)Hex(4)NeuAc(1)	6	6163.92	1028.16	1028.16	1028.16	0	2	10.62	721.4	663.7	14.9	2.4168e-11	2.63398e-12	0	0	7.53955e-09	6.38319e-10	0	0
Alpha-2-macroglobulin	A2M	247	A2M_N247	iITILEEEmnVSVcGLYTYGkPVPGHVTVSIcR	HexNAc(5)Hex(5)		A2M_N247_HexNAc(5)Hex(5)	6	6018.88	1003.99	1003.99	1003.99	7.47066	1	8.39	629.4	533.7	6.6	4.07505e-09	2.91017e-10	0	0	1.27127e-06	7.37027e-08	0	0
Alpha-2-macroglobulin	A2M	247	A2M_N247	iITILEEEmnVSVcGLYTYGkPVPGHVTVSIcR	HexNAc(5)Hex(5)Fuc(1)		A2M_N247_HexNAc(5)Hex(5)Fuc(1)	4	6164.94	1541.99	1541.99	1542	2.79484	2	21.69	1255.8	1104.9	293.6	2.02241e-22	5.18495e-23	0	0	6.3092e-20	1.64752e-20	0	0
Alpha-2-macroglobulin	A2M	247	A2M_N247	iITILEEEmnVSVcGLYTYGkPVPGHVTVSIcR	HexNAc(5)Hex(5)Fuc(1)		A2M_N247_HexNAc(5)Hex(5)Fuc(1)	5	6164.94	1233.79	1233.79	1233.81	3.31545	11	23.35	1359.1	1232.1	345.1	4.48531e-24	1.24363e-24	0	0	1.39926e-21	3.87969e-22	0	0
Alpha-2-macroglobulin	A2M	247	A2M_N247	iITILEEEmnVSVcGLYTYGkPVPGHVTVSIcR	HexNAc(5)Hex(5)Fuc(1)		A2M_N247_HexNAc(5)Hex(5)Fuc(1)	6	6164.94	1028.33	1028.33	1028.34	3.11242	7	19.43	1177.3	1054.4	194.8	3.74645e-20	7.11244e-21	0	0	1.16876e-17	2.21433e-18	0	0
Alpha-2-macroglobulin	A2M	247	A2M_N247	iITILEEEmnVSVcGLYTYGkPVPGHVTVSIcR	HexNAc(5)Hex(5)Fuc(1)	M9	A2M_N247_HexNAc(5)Hex(5)Fuc(1)	5	6180.94	1236.99	1236.99	1237	1.66318	5	19.91	1181.1	1001.3	172.8	1.22499e-20	1.88889e-21	0	0	3.82152e-18	5.84354e-19	0	0
Alpha-2-macroglobulin	A2M	247	A2M_N247	iITILEEEmnVSVcGLYTYGkPVPGHVTVSIcR	HexNAc(5)Hex(5)Fuc(1)	M9	A2M_N247_HexNAc(5)Hex(5)Fuc(1)	6	6180.94	1031	1030.99	1031	-0.481319	2	14.56	920.9	823.9	58	2.74866e-15	5.54564e-16	0	0	8.57485e-13	1.59041e-13	0	0
Alpha-2-macroglobulin	A2M	247	A2M_N247	iITILEEEmnVSVcGLYTYGkPVPGHVTVSIcR	HexNAc(5)Hex(5)Fuc(1)NeuAc(1)		A2M_N247_HexNAc(5)Hex(5)Fuc(1)NeuAc(1)	5	6456.04	1292.01	1292.01	1292.01	-1.98884	1	20.56	1240.9	1115.8	31	2.73231e-21	5.78869e-22	0	0	8.52384e-19	1.8051e-19	0	0
Alpha-2-macroglobulin	A2M	247	A2M_N247	iITILEEEmnVSVcGLYTYGkPVPGHVTVSIcR	HexNAc(5)Hex(5)Fuc(1)NeuAc(1)		A2M_N247_HexNAc(5)Hex(5)Fuc(1)NeuAc(1)	6	6456.04	1076.85	1076.85	1076.85	5.12776	1	13.22	857.2	780.1	780.1	6.05411e-14	1.08231e-14	0	0	1.88867e-11	3.31682e-12	0	0
Alpha-2-macroglobulin	A2M	247	A2M_N247	iITILEEEmnVSVcGLYTYGkPVPGHVTVSIcR	HexNAc(5)Hex(5)NeuAc(1)		A2M_N247_HexNAc(5)Hex(5)NeuAc(1)	5	6309.98	1262.8	1262.81	1262.82	8.74853	2	20.32	1245.2	1148.2	1148.2	4.76866e-21	9.36866e-22	0	0	1.48765e-18	2.92417e-19	0	0
Alpha-2-macroglobulin	A2M	247	A2M_N247	iITILEEEmnVSVcGLYTYGkPVPGHVTVSIcR	HexNAc(5)Hex(5)NeuAc(1)		A2M_N247_HexNAc(5)Hex(5)NeuAc(1)	6	6309.98	1052.5	1052.51	1052.51	11.8132	1	6.63	492.6	427.8	427.8	2.35936e-07	1.33259e-08	0	0	7.35982e-05	1.18189e-05	1.0943e-05	0
Alpha-2-macroglobulin	A2M	247	A2M_N247	iITILEEEmnVSVcGLYTYGkPVPGHVTVSIcR	HexNAc(5)Hex(6)		A2M_N247_HexNAc(5)Hex(6)	5	6180.94	1236.99	1236.99	1237	3.08995	4	24.91	1429.4	1299.7	388.4	1.22499e-25	3.28644e-26	0	0	3.82152e-23	1.02525e-23	0	0
Alpha-2-macroglobulin	A2M	247	A2M_N247	iITILEEEmnVSVcGLYTYGkPVPGHVTVSIcR	HexNAc(6)Hex(3)		A2M_N247_HexNAc(6)Hex(3)	6	5897.86	983.815	983.817	983.817	1.9151	1	5.3	493.2	370.2	22.4	4.96282e-06	6.37902e-06	6.21775e-06	0.0001665	0.00154455	7.82572e-05	7.8193e-05	0.000991408
Alpha-2-macroglobulin	A2M	247	A2M_N247	iITILEEEmnVSVcGLYTYGkPVPGHVTVSIcR	HexNAc(6)Hex(3)Fuc(1)		A2M_N247_HexNAc(6)Hex(3)Fuc(1)	5	6043.91	1209.59	1209.59	1209.6	7.33611	13	13.39	852.3	740.8	740.8	4.0508e-14	6.66904e-15	0	0	1.26371e-11	1.95335e-12	0	0
Alpha-2-macroglobulin	A2M	247	A2M_N247	iITILEEEmnVSVcGLYTYGkPVPGHVTVSIcR	HexNAc(6)Hex(3)Fuc(1)		A2M_N247_HexNAc(6)Hex(3)Fuc(1)	6	6043.91	1008.16	1008.16	1008.17	5.82092	13	14.77	940.9	870.9	870.9	1.68768e-15	3.65297e-16	0	0	5.26497e-13	1.05918e-13	0	0
Alpha-2-macroglobulin	A2M	247	A2M_N247	iITILEEEmnVSVcGLYTYGkPVPGHVTVSIcR	HexNAc(6)Hex(3)Fuc(1)	M9	A2M_N247_HexNAc(6)Hex(3)Fuc(1)	5	6059.91	1212.79	1212.8	1212.8	8.06613	1	6.88	530.1	390.9	5.3	1.32355e-07	6.63852e-09	0	0	4.12885e-05	1.18189e-05	1.13811e-05	0
Alpha-2-macroglobulin	A2M	247	A2M_N247	iITILEEEmnVSVcGLYTYGkPVPGHVTVSIcR	HexNAc(6)Hex(3)Fuc(1)	M9	A2M_N247_HexNAc(6)Hex(3)Fuc(1)	6	6059.91	1010.82	1010.83	1010.83	7.79192	3	12.39	818.5	729.6	8.2	4.07505e-13	5.65307e-14	0	0	1.27127e-10	1.60902e-11	0	0
Alpha-2-macroglobulin	A2M	247	A2M_N247	iITILEEEmnVSVcGLYTYGkPVPGHVTVSIcR	HexNAc(6)Hex(3)Fuc(2)		A2M_N247_HexNAc(6)Hex(3)Fuc(2)	5	6189.97	1238.8	1238.8	1238.81	5.0077	4	11.74	771.9	580.8	580.8	1.82386e-12	2.48889e-13	0	0	5.68979e-10	7.12399e-11	0	0
Alpha-2-macroglobulin	A2M	247	A2M_N247	iITILEEEmnVSVcGLYTYGkPVPGHVTVSIcR	HexNAc(6)Hex(3)Fuc(2)		A2M_N247_HexNAc(6)Hex(3)Fuc(2)	6	6189.97	1032.5	1032.51	1032.51	7.17532	1	12.36	829.6	725.4	725.4	4.33972e-13	7.10133e-14	0	0	1.35384e-10	2.14744e-11	0	0
Alpha-2-macroglobulin	A2M	247	A2M_N247	iITILEEEmnVSVcGLYTYGkPVPGHVTVSIcR	HexNAc(6)Hex(3)Fuc(2)	M9	A2M_N247_HexNAc(6)Hex(3)Fuc(2)	5	6205.97	1242	1242.01	1242.01	5.72433	1	6.87	502.4	400.5	2.1	1.33538e-07	6.7102e-09	0	0	4.16573e-05	1.18189e-05	1.13729e-05	0
Alpha-2-macroglobulin	A2M	247	A2M_N247	iITILEEEmnVSVcGLYTYGkPVPGHVTVSIcR	HexNAc(6)Hex(3)Fuc(2)	M9	A2M_N247_HexNAc(6)Hex(3)Fuc(2)	6	6205.97	1035.17	1035.17	1035.17	1.11022	1	7.29	507	404	2.7	5.13783e-08	2.73176e-09	0	0	1.6028e-05	6.86814e-07	0	0
Alpha-2-macroglobulin	A2M	247	A2M_N247	iITILEEEmnVSVcGLYTYGkPVPGHVTVSIcR	HexNAc(6)Hex(4)		A2M_N247_HexNAc(6)Hex(4)	5	6059.91	1212.79	1212.79	1212.8	7.45993	10	12.35	825.5	619.7	42.1	4.48531e-13	7.17316e-14	0	0	1.39926e-10	2.16851e-11	0	0
Alpha-2-macroglobulin	A2M	247	A2M_N247	iITILEEEmnVSVcGLYTYGkPVPGHVTVSIcR	HexNAc(6)Hex(4)		A2M_N247_HexNAc(6)Hex(4)	6	6059.91	1010.82	1010.82	1010.83	5.47822	8	13.39	896.9	818.8	92.2	4.07505e-14	6.67292e-15	0	0	1.27127e-11	1.95483e-12	0	0
Alpha-2-macroglobulin	A2M	247	A2M_N247	iITILEEEmnVSVcGLYTYGkPVPGHVTVSIcR	HexNAc(6)Hex(4)	M9	A2M_N247_HexNAc(6)Hex(4)	5	6075.9	1215.99	1216	1216	7.27546	1	6.7	564.2	383.7	383.7	1.98001e-07	1.0966e-08	0	0	6.17654e-05	1.18189e-05	1.10856e-05	0.000187336
Alpha-2-macroglobulin	A2M	247	A2M_N247	iITILEEEmnVSVcGLYTYGkPVPGHVTVSIcR	HexNAc(6)Hex(4)	M9	A2M_N247_HexNAc(6)Hex(4)	6	6075.9	1013.49	1013.49	1013.5	3.39579	2	6.92	522	438.2	438.2	1.20129e-07	6.16864e-09	0	0	3.74746e-05	1.18189e-05	1.13541e-05	0.000187336
Alpha-2-macroglobulin	A2M	247	A2M_N247	iITILEEEmnVSVcGLYTYGkPVPGHVTVSIcR	HexNAc(6)Hex(4)NeuAc(1)		A2M_N247_HexNAc(6)Hex(4)NeuAc(1)	5	6351	1271.01	1271.01	1271.02	8.92347	8	10.29	712.4	606.1	606.1	5.18132e-11	5.02514e-12	0	0	1.61639e-08	1.2335e-09	0	0
Alpha-2-macroglobulin	A2M	247	A2M_N247	iITILEEEmnVSVcGLYTYGkPVPGHVTVSIcR	HexNAc(6)Hex(4)NeuAc(1)		A2M_N247_HexNAc(6)Hex(4)NeuAc(1)	6	6351	1059.34	1059.34	1059.35	7.32475	16	12.22	841.3	722.9	722.9	6.05411e-13	9.98714e-14	0	0	1.88867e-10	3.06187e-11	0	0
Alpha-2-macroglobulin	A2M	247	A2M_N247	iITILEEEmnVSVcGLYTYGkPVPGHVTVSIcR	HexNAc(6)Hex(5)Fuc(1)		A2M_N247_HexNAc(6)Hex(5)Fuc(1)	6	6368.02	1062.18	1062.18	1062.19	6.7928	3	8.31	638.2	560.6	13.3	4.9373e-09	3.34395e-10	0	0	1.54026e-06	8.38962e-08	0	0
Alpha-2-macroglobulin	A2M	247	A2M_N247	iITILEEEmnVSVcGLYTYGkPVPGHVTVSIcR	HexNAc(6)Hex(5)Fuc(1)NeuAc(1)		A2M_N247_HexNAc(6)Hex(5)Fuc(1)NeuAc(1)	5	6659.11	1332.63	1332.63	1332.63	3.9166	1	7.16	517.2	405	405	6.85263e-08	3.49799e-09	0	0	2.13773e-05	1.18189e-05	1.17242e-05	0.000192197
Alpha-2-macroglobulin	A2M	247	A2M_N247	iITILEEEmnVSVcGLYTYGkPVPGHVTVSIcR	HexNAc(6)Hex(5)Fuc(1)NeuAc(1)		A2M_N247_HexNAc(6)Hex(5)Fuc(1)NeuAc(1)	6	6659.11	1110.69	1110.7	1110.7	9.56901	1	6.52	462.5	381.3	381.3	3.0196e-07	1.86099e-08	0	0	9.41919e-05	1.18189e-05	1.06962e-05	0.000192197
Alpha-2-macroglobulin	A2M	247	A2M_N247	iITILEEEmnVSVcGLYTYGkPVPGHVTVSIcR	HexNAc(6)Hex(6)	M9	A2M_N247_HexNAc(6)Hex(6)	4	6400.01	1600.76	1600.75	1600.76	-3.17353	23	14.76	908.6	696.7	696.7	1.75566e-15	3.71384e-16	0	0	5.47705e-13	1.07949e-13	0	0
Alpha-2-macroglobulin	A2M	247	A2M_N247	iITILEEEmnVSVcGLYTYGkPVPGHVTVSIcR	HexNAc(6)Hex(6)	M9	A2M_N247_HexNAc(6)Hex(6)	5	6400.01	1280.81	1280.8	1280.81	-2.15172	65	16.62	1033.2	890.3	890.3	2.40242e-17	5.53867e-18	0	0	7.4947e-15	1.62543e-15	0	0
Alpha-2-macroglobulin	A2M	247	A2M_N247	iITILEEEmnVSVcGLYTYGkPVPGHVTVSIcR	HexNAc(6)Hex(6)	M9	A2M_N247_HexNAc(6)Hex(6)	6	6400.01	1067.51	1067.5	1067.51	-2.62512	43	15.77	974.6	842.3	842.3	1.68768e-16	4.10899e-17	0	0	5.26497e-14	1.2148e-14	0	0
Alpha-2-macroglobulin	A2M	247	A2M_N247	iITILEEEmnVSVcGLYTYGkPVPGHVTVSIcR	HexNAc(4)Hex(4)Fuc(1)NeuAc(1)Na(1)		A2M_N247_HexNAc(4)Hex(4)Fuc(1)NeuAc(1)	4	6112.89	1528.98	1528.99	1528.99	7.97578	1	6.66	464.9	389.9	389.9	2.19351e-07	1.20543e-08	0	0	6.84251e-05	1.18189e-05	1.10215e-05	0
Alpha-2-macroglobulin	A2M	247	A2M_N247	iITILEEEmnVSVcGLYTYGkPVPGHVTVSIcR	HexNAc(4)Hex(4)Fuc(1)NeuAc(1)Na(1)		A2M_N247_HexNAc(4)Hex(4)Fuc(1)NeuAc(1)	6	6112.89	1019.65	1019.66	1019.66	4.48561	2	13.3	861.4	802.8	802.8	5.02674e-14	8.564e-15	0	0	1.56817e-11	2.58744e-12	0	0
Alpha-2-macroglobulin	A2M	247	A2M_N247	iITILEEEmnVSVcGLYTYGkPVPGHVTVSIcR	HexNAc(4)Hex(5)Fuc(1)NeuAc(1)Na(1)		A2M_N247_HexNAc(4)Hex(5)Fuc(1)NeuAc(1)	5	6274.94	1255.79	1255.8	1255.8	6.76899	1	19.16	1163.3	1070.5	1070.5	6.95196e-20	1.25064e-20	0	0	2.16876e-17	3.81628e-18	0	0
Alpha-2-macroglobulin	A2M	247	A2M_N247	iITILEEEmnVSVcGLYTYGkPVPGHVTVSIcR	HexNAc(4)Hex(5)NeuAc(1)Na(1)		A2M_N247_HexNAc(4)Hex(5)NeuAc(1)	5	6128.88	1226.58	1226.58	1226.59	3.48498	5	13.74	882.3	622.6	51.3	1.82386e-14	3.3734e-15	0	0	5.68979e-12	9.99363e-13	0	0
Alpha-2-macroglobulin	A2M	247	A2M_N247	iITILEEEmnVSVcGLYTYGkPVPGHVTVSIcR	HexNAc(4)Hex(5)NeuAc(1)Na(1)		A2M_N247_HexNAc(4)Hex(5)NeuAc(1)	6	6128.88	1022.32	1022.32	1022.33	5.32512	5	15.43	971.9	810.8	56	3.74645e-16	7.43282e-17	0	0	1.16876e-13	2.11463e-14	0	0
Alpha-2-macroglobulin	A2M	247	A2M_N247	iITILEEEmnVSVcGLYTYGkPVPGHVTVSIcR	HexNAc(4)Hex(5)NeuAc(2)Na(1)		A2M_N247_HexNAc(4)Hex(5)NeuAc(2)	5	6419.98	1284.8	1284.8	1284.81	5.14825	3	15.16	991.7	858.8	858.8	6.95196e-16	1.34593e-16	0	0	2.16876e-13	4.00652e-14	0	0
Alpha-2-macroglobulin	A2M	247	A2M_N247	iITILEEEmnVSVcGLYTYGkPVPGHVTVSIcR	HexNAc(4)Hex(5)NeuAc(2)Na(1)		A2M_N247_HexNAc(4)Hex(5)NeuAc(2)	6	6419.98	1070.84	1070.84	1070.84	4.88943	1	6.86	521.6	444.2	444.2	1.38438e-07	7.01142e-09	0	0	4.31859e-05	1.18189e-05	1.1354e-05	0
Alpha-2-macroglobulin	A2M	247	A2M_N247	iITILEEEmnVSVcGLYTYGkPVPGHVTVSIcR	HexNAc(3)Hex(6)NeuAc(1)Na(1)	M9	A2M_N247_HexNAc(3)Hex(6)NeuAc(1)	5	6103.85	1221.58	1221.58	1221.58	4.80189	2	10.29	735.9	579.4	579.4	5.18132e-11	5.02575e-12	0	0	1.61639e-08	1.23377e-09	0	0
Alpha-2-macroglobulin	A2M	247	A2M_N247	iITILEEEmnVSVcGLYTYGkPVPGHVTVSIcR	HexNAc(3)Hex(6)NeuAc(1)Na(1)	M9	A2M_N247_HexNAc(3)Hex(6)NeuAc(1)	6	6103.85	1018.15	1018.15	1018.15	0.600441	1	7.1	494.3	456.5	456.5	7.91696e-08	4.07222e-09	0	0	2.46975e-05	1.18189e-05	1.16667e-05	0
Alpha-2-macroglobulin	A2M	247	A2M_N247	iITILEEEmnVSVcGLYTYGkPVPGHVTVSIcR	HexNAc(4)Hex(5)NeuAc(1)Na(1)	M9	A2M_N247_HexNAc(4)Hex(5)NeuAc(1)	5	6144.88	1229.78	1229.77	1229.79	3.38174	13	17.24	1069.2	920.8	920.8	5.78812e-18	1.29919e-18	0	0	1.80569e-15	3.91635e-16	0	0
Alpha-2-macroglobulin	A2M	247	A2M_N247	iITILEEEmnVSVcGLYTYGkPVPGHVTVSIcR	HexNAc(4)Hex(5)NeuAc(1)Na(1)	M9	A2M_N247_HexNAc(4)Hex(5)NeuAc(1)	6	6144.88	1024.99	1024.98	1024.99	0.989969	17	13.58	884.6	732.6	732.6	2.62965e-14	4.68283e-15	0	0	8.20357e-12	1.3919e-12	0	0
Alpha-2-macroglobulin	A2M	247	A2M_N247	iITILEEEmnVSVcGLYTYGkPVPGHVTVSIcR	HexNAc(4)Hex(5)NeuAc(2)Na(1)	M9	A2M_N247_HexNAc(4)Hex(5)NeuAc(2)	5	6435.97	1288	1288	1288.01	7.1557	9	12.35	829.5	682.8	682.8	4.48531e-13	7.175e-14	0	0	1.39926e-10	2.16923e-11	0	0
Alpha-2-macroglobulin	A2M	247	A2M_N247	iITILEEEmnVSVcGLYTYGkPVPGHVTVSIcR	HexNAc(4)Hex(5)NeuAc(2)Na(1)	M9	A2M_N247_HexNAc(4)Hex(5)NeuAc(2)	6	6435.97	1073.5	1073.5	1073.51	3.5824	12	14.62	910.6	792.7	792.7	2.4168e-15	4.8762e-16	0	0	7.53955e-13	1.39659e-13	0	0
Alpha-2-macroglobulin	A2M	247	A2M_N247	iITILEEEmnVSVcGLYTYGkPVPGHVTVSIcR	HexNAc(4)Hex(5)NeuAc(2)Na(2)	M9	A2M_N247_HexNAc(4)Hex(5)NeuAc(2)	6	6457.95	1077.16	1077.17	1077.17	1.46951	2	8.61	647.3	516.2	516.2	2.46178e-09	1.88169e-10	0	0	7.67988e-07	4.63942e-08	0	0
Alpha-2-macroglobulin	A2M	396	A2M_N396	gNEANYYSnATTDEHGLVQFSINTTNVMGTSLTVR	HexNAc(5)Hex(6)Fuc(1)NeuAc(3)		A2M_N396_HexNAc(5)Hex(6)Fuc(1)NeuAc(3)	5	7041	1409.01	1409.01	1409.01	3.15509	1	6.36	468.7	468.7	15.1	4.31657e-07	2.85803e-08	0	0	0.000134643	2.10473e-05	2.06889e-05	0.000347766
Alpha-2-macroglobulin	A2M	396	A2M_N396	gNEANYYSnATTDEHGLVQFSINTTNVMGTSLTVR	HexNAc(6)Hex(7)Fuc(1)NeuAc(3)	M28	A2M_N396_HexNAc(6)Hex(7)Fuc(1)NeuAc(3)	5	7422.12	1485.23	1485.23	1485.25	3.82474	5	8.23	637.2	637.2	26.8	5.95298e-09	4.10722e-10	0	0	1.85711e-06	1.07824e-07	0	0
Alpha-2-macroglobulin	A2M	396	A2M_N396	gNEANYYSnATTDEHGLVQFSINTTNVMGTSLTVR	HexNAc(6)Hex(7)Fuc(1)NeuAc(4)	M28	A2M_N396_HexNAc(6)Hex(7)Fuc(1)NeuAc(4)	5	7713.22	1543.45	1543.44	1543.47	1.18379	28	8.16	644.3	608.9	20.7	6.85743e-09	4.49305e-10	0	0	2.13927e-06	1.16649e-07	0	0
Alpha-2-macroglobulin	A2M	396	A2M_N396	gNEANYYSnATTDEHGLVQFSINTTNVMGTSLTVR	HexNAc(6)Hex(7)Fuc(1)NeuAc(4)		A2M_N396_HexNAc(6)Hex(7)Fuc(1)NeuAc(4)	5	7697.23	1540.25	1540.24	1540.26	1.54949	4	6.71	532.7	532.7	9.2	1.95014e-07	1.08566e-08	0	0	6.08337e-05	1.18189e-05	1.05872e-05	0.000176523
Alpha-2-macroglobulin	A2M	396	A2M_N396	gNEANYYSnATTDEHGLVQFSINTTNVMGTSLTVR	HexNAc(6)Hex(7)Fuc(3)NeuAc(4)	M28	A2M_N396_HexNAc(6)Hex(7)Fuc(3)NeuAc(4)	5	8005.34	1601.87	1601.86	1601.88	-2.14209	40	8.07	624.9	624.9	31.9	8.51479e-09	5.41516e-10	0	0	2.65631e-06	1.40837e-07	0	0
Alpha-2-macroglobulin	A2M	396	A2M_N396	gNEANYYSnATTDEHGLVQFSINTTNVMGTSLTVR	HexNAc(6)Hex(7)NeuAc(4)Na(1)	M28	A2M_N396_HexNAc(6)Hex(7)NeuAc(4)	5	7589.14	1518.63	1518.64	1518.65	7.78375	27	9	683.9	682.5	55.8	1.00375e-09	7.59127e-11	0	0	3.13134e-07	1.96301e-08	0	0
Alpha-2-macroglobulin	A2M	396	A2M_N396	gNEANYYSnATTDEHGLVQFSINTTNVMGTSLTVR	HexNAc(6)Hex(7)NeuAc(4)Na(1)		A2M_N396_HexNAc(6)Hex(7)NeuAc(4)	5	7573.15	1515.44	1515.45	1515.45	7.67745	2	6.33	470.8	470.8	5	4.70914e-07	3.13746e-08	0	0	0.000146887	2.10473e-05	2.05288e-05	0.000345006
Alpha-2-macroglobulin	A2M	410	A2M_N410	gNEANYYSnATTDEHGLVQFSINTTNVMGTSLTVR	HexNAc(6)Hex(7)Fuc(1)NeuAc(3)	M28	A2M_N410_HexNAc(6)Hex(7)Fuc(1)NeuAc(3)	5	7422.12	1485.23	1485.22	1485.22	-7.89786	1	6.38	469.9	469.9	5.2	4.19483e-07	2.78857e-08	0	0	0.000130847	2.10473e-05	2.07312e-05	0.000348432
Alpha-2-macroglobulin	A2M	410	A2M_N410	gNEANYYSnATTDEHGLVQFSINTTNVMGTSLTVR	HexNAc(6)Hex(7)Fuc(1)NeuAc(4)	M28	A2M_N410_HexNAc(6)Hex(7)Fuc(1)NeuAc(4)	5	7713.22	1543.45	1543.45	1543.46	2.92024	3	6.68	566.7	520.7	13.2	2.07728e-07	1.15086e-08	0	0	6.47995e-05	1.18189e-05	1.10038e-05	0.000181851
Alpha-2-macroglobulin	A2M	410	A2M_N410	gNEANYYSnATTDEHGLVQFSINTTNVMGTSLTVR	HexNAc(6)Hex(7)Fuc(1)NeuAc(4)		A2M_N410_HexNAc(6)Hex(7)Fuc(1)NeuAc(4)	5	7697.23	1540.25	1540.25	1540.26	4.05128	4	10.34	735.7	735.7	25.1	4.51934e-11	4.44176e-12	0	0	1.40988e-08	1.13009e-09	0	0
Alpha-2-macroglobulin	A2M	410	A2M_N410	gNEANYYSnATTDEHGLVQFSINTTNVMGTSLTVR	HexNAc(6)Hex(7)Fuc(3)NeuAc(4)	M28	A2M_N410_HexNAc(6)Hex(7)Fuc(3)NeuAc(4)	5	8005.34	1601.87	1601.86	1601.88	-1.56744	7	6.71	492	492	9.1	1.95014e-07	1.08593e-08	0	0	6.08337e-05	1.18189e-05	1.06543e-05	0.000182548
Alpha-2-macroglobulin	A2M	410	A2M_N410	gNEANYYSnATTDEHGLVQFSINTTNVMGTSLTVR	HexNAc(6)Hex(7)Fuc(3)NeuAc(4)		A2M_N410_HexNAc(6)Hex(7)Fuc(3)NeuAc(4)	5	7989.34	1598.67	1598.67	1598.67	-3.56538	2	8.17	648.2	648.2	9.7	6.77041e-09	4.43277e-10	0	0	2.11212e-06	1.15681e-07	0	0
Alpha-2-macroglobulin	A2M	410	A2M_N410	gNEANYYSnATTDEHGLVQFSINTTNVMGTSLTVR	HexNAc(6)Hex(7)NeuAc(4)Na(1)	M28	A2M_N410_HexNAc(6)Hex(7)NeuAc(4)	5	7589.14	1518.63	1518.65	1518.65	8.00024	2	6.87	584	584	3.2	1.34682e-07	6.76289e-09	0	0	4.20142e-05	1.18189e-05	1.1368e-05	0.000186359
Alpha-2-macroglobulin	A2M	869	A2M_N869	sLGNVnFTVSAEALESQELcGTEVPSVPEHGR	HexNAc(2)Hex(5)		A2M_N869_HexNAc(2)Hex(5)	3	4859.21	1620.41	1620.4	1620.41	-2.49577	4	19.7	1173.1	1084.5	1084.5	1.99674e-20	4.41954e-21	0	0	6.22913e-18	1.37303e-18	0	0
Alpha-2-macroglobulin	A2M	869	A2M_N869	sLGNVnFTVSAEALESQELcGTEVPSVPEHGR	HexNAc(2)Hex(5)		A2M_N869_HexNAc(2)Hex(5)	4	4859.21	1215.56	1215.55	1215.57	-0.546211	231	17.91	1095.8	1067.4	1067.4	1.22499e-18	2.36815e-19	0	0	3.82152e-16	7.20794e-17	0	0
Alpha-2-macroglobulin	A2M	869	A2M_N869	sLGNVnFTVSAEALESQELcGTEVPSVPEHGR	HexNAc(2)Hex(5)		A2M_N869_HexNAc(2)Hex(5)	5	4859.21	972.649	972.644	972.653	-0.439134	13	16.91	1000.4	1000.4	1000.4	1.23232e-17	2.97549e-18	0	0	3.84439e-15	9.12799e-16	0	0
Alpha-2-macroglobulin	A2M	869	A2M_N869	sLGNVnFTVSAEALESQELcGTEVPSVPEHGR	HexNAc(2)Hex(6)		A2M_N869_HexNAc(2)Hex(6)	4	5021.27	1256.07	1256.07	1256.08	-0.123413	16	17.91	1064.6	957.5	957.5	1.22499e-18	2.48573e-19	0	0	3.82152e-16	7.58482e-17	0	0
Alpha-2-macroglobulin	A2M	869	A2M_N869	sLGNVnFTVSAEALESQELcGTEVPSVPEHGR	HexNAc(2)Hex(6)		A2M_N869_HexNAc(2)Hex(6)	5	5021.27	1005.06	1005.06	1005.06	-0.325283	3	16.77	1026.9	933.9	933.9	1.68768e-17	4.31349e-18	0	0	5.26497e-15	1.29459e-15	0	0
Alpha-2-macroglobulin	A2M	869	A2M_N869	sLGNVnFTVSAEALESQELcGTEVPSVPEHGR	HexNAc(3)Hex(3)		A2M_N869_HexNAc(3)Hex(3)	3	4738.19	1580.07	1580.07	1580.08	2.53261	2	18.91	1142.5	1093.5	1093.5	1.226e-19	2.30093e-20	0	0	3.82469e-17	7.09046e-18	0	0
Alpha-2-macroglobulin	A2M	869	A2M_N869	sLGNVnFTVSAEALESQELcGTEVPSVPEHGR	HexNAc(3)Hex(3)		A2M_N869_HexNAc(3)Hex(3)	4	4738.19	1185.3	1185.3	1185.31	0.564962	58	18.74	1118.8	1082.8	1082.8	1.82386e-19	3.47116e-20	0	0	5.68979e-17	1.07877e-17	0	0
Alpha-2-macroglobulin	A2M	869	A2M_N869	sLGNVnFTVSAEALESQELcGTEVPSVPEHGR	HexNAc(3)Hex(3)		A2M_N869_HexNAc(3)Hex(3)	5	4738.19	948.443	948.445	948.445	2.27091	1	13.56	876.1	808.9	808.9	2.78399e-14	4.87323e-15	0	0	8.68506e-12	1.42121e-12	0	0
Alpha-2-macroglobulin	A2M	869	A2M_N869	sLGNVnFTVSAEALESQELcGTEVPSVPEHGR	HexNAc(3)Hex(4)		A2M_N869_HexNAc(3)Hex(4)	4	4900.24	1225.82	1225.81	1225.82	-0.622273	7	16.78	1037.5	989.3	989.3	1.67764e-17	4.17059e-18	0	0	5.23365e-15	1.24686e-15	0	0
Alpha-2-macroglobulin	A2M	869	A2M_N869	sLGNVnFTVSAEALESQELcGTEVPSVPEHGR	HexNAc(3)Hex(4)		A2M_N869_HexNAc(3)Hex(4)	5	4900.24	980.854	980.846	980.846	-8.37306	1	10.44	706.2	700.5	700.5	3.63004e-11	3.75882e-12	0	0	1.13244e-08	9.16447e-10	0	0
Alpha-2-macroglobulin	A2M	869	A2M_N869	sLGNVnFTVSAEALESQELcGTEVPSVPEHGR	HexNAc(3)Hex(4)NeuAc(1)		A2M_N869_HexNAc(3)Hex(4)NeuAc(1)	4	5191.34	1298.59	1298.58	1298.6	2.96332	25	18.91	1143.9	1112.5	1112.5	1.22499e-19	2.23465e-20	0	0	3.82152e-17	6.8805e-18	0	0
Alpha-2-macroglobulin	A2M	869	A2M_N869	sLGNVnFTVSAEALESQELcGTEVPSVPEHGR	HexNAc(3)Hex(4)NeuAc(1)		A2M_N869_HexNAc(3)Hex(4)NeuAc(1)	5	5191.34	1039.07	1039.07	1039.08	2.92353	5	16.91	1031	1027.6	1027.6	1.23232e-17	2.97296e-18	0	0	3.84439e-15	9.11971e-16	0	0
Alpha-2-macroglobulin	A2M	869	A2M_N869	sLGNVnFTVSAEALESQELcGTEVPSVPEHGR	HexNAc(3)Hex(5)		A2M_N869_HexNAc(3)Hex(5)	4	5062.29	1266.33	1266.33	1266.33	-1.15758	3	17.78	1066.5	971.8	971.8	1.67764e-18	3.74484e-19	0	0	5.23365e-16	1.13558e-16	0	0
Alpha-2-macroglobulin	A2M	869	A2M_N869	sLGNVnFTVSAEALESQELcGTEVPSVPEHGR	HexNAc(3)Hex(5)		A2M_N869_HexNAc(3)Hex(5)	5	5062.29	1013.26	1013.26	1013.26	-1.75612	1	14.56	914.2	864.2	864.2	2.74866e-15	5.55697e-16	0	0	8.57485e-13	1.59465e-13	0	0
Alpha-2-macroglobulin	A2M	869	A2M_N869	sLGNVnFTVSAEALESQELcGTEVPSVPEHGR	HexNAc(3)Hex(5)Fuc(1)		A2M_N869_HexNAc(3)Hex(5)Fuc(1)	4	5208.35	1302.84	1302.84	1302.85	0.404031	15	13.3	862.3	805.6	805.6	4.99684e-14	8.55646e-15	0	0	1.55884e-11	2.58516e-12	0	0
Alpha-2-macroglobulin	A2M	869	A2M_N869	sLGNVnFTVSAEALESQELcGTEVPSVPEHGR	HexNAc(3)Hex(5)NeuAc(1)		A2M_N869_HexNAc(3)Hex(5)NeuAc(1)	4	5353.39	1339.1	1339.1	1339.11	2.90457	34	17.56	1079.4	981.1	981.1	2.76743e-18	6.23797e-19	0	0	8.6334e-16	1.87542e-16	0	0
Alpha-2-macroglobulin	A2M	869	A2M_N869	sLGNVnFTVSAEALESQELcGTEVPSVPEHGR	HexNAc(3)Hex(5)NeuAc(1)		A2M_N869_HexNAc(3)Hex(5)NeuAc(1)	5	5353.39	1071.48	1071.47	1071.49	2.25812	18	15.35	966	931.2	931.2	4.51215e-16	9.05042e-17	0	0	1.40763e-13	2.59844e-14	0	0
Alpha-2-macroglobulin	A2M	869	A2M_N869	sLGNVnFTVSAEALESQELcGTEVPSVPEHGR	HexNAc(3)Hex(6)		A2M_N869_HexNAc(3)Hex(6)	4	5224.35	1306.84	1306.84	1306.85	1.25332	18	19.78	1173.3	1126.9	1126.9	1.67764e-20	3.3414e-21	0	0	5.23365e-18	1.04077e-18	0	0
Alpha-2-macroglobulin	A2M	869	A2M_N869	sLGNVnFTVSAEALESQELcGTEVPSVPEHGR	HexNAc(3)Hex(6)		A2M_N869_HexNAc(3)Hex(6)	5	5224.35	1045.67	1045.67	1045.68	1.94707	7	14.74	911.7	876.4	876.4	1.83477e-15	4.02502e-16	0	0	5.72384e-13	1.16057e-13	0	0
Alpha-2-macroglobulin	A2M	869	A2M_N869	sLGNVnFTVSAEALESQELcGTEVPSVPEHGR	HexNAc(3)Hex(6)Fuc(1)		A2M_N869_HexNAc(3)Hex(6)Fuc(1)	4	5370.4	1343.36	1343.35	1343.36	-0.35966	23	12.22	809	760.1	760.1	6.01809e-13	9.97672e-14	0	0	1.87743e-10	3.05786e-11	0	0
Alpha-2-macroglobulin	A2M	869	A2M_N869	sLGNVnFTVSAEALESQELcGTEVPSVPEHGR	HexNAc(3)Hex(6)Fuc(1)		A2M_N869_HexNAc(3)Hex(6)Fuc(1)	5	5370.4	1074.89	1074.88	1074.89	-3.55666	7	8.62	636	636	636	2.4168e-09	1.83433e-10	0	0	7.53955e-07	4.48255e-08	0	0
Alpha-2-macroglobulin	A2M	869	A2M_N869	sLGNVnFTVSAEALESQELcGTEVPSVPEHGR	HexNAc(3)Hex(6)NeuAc(1)		A2M_N869_HexNAc(3)Hex(6)NeuAc(1)	4	5515.44	1379.62	1379.61	1379.63	1.48223	60	19.91	1163.5	1113.6	1113.6	1.22499e-20	2.22583e-21	0	0	3.82152e-18	6.90317e-19	0	0
Alpha-2-macroglobulin	A2M	869	A2M_N869	sLGNVnFTVSAEALESQELcGTEVPSVPEHGR	HexNAc(3)Hex(6)NeuAc(1)		A2M_N869_HexNAc(3)Hex(6)NeuAc(1)	5	5515.44	1103.89	1103.89	1103.9	1.92925	68	17.91	1079.3	1040.1	1040.1	1.23232e-18	2.70816e-19	0	0	3.84439e-16	8.29728e-17	0	0
Alpha-2-macroglobulin	A2M	869	A2M_N869	sLGNVnFTVSAEALESQELcGTEVPSVPEHGR	HexNAc(4)Hex(3)		A2M_N869_HexNAc(4)Hex(3)	4	4941.27	1236.07	1236.07	1236.08	1.75724	5	16.91	1024.2	980.4	980.4	1.22499e-17	2.80192e-18	0	0	3.82152e-15	8.55872e-16	0	0
Alpha-2-macroglobulin	A2M	869	A2M_N869	sLGNVnFTVSAEALESQELcGTEVPSVPEHGR	HexNAc(4)Hex(3)		A2M_N869_HexNAc(4)Hex(3)	5	4941.27	989.059	989.059	989.067	4.0865	2	13.77	859.6	793.7	793.7	1.68768e-14	3.12938e-15	0	0	5.26497e-12	9.37652e-13	0	0
Alpha-2-macroglobulin	A2M	869	A2M_N869	sLGNVnFTVSAEALESQELcGTEVPSVPEHGR	HexNAc(4)Hex(3)Fuc(1)		A2M_N869_HexNAc(4)Hex(3)Fuc(1)	4	5087.32	1272.59	1272.58	1272.6	7.15092	64	13.39	891.1	827.1	827.1	4.0508e-14	6.67033e-15	0	0	1.26371e-11	1.95384e-12	0	0
Alpha-2-macroglobulin	A2M	869	A2M_N869	sLGNVnFTVSAEALESQELcGTEVPSVPEHGR	HexNAc(4)Hex(3)Fuc(1)		A2M_N869_HexNAc(4)Hex(3)Fuc(1)	5	5087.32	1018.27	1018.27	1018.28	6.63244	33	11.39	774.5	774.5	774.5	4.07505e-12	4.86828e-13	0	0	1.27127e-09	1.30798e-10	0	0
Alpha-2-macroglobulin	A2M	869	A2M_N869	sLGNVnFTVSAEALESQELcGTEVPSVPEHGR	HexNAc(4)Hex(3)Fuc(1)		A2M_N869_HexNAc(4)Hex(3)Fuc(1)	6	5087.32	848.727	848.733	848.733	7.04103	2	6.7	439.3	435.4	435.4	1.98992e-07	1.10226e-08	0	0	6.20745e-05	1.18189e-05	1.09132e-05	0
Alpha-2-macroglobulin	A2M	869	A2M_N869	sLGNVnFTVSAEALESQELcGTEVPSVPEHGR	HexNAc(4)Hex(4)		A2M_N869_HexNAc(4)Hex(4)	4	5103.32	1276.59	1276.58	1276.6	3.82356	7	16.91	1045.6	966.4	966.4	1.22499e-17	2.89964e-18	0	0	3.82152e-15	8.87933e-16	0	0
Alpha-2-macroglobulin	A2M	869	A2M_N869	sLGNVnFTVSAEALESQELcGTEVPSVPEHGR	HexNAc(4)Hex(4)		A2M_N869_HexNAc(4)Hex(4)	5	5103.32	1021.47	1021.48	1021.48	7.28317	6	9.36	660	660	660	4.33972e-10	3.88532e-11	0	0	1.35384e-07	8.88281e-09	0	0
Alpha-2-macroglobulin	A2M	869	A2M_N869	sLGNVnFTVSAEALESQELcGTEVPSVPEHGR	HexNAc(4)Hex(4)Fuc(1)		A2M_N869_HexNAc(4)Hex(4)Fuc(1)	4	5249.38	1313.1	1313.11	1313.11	5.91594	1	6.73	547.4	427.4	427.4	1.84521e-07	9.85443e-09	0	0	5.75606e-05	1.18189e-05	1.11247e-05	0.000183184
Alpha-2-macroglobulin	A2M	869	A2M_N869	sLGNVnFTVSAEALESQELcGTEVPSVPEHGR	HexNAc(4)Hex(4)Fuc(1)		A2M_N869_HexNAc(4)Hex(4)Fuc(1)	5	5249.38	1050.68	1050.69	1050.69	7.11227	1	6.69	467.3	454.9	454.9	2.03585e-07	1.13304e-08	0	0	6.35072e-05	1.18189e-05	1.10632e-05	0.000183184
Alpha-2-macroglobulin	A2M	869	A2M_N869	sLGNVnFTVSAEALESQELcGTEVPSVPEHGR	HexNAc(4)Hex(4)Fuc(1)NeuAc(1)		A2M_N869_HexNAc(4)Hex(4)Fuc(1)NeuAc(1)	5	5540.47	1108.9	1108.89	1108.89	-7.15823	1	9.38	655	622.6	622.6	4.14547e-10	3.71442e-11	0	0	1.29324e-07	8.41273e-09	0	0
Alpha-2-macroglobulin	A2M	869	A2M_N869	sLGNVnFTVSAEALESQELcGTEVPSVPEHGR	HexNAc(4)Hex(4)NeuAc(1)		A2M_N869_HexNAc(4)Hex(4)NeuAc(1)	4	5394.41	1349.36	1349.35	1349.37	2.03357	54	18.91	1109.6	1066.2	1066.2	1.22499e-19	2.22511e-20	0	0	3.82152e-17	6.85028e-18	0	0
Alpha-2-macroglobulin	A2M	869	A2M_N869	sLGNVnFTVSAEALESQELcGTEVPSVPEHGR	HexNAc(4)Hex(4)NeuAc(1)		A2M_N869_HexNAc(4)Hex(4)NeuAc(1)	5	5394.41	1079.69	1079.68	1079.7	0.892667	36	16.56	1019.3	989.6	989.6	2.78399e-17	6.43979e-18	0	0	8.68506e-15	1.91554e-15	0	0
Alpha-2-macroglobulin	A2M	869	A2M_N869	sLGNVnFTVSAEALESQELcGTEVPSVPEHGR	HexNAc(4)Hex(5)		A2M_N869_HexNAc(4)Hex(5)	4	5265.37	1317.1	1317.1	1317.11	6.41631	7	16.56	1044.8	984.6	984.6	2.76743e-17	6.3806e-18	0	0	8.6334e-15	1.89557e-15	0	0
Alpha-2-macroglobulin	A2M	869	A2M_N869	sLGNVnFTVSAEALESQELcGTEVPSVPEHGR	HexNAc(4)Hex(5)		A2M_N869_HexNAc(4)Hex(5)	5	5265.37	1053.88	1053.89	1053.89	7.89251	5	6.65	440.4	440.3	440.3	2.21956e-07	1.21867e-08	0	0	6.92375e-05	1.18189e-05	1.05239e-05	0
Alpha-2-macroglobulin	A2M	869	A2M_N869	sLGNVnFTVSAEALESQELcGTEVPSVPEHGR	HexNAc(4)Hex(5)Fuc(1)		A2M_N869_HexNAc(4)Hex(5)Fuc(1)	4	5411.43	1353.61	1353.6	1353.62	-0.102992	30	10.63	748	707.8	707.8	2.35666e-11	2.59554e-12	0	0	7.35196e-09	6.23907e-10	0	0
Alpha-2-macroglobulin	A2M	869	A2M_N869	sLGNVnFTVSAEALESQELcGTEVPSVPEHGR	HexNAc(4)Hex(5)Fuc(1)		A2M_N869_HexNAc(4)Hex(5)Fuc(1)	5	5411.43	1083.09	1083.08	1083.1	-1.19868	19	10.5	700.9	700.9	700.9	3.18094e-11	3.24273e-12	0	0	9.92341e-09	7.74177e-10	0	0
Alpha-2-macroglobulin	A2M	869	A2M_N869	sLGNVnFTVSAEALESQELcGTEVPSVPEHGR	HexNAc(4)Hex(5)NeuAc(1)		A2M_N869_HexNAc(4)Hex(5)NeuAc(1)	4	5556.47	1389.87	1389.86	1389.88	1.71559	51	18.56	1114.3	1059	1059	2.76743e-19	5.49576e-20	0	0	8.6334e-17	1.72569e-17	0	0
Alpha-2-macroglobulin	A2M	869	A2M_N869	sLGNVnFTVSAEALESQELcGTEVPSVPEHGR	HexNAc(4)Hex(5)NeuAc(1)		A2M_N869_HexNAc(4)Hex(5)NeuAc(1)	5	5556.47	1112.1	1112.09	1112.11	0.955434	56	17.74	1069.5	1031.9	1031.9	1.83477e-18	4.38702e-19	0	0	5.72384e-16	1.33652e-16	0	0
Alpha-2-macroglobulin	A2M	869	A2M_N869	sLGNVnFTVSAEALESQELcGTEVPSVPEHGR	HexNAc(4)Hex(6)Fuc(1)		A2M_N869_HexNAc(4)Hex(6)Fuc(1)	4	5573.48	1394.13	1394.12	1394.13	-1.26604	8	10.56	717.8	676.7	676.7	2.73231e-11	2.97996e-12	0	0	8.52384e-09	7.26928e-10	0	0
Alpha-2-macroglobulin	A2M	869	A2M_N869	sLGNVnFTVSAEALESQELcGTEVPSVPEHGR	HexNAc(5)Hex(3)Fuc(1)		A2M_N869_HexNAc(5)Hex(3)Fuc(1)	4	5290.4	1323.36	1323.36	1323.36	1.38364	1	7.15	543.9	479.9	479.9	7.05711e-08	3.55186e-09	0	0	2.20152e-05	1.18189e-05	1.17169e-05	0.000191828
Alpha-2-macroglobulin	A2M	869	A2M_N869	sLGNVnFTVSAEALESQELcGTEVPSVPEHGR	HexNAc(5)Hex(3)Fuc(2)		A2M_N869_HexNAc(5)Hex(3)Fuc(2)	4	5436.46	1359.87	1359.88	1359.88	8.55566	2	6.64	490.2	424.2	424.2	2.30242e-07	1.29895e-08	0	0	7.18221e-05	1.18189e-05	1.07645e-05	0.000180832
Alpha-2-macroglobulin	A2M	869	A2M_N869	sLGNVnFTVSAEALESQELcGTEVPSVPEHGR	HexNAc(5)Hex(3)Fuc(2)		A2M_N869_HexNAc(5)Hex(3)Fuc(2)	5	5436.46	1088.1	1088.1	1088.1	5.2295	1	6.42	420	420	420	3.84454e-07	2.50601e-08	0	0	0.000119921	2.10473e-05	2.09104e-05	0.000180832
Alpha-2-macroglobulin	A2M	869	A2M_N869	sLGNVnFTVSAEALESQELcGTEVPSVPEHGR	HexNAc(5)Hex(4)		A2M_N869_HexNAc(5)Hex(4)	5	5306.4	1062.09	1062.08	1062.09	0.745798	2	6.63	450.6	436.5	436.5	2.36373e-07	1.33385e-08	0	0	7.37345e-05	1.18189e-05	1.08522e-05	0.000180603
Alpha-2-macroglobulin	A2M	869	A2M_N869	sLGNVnFTVSAEALESQELcGTEVPSVPEHGR	HexNAc(5)Hex(4)Fuc(1)		A2M_N869_HexNAc(5)Hex(4)Fuc(1)	4	5452.46	1363.87	1363.88	1363.88	8.28709	2	6.76	488	429.1	429.1	1.74795e-07	9.13409e-09	0	0	5.45269e-05	1.18189e-05	1.10389e-05	0.000183688
Alpha-2-macroglobulin	A2M	869	A2M_N869	sLGNVnFTVSAEALESQELcGTEVPSVPEHGR	HexNAc(5)Hex(4)Fuc(1)		A2M_N869_HexNAc(5)Hex(4)Fuc(1)	5	5452.46	1091.3	1091.31	1091.31	7.71304	1	6.52	426.1	411.8	411.8	3.00562e-07	1.85667e-08	0	0	9.37559e-05	1.18189e-05	1.06974e-05	0.000183688
Alpha-2-macroglobulin	A2M	869	A2M_N869	sLGNVnFTVSAEALESQELcGTEVPSVPEHGR	HexNAc(5)Hex(4)NeuAc(1)		A2M_N869_HexNAc(5)Hex(4)NeuAc(1)	5	5597.49	1120.3	1120.3	1120.31	4.35865	4	7.04	455.9	429.2	34.7	9.19196e-08	4.73037e-09	0	0	2.86748e-05	1.18189e-05	1.15663e-05	0.000189681
Alpha-2-macroglobulin	A2M	869	A2M_N869	sLGNVnFTVSAEALESQELcGTEVPSVPEHGR	HexNAc(5)Hex(5)		A2M_N869_HexNAc(5)Hex(5)	4	5468.45	1367.87	1367.88	1367.88	7.36314	1	6.91	521.2	465.7	465.7	1.24283e-07	6.32848e-09	0	0	3.87704e-05	1.18189e-05	1.14176e-05	0.000186916
Alpha-2-macroglobulin	A2M	869	A2M_N869	sLGNVnFTVSAEALESQELcGTEVPSVPEHGR	HexNAc(5)Hex(5)		A2M_N869_HexNAc(5)Hex(5)	5	5468.45	1094.5	1094.5	1094.51	7.74077	2	6.63	458.6	418.1	418.1	2.36373e-07	1.3337e-08	0	0	7.37345e-05	1.18189e-05	1.06975e-05	0.000186916
Alpha-2-macroglobulin	A2M	869	A2M_N869	sLGNVnFTVSAEALESQELcGTEVPSVPEHGR	HexNAc(5)Hex(5)NeuAc(1)		A2M_N869_HexNAc(5)Hex(5)NeuAc(1)	4	5759.55	1440.64	1440.66	1440.66	9.83864	1	6.73	491.1	408.7	408.7	1.86149e-07	1.04299e-08	0	0	5.80684e-05	1.18189e-05	1.11216e-05	0.000183083
Alpha-2-macroglobulin	A2M	869	A2M_N869	sLGNVnFTVSAEALESQELcGTEVPSVPEHGR	HexNAc(5)Hex(5)NeuAc(1)		A2M_N869_HexNAc(5)Hex(5)NeuAc(1)	5	5759.55	1152.72	1152.72	1152.73	9.61826	4	6.57	458.4	427.2	387	2.68923e-07	1.59461e-08	0	0	8.38874e-05	1.18189e-05	1.08025e-05	0.000178987
Alpha-2-macroglobulin	A2M	869	A2M_N869	sLGNVnFTVSAEALESQELcGTEVPSVPEHGR	HexNAc(6)Hex(3)		A2M_N869_HexNAc(6)Hex(3)	5	5347.43	1070.29	1070.3	1070.3	7.33718	1	6.52	420.5	381.1	381.1	3.00562e-07	1.85569e-08	0	0	9.37559e-05	1.18189e-05	1.06979e-05	0.000178063
Alpha-2-macroglobulin	A2M	869	A2M_N869	sLGNVnFTVSAEALESQELcGTEVPSVPEHGR	HexNAc(6)Hex(3)Fuc(2)		A2M_N869_HexNAc(6)Hex(3)Fuc(2)	4	5639.54	1410.64	1410.65	1410.65	5.61305	4	6.9	509.5	419	419	1.25603e-07	6.37153e-09	0	0	3.9182e-05	1.18189e-05	1.09102e-05	0.000186846
Alpha-2-macroglobulin	A2M	869	A2M_N869	sLGNVnFTVSAEALESQELcGTEVPSVPEHGR	HexNAc(6)Hex(3)Fuc(2)		A2M_N869_HexNAc(6)Hex(3)Fuc(2)	5	5639.54	1128.71	1128.71	1128.72	5.09867	6	6.65	473.8	422.2	422.2	2.25047e-07	1.23568e-08	0	0	7.02017e-05	1.18189e-05	1.05823e-05	0.000186846
Alpha-2-macroglobulin	A2M	869	A2M_N869	sLGNVnFTVSAEALESQELcGTEVPSVPEHGR	HexNAc(6)Hex(3)Fuc(2)		A2M_N869_HexNAc(6)Hex(3)Fuc(2)	6	5639.54	940.763	940.764	940.767	2.47006	2	6.68	427.8	399.9	399.9	2.06899e-07	1.14637e-08	0	0	6.45409e-05	1.18189e-05	1.10533e-05	0.000186846
Alpha-2-macroglobulin	A2M	869	A2M_N869	sLGNVnFTVSAEALESQELcGTEVPSVPEHGR	HexNAc(6)Hex(4)NeuAc(1)		A2M_N869_HexNAc(6)Hex(4)NeuAc(1)	4	5800.57	1450.9	1450.91	1450.91	10.2837	2	6.72	471.4	400.9	400.9	1.9003e-07	1.06267e-08	0	0	5.92792e-05	1.18189e-05	1.10722e-05	0.000182916
Alpha-2-macroglobulin	A2M	869	A2M_N869	sLGNVnFTVSAEALESQELcGTEVPSVPEHGR	HexNAc(6)Hex(4)NeuAc(1)		A2M_N869_HexNAc(6)Hex(4)NeuAc(1)	5	5800.57	1160.92	1160.93	1160.93	7.70374	1	6.42	428.7	421.8	421.8	3.84454e-07	2.5065e-08	0	0	0.000119921	2.10473e-05	2.091e-05	0.000182916
Alpha-2-macroglobulin	A2M	869	A2M_N869	sLGNVnFTVSAEALESQELcGTEVPSVPEHGR	HexNAc(6)Hex(5)		A2M_N869_HexNAc(6)Hex(5)	5	5671.53	1135.11	1135.12	1135.12	7.66283	1	6.73	480.6	428.9	428.9	1.87263e-07	1.04998e-08	0	0	5.84159e-05	1.18189e-05	1.11152e-05	0.000182949
Alpha-2-macroglobulin	A2M	869	A2M_N869	sLGNVnFTVSAEALESQELcGTEVPSVPEHGR	HexNAc(3)Hex(6)NeuAc(1)Na(1)		A2M_N869_HexNAc(3)Hex(6)NeuAc(1)	4	5537.42	1385.11	1385.12	1385.12	6.14546	1	8.29	622.3	482.4	482.4	5.18133e-09	3.53735e-10	0	0	1.61639e-06	8.67215e-08	0	0
Alpha-2-macroglobulin	A2M	869	A2M_N869	sLGNVnFTVSAEALESQELcGTEVPSVPEHGR	HexNAc(3)Hex(6)NeuAc(1)Na(1)		A2M_N869_HexNAc(3)Hex(6)NeuAc(1)	5	5537.42	1108.29	1108.29	1108.29	3.65242	2	11.43	791.3	732.2	732.2	3.74645e-12	4.56209e-13	0	0	1.16876e-09	1.20652e-10	0	0
Alpha-2-macroglobulin	A2M	869	A2M_N869	sLGNVnFTVSAEALESQELcGTEVPSVPEHGR	HexNAc(4)Hex(4)NeuAc(1)Na(1)		A2M_N869_HexNAc(4)Hex(4)NeuAc(1)	4	5416.4	1354.85	1354.87	1354.87	8.25087	1	6.92	508.6	380.5	380.5	1.20803e-07	6.20249e-09	0	0	3.76847e-05	1.18189e-05	1.14341e-05	0
Alpha-2-macroglobulin	A2M	869	A2M_N869	sLGNVnFTVSAEALESQELcGTEVPSVPEHGR	HexNAc(4)Hex(4)NeuAc(1)Na(1)		A2M_N869_HexNAc(4)Hex(4)NeuAc(1)	5	5416.4	1084.09	1084.09	1084.09	3.6168	1	9.43	668.2	604.1	604.1	3.74645e-10	3.4438e-11	0	0	1.16876e-07	7.62729e-09	0	0
Alpha-2-macroglobulin	A2M	869	A2M_N869	sLGNVnFTVSAEALESQELcGTEVPSVPEHGR	HexNAc(4)Hex(5)NeuAc(1)Na(1)		A2M_N869_HexNAc(4)Hex(5)NeuAc(1)	4	5578.45	1395.37	1395.38	1395.38	6.28759	2	9.37	669.7	525.8	525.8	4.31391e-10	3.82873e-11	0	0	1.34579e-07	8.65759e-09	0	0
Alpha-2-macroglobulin	A2M	869	A2M_N869	sLGNVnFTVSAEALESQELcGTEVPSVPEHGR	HexNAc(4)Hex(5)NeuAc(1)Na(1)		A2M_N869_HexNAc(4)Hex(5)NeuAc(1)	5	5578.45	1116.5	1116.5	1116.5	5.36947	3	9.43	694.9	565.5	565.5	3.74645e-10	3.44454e-11	0	0	1.16876e-07	7.63068e-09	0	0
Alpha-2-macroglobulin	A2M	869	A2M_N869	sLGNVnFTVSAEALESQELcGTEVPSVPEHGRk	HexNAc(1)		A2M_N869_HexNAc(1)	4	4203.13	1051.54	1051.54	1051.54	-0.793853	3	19.98	1191.2	1145.3	1145.3	1.04735e-20	1.48417e-21	0	0	3.26737e-18	4.56996e-19	0	0
Alpha-2-macroglobulin	A2M	869	A2M_N869	sLGNVnFTVSAEALESQELcGTEVPSVPEHGRk	HexNAc(2)Hex(4)		A2M_N869_HexNAc(2)Hex(4)	5	5054.42	1011.69	1011.69	1011.69	-0.0896905	3	20.72	1216.3	1167.9	1167.9	1.92295e-21	4.30557e-22	0	0	5.99892e-19	1.34126e-19	0	0
Alpha-2-macroglobulin	A2M	869	A2M_N869	sLGNVnFTVSAEALESQELcGTEVPSVPEHGRk	HexNAc(2)Hex(5)		A2M_N869_HexNAc(2)Hex(5)	4	5216.47	1304.87	1304.87	1304.88	0.644516	31	25.84	1498	1443.2	1443.2	1.43437e-26	5.60736e-27	0	0	4.47474e-24	1.7493e-24	0	0
Alpha-2-macroglobulin	A2M	869	A2M_N869	sLGNVnFTVSAEALESQELcGTEVPSVPEHGRk	HexNAc(2)Hex(5)		A2M_N869_HexNAc(2)Hex(5)	5	5216.47	1044.1	1044.09	1044.11	0.75344	150	23.84	1387.2	1380.8	1380.8	1.43318e-24	3.94327e-25	0	0	4.47102e-22	1.23016e-22	0	0
Alpha-2-macroglobulin	A2M	869	A2M_N869	sLGNVnFTVSAEALESQELcGTEVPSVPEHGRk	HexNAc(2)Hex(5)		A2M_N869_HexNAc(2)Hex(5)	6	5216.47	870.251	870.25	870.254	1.18076	8	17.7	1092.2	1077.1	1077.1	1.97451e-18	4.46861e-19	0	0	6.15979e-16	1.35833e-16	0	0
Alpha-2-macroglobulin	A2M	869	A2M_N869	sLGNVnFTVSAEALESQELcGTEVPSVPEHGRk	HexNAc(2)Hex(6)		A2M_N869_HexNAc(2)Hex(6)	4	5378.52	1345.39	1345.38	1345.39	-0.383934	2	23.68	1397.6	1343.5	1343.5	2.09228e-24	6.45651e-25	0	0	6.52718e-22	2.0142e-22	0	0
Alpha-2-macroglobulin	A2M	869	A2M_N869	sLGNVnFTVSAEALESQELcGTEVPSVPEHGRk	HexNAc(2)Hex(6)		A2M_N869_HexNAc(2)Hex(6)	5	5378.52	1076.51	1076.5	1076.51	-3.49926	6	22.43	1343	1336	1336	3.69943e-23	8.0283e-24	0	0	1.15409e-20	2.50454e-21	0	0
Alpha-2-macroglobulin	A2M	869	A2M_N869	sLGNVnFTVSAEALESQELcGTEVPSVPEHGRk	HexNAc(2)Hex(6)		A2M_N869_HexNAc(2)Hex(6)	6	5378.52	897.26	897.259	897.261	0.375568	3	15.58	989.9	956.2	956.2	2.64927e-16	5.97856e-17	0	0	8.2648e-14	1.72107e-14	0	0
Alpha-2-macroglobulin	A2M	869	A2M_N869	sLGNVnFTVSAEALESQELcGTEVPSVPEHGRk	HexNAc(2)Hex(6)Phospho(1)		A2M_N869_HexNAc(2)Hex(6)Phospho(1)	5	5458.49	1092.5	1092.5	1092.5	-0.485482	2	23.71	1380.4	1263.2	1263.2	1.96277e-24	5.9124e-25	0	0	6.12314e-22	1.84446e-22	0	0
Alpha-2-macroglobulin	A2M	869	A2M_N869	sLGNVnFTVSAEALESQELcGTEVPSVPEHGRk	HexNAc(2)Hex(7)		A2M_N869_HexNAc(2)Hex(7)	5	5540.58	1108.92	1108.91	1108.92	-3.02255	3	21.58	1256.1	1223.5	1223.5	2.63351e-22	6.10515e-23	0	0	8.21563e-20	1.93199e-20	0	0
Alpha-2-macroglobulin	A2M	869	A2M_N869	sLGNVnFTVSAEALESQELcGTEVPSVPEHGRk	HexNAc(3)Hex(3)		A2M_N869_HexNAc(3)Hex(3)	4	5095.45	1274.62	1274.61	1274.62	0.893118	6	26.63	1534.7	1409.3	1409.3	2.36617e-27	6.25355e-28	0	0	7.3816e-25	1.95089e-25	0	0
Alpha-2-macroglobulin	A2M	869	A2M_N869	sLGNVnFTVSAEALESQELcGTEVPSVPEHGRk	HexNAc(3)Hex(3)		A2M_N869_HexNAc(3)Hex(3)	5	5095.45	1019.89	1019.89	1019.9	1.1277	9	23.71	1364.5	1314.2	1314.2	1.96277e-24	5.72705e-25	0	0	6.12314e-22	1.78664e-22	0	0
Alpha-2-macroglobulin	A2M	869	A2M_N869	sLGNVnFTVSAEALESQELcGTEVPSVPEHGRk	HexNAc(3)Hex(3)		A2M_N869_HexNAc(3)Hex(3)	6	5095.45	850.08	850.081	850.083	2.26084	2	18.67	1149.9	1149.9	1149.9	2.14661e-19	4.14688e-20	0	0	6.69665e-17	1.2836e-17	0	0
Alpha-2-macroglobulin	A2M	869	A2M_N869	sLGNVnFTVSAEALESQELcGTEVPSVPEHGRk	HexNAc(3)Hex(4)		A2M_N869_HexNAc(3)Hex(4)	4	5257.5	1315.13	1315.13	1315.13	1.51593	1	23.81	1396.1	1284.3	1284.3	1.55939e-24	4.2772e-25	0	0	4.86473e-22	1.33433e-22	0	0
Alpha-2-macroglobulin	A2M	869	A2M_N869	sLGNVnFTVSAEALESQELcGTEVPSVPEHGRk	HexNAc(3)Hex(4)		A2M_N869_HexNAc(3)Hex(4)	5	5257.5	1052.31	1052.31	1052.31	4.40514	1	22.28	1341.9	1323.4	1323.4	5.24762e-23	9.57244e-24	0	0	1.63707e-20	2.93166e-21	0	0
Alpha-2-macroglobulin	A2M	869	A2M_N869	sLGNVnFTVSAEALESQELcGTEVPSVPEHGRk	HexNAc(3)Hex(4)		A2M_N869_HexNAc(3)Hex(4)	6	5257.5	877.089	877.093	877.093	4.15787	1	19.28	1162.3	1132.5	1132.5	5.27902e-20	1.03752e-20	0	0	1.64687e-17	3.20576e-18	0	0
Alpha-2-macroglobulin	A2M	869	A2M_N869	sLGNVnFTVSAEALESQELcGTEVPSVPEHGRk	HexNAc(3)Hex(4)NeuAc(1)		A2M_N869_HexNAc(3)Hex(4)NeuAc(1)	5	5548.59	1110.52	1110.52	1110.52	-4.81563	3	23.55	1389.9	1325.1	1325.1	2.81073e-24	9.26955e-25	0	0	8.76848e-22	2.89177e-22	0	0
Alpha-2-macroglobulin	A2M	869	A2M_N869	sLGNVnFTVSAEALESQELcGTEVPSVPEHGRk	HexNAc(3)Hex(5)		A2M_N869_HexNAc(3)Hex(5)	4	5419.55	1355.64	1355.64	1355.64	-0.706701	1	20.84	1212.8	1126.1	1126.1	1.43437e-21	2.31391e-22	0	0	4.47473e-19	7.17921e-20	0	0
Alpha-2-macroglobulin	A2M	869	A2M_N869	sLGNVnFTVSAEALESQELcGTEVPSVPEHGRk	HexNAc(3)Hex(5)		A2M_N869_HexNAc(3)Hex(5)	5	5419.55	1084.72	1084.72	1084.72	2.09488	3	23.71	1357.2	1264.6	1264.6	1.96277e-24	6.26864e-25	0	0	6.12314e-22	1.95559e-22	0	0
Alpha-2-macroglobulin	A2M	869	A2M_N869	sLGNVnFTVSAEALESQELcGTEVPSVPEHGRk	HexNAc(3)Hex(5)Fuc(1)		A2M_N869_HexNAc(3)Hex(5)Fuc(1)	4	5565.61	1392.16	1392.15	1392.15	-6.99205	1	13.37	869.5	776.6	776.6	4.23083e-14	6.79458e-15	0	0	1.31987e-11	1.98606e-12	0	0
Alpha-2-macroglobulin	A2M	869	A2M_N869	sLGNVnFTVSAEALESQELcGTEVPSVPEHGRk	HexNAc(3)Hex(5)Fuc(1)		A2M_N869_HexNAc(3)Hex(5)Fuc(1)	5	5565.61	1113.93	1113.92	1113.93	-2.36434	5	12.56	835.9	835.9	835.9	2.7572e-13	4.01024e-14	0	0	8.60148e-11	1.14737e-11	0	0
Alpha-2-macroglobulin	A2M	869	A2M_N869	sLGNVnFTVSAEALESQELcGTEVPSVPEHGRk	HexNAc(3)Hex(5)Fuc(1)		A2M_N869_HexNAc(3)Hex(5)Fuc(1)	6	5565.61	928.441	928.439	928.439	-1.95217	1	11.42	753.6	731.2	731.2	3.79382e-12	4.61189e-13	0	0	1.18354e-09	1.22484e-10	0	0
Alpha-2-macroglobulin	A2M	869	A2M_N869	sLGNVnFTVSAEALESQELcGTEVPSVPEHGRk	HexNAc(3)Hex(5)NeuAc(1)		A2M_N869_HexNAc(3)Hex(5)NeuAc(1)	5	5710.65	1142.94	1142.93	1142.94	0.706466	8	25.49	1455.2	1345	1345	3.23778e-26	1.12314e-26	0	0	1.01007e-23	3.50379e-24	0	0
Alpha-2-macroglobulin	A2M	869	A2M_N869	sLGNVnFTVSAEALESQELcGTEVPSVPEHGRk	HexNAc(3)Hex(6)		A2M_N869_HexNAc(3)Hex(6)	4	5581.6	1396.16	1396.16	1396.17	4.88524	2	25.63	1466.6	1352.2	1352.2	2.36613e-26	1.01741e-26	0	0	7.3815e-24	3.17395e-24	0	0
Alpha-2-macroglobulin	A2M	869	A2M_N869	sLGNVnFTVSAEALESQELcGTEVPSVPEHGRk	HexNAc(3)Hex(6)		A2M_N869_HexNAc(3)Hex(6)	5	5581.6	1117.13	1117.13	1117.13	2.98086	5	24.67	1434.1	1356.6	1356.6	2.13384e-25	6.28487e-26	0	0	6.65682e-23	1.96066e-23	0	0
Alpha-2-macroglobulin	A2M	869	A2M_N869	sLGNVnFTVSAEALESQELcGTEVPSVPEHGRk	HexNAc(3)Hex(6)		A2M_N869_HexNAc(3)Hex(6)	6	5581.6	931.107	931.112	931.112	5.65787	1	19.21	1158.9	1158.9	1158.9	6.0982e-20	1.13103e-20	0	0	1.90242e-17	3.43666e-18	0	0
Alpha-2-macroglobulin	A2M	869	A2M_N869	sLGNVnFTVSAEALESQELcGTEVPSVPEHGRk	HexNAc(3)Hex(6)Fuc(1)		A2M_N869_HexNAc(3)Hex(6)Fuc(1)	5	5727.66	1146.34	1146.33	1146.34	-1.41138	9	13.43	855	851.1	851.1	3.69943e-14	6.00138e-15	0	0	1.15409e-11	1.73021e-12	0	0
Alpha-2-macroglobulin	A2M	869	A2M_N869	sLGNVnFTVSAEALESQELcGTEVPSVPEHGRk	HexNAc(3)Hex(6)Fuc(1)		A2M_N869_HexNAc(3)Hex(6)Fuc(1)	6	5727.66	955.45	955.446	955.45	-1.44678	6	13.58	859.6	859.6	859.6	2.64927e-14	4.68903e-15	0	0	8.2648e-12	1.39357e-12	0	0
Alpha-2-macroglobulin	A2M	869	A2M_N869	sLGNVnFTVSAEALESQELcGTEVPSVPEHGRk	HexNAc(3)Hex(6)NeuAc(1)		A2M_N869_HexNAc(3)Hex(6)NeuAc(1)	5	5872.7	1175.35	1175.34	1175.35	-0.507092	10	23.58	1396.6	1300.5	1300.5	2.63351e-24	8.44815e-25	0	0	8.21563e-22	2.63552e-22	0	0
Alpha-2-macroglobulin	A2M	869	A2M_N869	sLGNVnFTVSAEALESQELcGTEVPSVPEHGRk	HexNAc(3)Hex(6)NeuAc(1)		A2M_N869_HexNAc(3)Hex(6)NeuAc(1)	6	5872.7	979.623	979.623	979.625	1.40594	3	21.71	1280.3	1244.8	1244.8	1.93445e-22	4.77442e-23	0	0	6.03481e-20	1.52079e-20	0	0
Alpha-2-macroglobulin	A2M	869	A2M_N869	sLGNVnFTVSAEALESQELcGTEVPSVPEHGRk	HexNAc(4)Hex(3)		A2M_N869_HexNAc(4)Hex(3)	4	5298.52	1325.39	1325.39	1325.4	8.55474	2	19.35	1190.7	1133.2	1133.2	4.42999e-20	7.80147e-21	0	0	1.382e-17	2.44199e-18	0	0
Alpha-2-macroglobulin	A2M	869	A2M_N869	sLGNVnFTVSAEALESQELcGTEVPSVPEHGRk	HexNAc(4)Hex(3)		A2M_N869_HexNAc(4)Hex(3)	5	5298.52	1060.51	1060.52	1060.52	8.23852	5	21.13	1251.1	1203.4	1203.4	7.4857e-22	1.13974e-22	0	0	2.33527e-19	3.50046e-20	0	0
Alpha-2-macroglobulin	A2M	869	A2M_N869	sLGNVnFTVSAEALESQELcGTEVPSVPEHGRk	HexNAc(4)Hex(3)Fuc(1)		A2M_N869_HexNAc(4)Hex(3)Fuc(1)	5	5444.58	1089.72	1089.72	1089.73	6.26202	27	15.22	951.2	951.2	951.2	6.06193e-16	1.24974e-16	0	0	1.89111e-13	3.69686e-14	0	0
Alpha-2-macroglobulin	A2M	869	A2M_N869	sLGNVnFTVSAEALESQELcGTEVPSVPEHGRk	HexNAc(4)Hex(3)Fuc(1)		A2M_N869_HexNAc(4)Hex(3)Fuc(1)	6	5444.58	908.27	908.275	908.278	7.20318	3	6.79	505	505	505	1.61759e-07	8.10159e-09	0	0	5.04606e-05	1.18189e-05	1.07639e-05	0
Alpha-2-macroglobulin	A2M	869	A2M_N869	sLGNVnFTVSAEALESQELcGTEVPSVPEHGRk	HexNAc(4)Hex(4)		A2M_N869_HexNAc(4)Hex(4)	5	5460.58	1092.92	1092.92	1092.93	5.29667	7	22.71	1314.9	1214.8	1214.8	1.96277e-23	5.14577e-24	0	0	6.12314e-21	1.6053e-21	0	0
Alpha-2-macroglobulin	A2M	869	A2M_N869	sLGNVnFTVSAEALESQELcGTEVPSVPEHGRk	HexNAc(4)Hex(4)		A2M_N869_HexNAc(4)Hex(4)	6	5460.58	910.936	910.943	910.943	8.06783	1	8.32	635.5	635.5	635.5	4.76764e-09	3.2746e-10	0	0	1.48733e-06	8.12919e-08	0	0
Alpha-2-macroglobulin	A2M	869	A2M_N869	sLGNVnFTVSAEALESQELcGTEVPSVPEHGRk	HexNAc(4)Hex(4)Fuc(1)		A2M_N869_HexNAc(4)Hex(4)Fuc(1)	5	5606.64	1122.13	1122.14	1122.14	2.33117	1	6.54	405.1	398.3	398.3	2.91572e-07	1.82764e-08	0	0	9.0952e-05	1.18189e-05	1.07126e-05	0.000178348
Alpha-2-macroglobulin	A2M	869	A2M_N869	sLGNVnFTVSAEALESQELcGTEVPSVPEHGRk	HexNAc(4)Hex(4)NeuAc(1)		A2M_N869_HexNAc(4)Hex(4)NeuAc(1)	4	5751.67	1438.67	1438.68	1438.68	4.36047	1	21.42	1297.1	1174.4	1174.4	3.83491e-22	9.00211e-23	0	0	1.19635e-19	2.80774e-20	0	0
Alpha-2-macroglobulin	A2M	869	A2M_N869	sLGNVnFTVSAEALESQELcGTEVPSVPEHGRk	HexNAc(4)Hex(4)NeuAc(1)		A2M_N869_HexNAc(4)Hex(4)NeuAc(1)	5	5751.67	1151.14	1151.13	1151.14	-0.712662	5	22.71	1331.5	1251.6	1251.6	1.96277e-23	5.24168e-24	0	0	6.12314e-21	1.63522e-21	0	0
Alpha-2-macroglobulin	A2M	869	A2M_N869	sLGNVnFTVSAEALESQELcGTEVPSVPEHGRk	HexNAc(4)Hex(4)NeuAc(1)		A2M_N869_HexNAc(4)Hex(4)NeuAc(1)	6	5751.67	959.452	959.444	959.454	-2.34697	5	21.67	1277.5	1243.6	1243.6	2.14661e-22	5.42873e-23	0	0	6.69665e-20	1.72282e-20	0	0
Alpha-2-macroglobulin	A2M	869	A2M_N869	sLGNVnFTVSAEALESQELcGTEVPSVPEHGRk	HexNAc(4)Hex(5)		A2M_N869_HexNAc(4)Hex(5)	5	5622.63	1125.33	1125.33	1125.34	2.49705	5	22.49	1338.6	1211.9	1211.9	3.23777e-23	7.5491e-24	0	0	1.01007e-20	2.35505e-21	0	0
Alpha-2-macroglobulin	A2M	869	A2M_N869	sLGNVnFTVSAEALESQELcGTEVPSVPEHGRk	HexNAc(4)Hex(5)Fuc(1)		A2M_N869_HexNAc(4)Hex(5)Fuc(1)	4	5768.69	1442.93	1442.93	1442.93	-1.63035	1	13.56	893.2	821.4	821.4	2.75599e-14	4.84263e-15	0	0	8.59772e-12	1.41238e-12	0	0
Alpha-2-macroglobulin	A2M	869	A2M_N869	sLGNVnFTVSAEALESQELcGTEVPSVPEHGRk	HexNAc(4)Hex(5)Fuc(1)		A2M_N869_HexNAc(4)Hex(5)Fuc(1)	5	5768.69	1154.54	1154.54	1154.54	-2.13935	8	12.5	837.1	813.9	813.9	3.19669e-13	4.30197e-14	0	0	9.97253e-11	1.222e-11	0	0
Alpha-2-macroglobulin	A2M	869	A2M_N869	sLGNVnFTVSAEALESQELcGTEVPSVPEHGRk	HexNAc(4)Hex(5)Fuc(1)		A2M_N869_HexNAc(4)Hex(5)Fuc(1)	6	5768.69	962.287	962.286	962.287	-0.723735	4	12.37	829.3	829.3	829.3	4.31477e-13	5.80801e-14	0	0	1.34606e-10	1.6431e-11	0	0
Alpha-2-macroglobulin	A2M	869	A2M_N869	sLGNVnFTVSAEALESQELcGTEVPSVPEHGRk	HexNAc(4)Hex(5)NeuAc(1)		A2M_N869_HexNAc(4)Hex(5)NeuAc(1)	5	5913.73	1183.55	1183.55	1183.56	0.541368	10	23.67	1355	1208	1208	2.13384e-24	6.82856e-25	0	0	6.65682e-22	2.13027e-22	0	0
Alpha-2-macroglobulin	A2M	869	A2M_N869	sLGNVnFTVSAEALESQELcGTEVPSVPEHGRk	HexNAc(4)Hex(5)NeuAc(1)		A2M_N869_HexNAc(4)Hex(5)NeuAc(1)	6	5913.73	986.46	986.452	986.467	0.446661	7	21.67	1291.8	1261.1	1261.1	2.14661e-22	5.48994e-23	0	0	6.69665e-20	1.74173e-20	0	0
Alpha-2-macroglobulin	A2M	869	A2M_N869	sLGNVnFTVSAEALESQELcGTEVPSVPEHGRk	HexNAc(4)Hex(6)Fuc(1)		A2M_N869_HexNAc(4)Hex(6)Fuc(1)	5	5930.74	1186.95	1186.94	1186.96	-2.70266	8	11.58	799.5	780.8	780.8	2.63351e-12	3.32868e-13	0	0	8.21563e-10	9.41025e-11	0	0
Alpha-2-macroglobulin	A2M	869	A2M_N869	sLGNVnFTVSAEALESQELcGTEVPSVPEHGRk	HexNAc(4)Hex(6)Fuc(1)		A2M_N869_HexNAc(4)Hex(6)Fuc(1)	6	5930.74	989.296	989.29	989.294	-3.23788	5	12.43	847.2	847.2	847.2	3.72156e-13	5.20608e-14	0	0	1.161e-10	1.46417e-11	0	0
Alpha-2-macroglobulin	A2M	869	A2M_N869	sLGNVnFTVSAEALESQELcGTEVPSVPEHGRk	HexNAc(5)Hex(3)		A2M_N869_HexNAc(5)Hex(3)	5	5501.6	1101.13	1101.12	1101.14	3.52806	2	6.68	428.9	406.9	406.9	2.07305e-07	1.14904e-08	0	0	6.46676e-05	1.18189e-05	1.1052e-05	0.000181951
Alpha-2-macroglobulin	A2M	869	A2M_N869	sLGNVnFTVSAEALESQELcGTEVPSVPEHGRk	HexNAc(5)Hex(3)Fuc(1)		A2M_N869_HexNAc(5)Hex(3)Fuc(1)	5	5647.66	1130.34	1130.35	1130.35	6.80016	1	6.66	485.8	464.2	464.2	2.17788e-07	1.19642e-08	0	0	6.79375e-05	1.18189e-05	1.10266e-05	0.00018162
Alpha-2-macroglobulin	A2M	869	A2M_N869	sLGNVnFTVSAEALESQELcGTEVPSVPEHGRk	HexNAc(5)Hex(4)Fuc(1)		A2M_N869_HexNAc(5)Hex(4)Fuc(1)	5	5809.71	1162.75	1162.76	1162.76	6.21717	1	6.58	468.8	468.8	468.8	2.61732e-07	1.5532e-08	0	0	8.16444e-05	1.18189e-05	1.08178e-05	0.000179372
Alpha-2-macroglobulin	A2M	869	A2M_N869	sLGNVnFTVSAEALESQELcGTEVPSVPEHGRk	HexNAc(5)Hex(4)Fuc(1)NeuAc(1)		A2M_N869_HexNAc(5)Hex(4)Fuc(1)NeuAc(1)	5	6100.81	1220.97	1220.98	1220.98	8.5882	1	6.75	525.5	449.3	449.3	1.76175e-07	9.21615e-09	0	0	5.49573e-05	1.18189e-05	1.11731e-05	0.000183587
Alpha-2-macroglobulin	A2M	869	A2M_N869	sLGNVnFTVSAEALESQELcGTEVPSVPEHGRk	HexNAc(5)Hex(4)Fuc(1)NeuAc(1)		A2M_N869_HexNAc(5)Hex(4)Fuc(1)NeuAc(1)	6	6100.81	1017.64	1017.65	1017.65	8.47674	1	6.28	400.7	400.7	400.7	5.2022e-07	3.49758e-08	0	0	0.000162264	2.10473e-05	2.03668e-05	0.000183587
Alpha-2-macroglobulin	A2M	869	A2M_N869	sLGNVnFTVSAEALESQELcGTEVPSVPEHGRk	HexNAc(5)Hex(4)NeuAc(1)		A2M_N869_HexNAc(5)Hex(4)NeuAc(1)	5	5954.75	1191.76	1191.76	1191.76	2.17557	2	6.93	449.4	404	26.6	1.1622e-07	5.76597e-09	0	0	3.62553e-05	1.18189e-05	1.0939e-05	0.000187793
Alpha-2-macroglobulin	A2M	869	A2M_N869	sLGNVnFTVSAEALESQELcGTEVPSVPEHGRk	HexNAc(5)Hex(4)NeuAc(1)		A2M_N869_HexNAc(5)Hex(4)NeuAc(1)	6	5954.75	993.298	993.291	993.307	0.891725	2	6.45	429.8	429.8	36.3	3.5165e-07	2.214e-08	0	0	0.00010969	1.18189e-05	1.05386e-05	0.000187793
Alpha-2-macroglobulin	A2M	869	A2M_N869	sLGNVnFTVSAEALESQELcGTEVPSVPEHGRk	HexNAc(5)Hex(5)		A2M_N869_HexNAc(5)Hex(5)	5	5825.71	1165.95	1165.95	1165.96	6.79102	2	6.66	481.5	481.5	481.5	2.17788e-07	1.19672e-08	0	0	6.79375e-05	1.18189e-05	1.06932e-05	0.000181587
Alpha-2-macroglobulin	A2M	869	A2M_N869	sLGNVnFTVSAEALESQELcGTEVPSVPEHGRk	HexNAc(5)Hex(5)NeuAc(1)		A2M_N869_HexNAc(5)Hex(5)NeuAc(1)	5	6116.81	1224.17	1224.17	1224.17	5.52576	1	6.48	458.9	458.9	16.3	3.30185e-07	2.03939e-08	0	0	0.000102995	1.18189e-05	1.06139e-05	0.000178412
Alpha-2-macroglobulin	A2M	869	A2M_N869	sLGNVnFTVSAEALESQELcGTEVPSVPEHGRk	HexNAc(5)Hex(5)NeuAc(1)		A2M_N869_HexNAc(5)Hex(5)NeuAc(1)	6	6116.81	1020.31	1020.31	1020.31	5.8139	2	6.54	466.5	466.5	20.9	2.86085e-07	1.8004e-08	0	0	8.92404e-05	1.18189e-05	1.06875e-05	0.000178412
Alpha-2-macroglobulin	A2M	869	A2M_N869	sLGNVnFTVSAEALESQELcGTEVPSVPEHGRk	HexNAc(6)Hex(4)NeuAc(1)		A2M_N869_HexNAc(6)Hex(4)NeuAc(1)	6	6157.83	1027.14	1027.15	1027.15	5.46125	3	6.98	469.8	468.9	468.9	1.05361e-07	5.21074e-09	0	0	3.28677e-05	1.18189e-05	1.08827e-05	0.000188822
Alpha-2-macroglobulin	A2M	991	A2M_N991	aSVSVLGDILGSAMQNTQNLLQmPYGcGEQNMVLFAPNIYVLDYLnETQQLTPEIk	HexNAc(2)Hex(10)	M23	A2M_N991_HexNAc(2)Hex(10)	6	8730.07	1455.85	1455.85	1455.85	-2.10078	1	8.5	468.4	457	0	3.19485e-09	2.34146e-10	0	0	9.96678e-07	5.6096e-08	0	0
Alpha-2-macroglobulin	A2M	991	A2M_N991	aSVSVLGDILGSAMQNTQNLLQmPYGcGEQNMVLFAPNIYVLDYLnETQQLTPEIk	HexNAc(4)Hex(5)NeuAc(1)		A2M_N991_HexNAc(4)Hex(5)NeuAc(1)	6	8601.07	1434.35	1434.35	1434.35	-2.28983	1	13.19	805.2	805.2	32	6.52834e-14	1.18293e-14	0	0	2.03661e-11	3.68951e-12	0	0
Alpha-2-macroglobulin	A2M	991	A2M_N991	aSVSVLGDILGSAMQNTQNLLQmPYGcGEQNMVLFAPNIYVLDYLnETQQLTPEIk	HexNAc(4)Hex(5)NeuAc(2)		A2M_N991_HexNAc(4)Hex(5)NeuAc(2)	5	8892.16	1779.24	1779.24	1779.24	-1.83026	1	14.22	868.6	772.5	13.2	6.01603e-15	1.09428e-15	0	0	1.87679e-12	3.29591e-13	0	0
Alpha-2-macroglobulin	A2M	991	A2M_N991	aSVSVLGDILGSAMQNTQNLLQmPYGcGEQNMVLFAPNIYVLDYLnETQQLTPEIk	HexNAc(4)Hex(5)NeuAc(2)		A2M_N991_HexNAc(4)Hex(5)NeuAc(2)	6	8892.16	1482.87	1482.86	1482.87	-1.09346	4	13.4	819.9	731.7	38.7	4.00841e-14	6.64469e-15	0	0	1.25048e-11	1.94797e-12	0	0
Alpha-2-macroglobulin	A2M	991	A2M_N991	aSVSVLGDILGSAMQNTQNLLQmPYGcGEQNMVLFAPNIYVLDYLnETQQLTPEIk	HexNAc(4)Hex(5)NeuAc(2)	M32	A2M_N991_HexNAc(4)Hex(5)NeuAc(2)	5	8908.16	1782.44	1782.44	1782.44	-0.667366	1	14.43	894.6	719.8	5.4	3.69385e-15	6.59585e-16	0	0	1.15235e-12	1.88545e-13	0	0
Alpha-2-macroglobulin	A2M	991	A2M_N991	aSVSVLGDILGSAMQNTQNLLQmPYGcGEQNMVLFAPNIYVLDYLnETQQLTPEIk	HexNAc(4)Hex(5)NeuAc(2)	M32	A2M_N991_HexNAc(4)Hex(5)NeuAc(2)	6	8908.16	1485.53	1485.53	1485.53	-3.42944	1	11.24	706.1	536.9	1.7	5.74013e-12	7.07547e-13	0	0	1.79072e-09	1.91298e-10	0	0
Alpha-2-macroglobulin	A2M	991	A2M_N991	aSVSVLGDILGSAMQNTQNLLQmPYGcGEQNMVLFAPNIYVLDYLnETQQLTPEIk	HexNAc(4)Hex(5)NeuAc(2)	M14	A2M_N991_HexNAc(4)Hex(5)NeuAc(2)	5	8908.16	1782.44	1782.44	1782.44	-0.530413	1	14.57	856.5	669.7	11.2	2.69719e-15	5.43739e-16	0	0	8.41427e-13	1.56454e-13	0	0
Alpha-2-macroglobulin	A2M	991	A2M_N991	aSVSVLGDILGSAMQNTQNLLQmPYGcGEQNMVLFAPNIYVLDYLnETQQLTPEIk	HexNAc(4)Hex(5)NeuAc(2)	M23	A2M_N991_HexNAc(4)Hex(5)NeuAc(2)	6	8908.16	1485.53	1485.53	1485.53	-1.36111	1	13.4	810.8	645.7	0	4.00841e-14	6.64724e-15	0	0	1.25048e-11	1.94895e-12	0	0
Alpha-2-macroglobulin	A2M	991	A2M_N991	aSVSVLGDILGSAMQNTQNLLQmPYGcGEQNMVLFAPNIYVLDYLnETQQLTPEIk	HexNAc(5)Hex(4)NeuAc(1)	M14	A2M_N991_HexNAc(5)Hex(4)NeuAc(1)	6	8658.09	1443.85	1443.85	1443.85	-3.10461	1	11.12	673.5	584.8	88.5	7.5544e-12	9.14284e-13	0	0	2.35671e-09	2.50758e-10	0	0
Alpha-2-macroglobulin	A2M	991	A2M_N991	aSVSVLGDILGSAMQNTQNLLQmPYGcGEQNMVLFAPNIYVLDYLnETQQLTPEIk	HexNAc(5)Hex(5)Fuc(1)NeuAc(1)		A2M_N991_HexNAc(5)Hex(5)Fuc(1)NeuAc(1)	6	8950.2	1492.54	1492.53	1492.53	-5.27753	2	12.25	775.6	775.6	395.6	5.6308e-13	8.78943e-14	0	0	1.75661e-10	2.61675e-11	0	0
Alpha-2-macroglobulin	A2M	991	A2M_N991	aSVSVLGDILGSAMQNTQNLLQmPYGcGEQNMVLFAPNIYVLDYLnETQQLTPEIk	HexNAc(5)Hex(6)Fuc(1)NeuAc(1)	M32	A2M_N991_HexNAc(5)Hex(6)Fuc(1)NeuAc(1)	6	9128.25	1522.21	1522.21	1522.21	-5.79027	1	7.41	475.1	435.4	0	3.85145e-08	2.22107e-09	0	0	1.2015e-05	5.81054e-07	0	0
Alpha-2-macroglobulin	A2M	991	A2M_N991	aSVSVLGDILGSAMQNTQNLLQmPYGcGEQNMVLFAPNIYVLDYLnETQQLTPEIk	HexNAc(5)Hex(6)NeuAc(1)		A2M_N991_HexNAc(5)Hex(6)NeuAc(1)	6	8966.2	1495.21	1495.19	1495.19	-8.10377	1	12.01	794	794	32	9.8459e-13	1.49777e-13	0	0	3.07157e-10	4.6549e-11	0	0
Alpha-2-macroglobulin	A2M	991	A2M_N991	aSVSVLGDILGSAMQNTQNLLQmPYGcGEQNMVLFAPNIYVLDYLnETQQLTPEIk	HexNAc(6)Hex(4)Fuc(1)	M14	A2M_N991_HexNAc(6)Hex(4)Fuc(1)	6	8716.13	1453.53	1453.52	1453.52	-2.20167	1	11.17	673.3	620.8	17	6.81069e-12	8.36579e-13	0	0	2.1247e-09	2.30018e-10	0	0
Alpha-2-macroglobulin	A2M	991	A2M_N991	aSVSVLGDILGSAMQNTQNLLQmPYGcGEQNMVLFAPNIYVLDYLnETQQLTPEIk	HexNAc(6)Hex(6)		A2M_N991_HexNAc(6)Hex(6)	6	8878.18	1480.54	1480.52	1480.53	-7.12026	2	6.35	468.8	375	38.4	4.48271e-07	2.9526e-08	0	0	0.000139825	2.10473e-05	2.06303e-05	0.000346681
Alpha-2-macroglobulin	A2M	991	A2M_N991	aSVSVLGDILGSAMQNTQNLLQmPYGcGEQNMVLFAPNIYVLDYLnETQQLTPEIk	HexNAc(4)Hex(4)Fuc(1)NeuAc(1)Na(1)		A2M_N991_HexNAc(4)Hex(4)Fuc(1)NeuAc(1)	5	8607.05	1722.22	1722.22	1722.22	2.98534	1	14.09	870.1	478.3	478.3	8.17566e-15	1.39617e-15	0	0	2.55052e-12	4.19206e-13	0	0
Alpha-2-macroglobulin	A2M	991	A2M_N991	aSVSVLGDILGSAMQNTQNLLQmPYGcGEQNMVLFAPNIYVLDYLnETQQLTPEIk	HexNAc(4)Hex(4)Fuc(1)NeuAc(1)Na(1)		A2M_N991_HexNAc(4)Hex(4)Fuc(1)NeuAc(1)	6	8607.05	1435.35	1435.34	1435.35	-0.350875	3	13.36	808.5	658.3	658.3	4.35777e-14	7.91847e-15	0	0	1.35947e-11	2.40486e-12	0	0
Alpha-2-macroglobulin	A2M	991	A2M_N991	aSVSVLGDILGSAMQNTQNLLQmPYGcGEQNMVLFAPNIYVLDYLnETQQLTPEIk	HexNAc(4)Hex(5)NeuAc(1)Na(1)		A2M_N991_HexNAc(4)Hex(5)NeuAc(1)	6	8623.05	1438.01	1438.02	1438.02	1.92652	2	14.05	872.4	790.6	32	8.87188e-15	1.55423e-15	0	0	2.76771e-12	4.73687e-13	0	0
Alpha-2-macroglobulin	A2M	991	A2M_N991	aSVSVLGDILGSAMQNTQNLLQmPYGcGEQNMVLFAPNIYVLDYLnETQQLTPEIk	HexNAc(4)Hex(5)NeuAc(2)Na(1)		A2M_N991_HexNAc(4)Hex(5)NeuAc(2)	5	8914.14	1783.63	1783.64	1783.64	1.65523	3	14.4	890.5	786.4	786.4	4.01579e-15	7.40855e-16	0	0	1.25279e-12	2.14588e-13	0	0
Alpha-2-macroglobulin	A2M	991	A2M_N991	aSVSVLGDILGSAMQNTQNLLQmPYGcGEQNMVLFAPNIYVLDYLnETQQLTPEIk	HexNAc(4)Hex(5)NeuAc(2)Na(1)		A2M_N991_HexNAc(4)Hex(5)NeuAc(2)	6	8914.14	1486.53	1486.53	1486.53	1.54081	10	15.23	900.7	737.3	737.3	5.84696e-16	1.14356e-16	0	0	1.82405e-13	3.32074e-14	0	0
Alpha-2-macroglobulin	A2M	991	A2M_N991	aSVSVLGDILGSAMQNTQNLLQmPYGcGEQNMVLFAPNIYVLDYLnETQQLTPEIk	HexNAc(4)Hex(5)NeuAc(2)Na(2)		A2M_N991_HexNAc(4)Hex(5)NeuAc(2)	6	8936.13	1490.19	1490.2	1490.2	2.01989	1	13.18	821.7	795.5	795.5	6.61225e-14	1.18602e-14	0	0	2.06279e-11	3.69156e-12	0	0
Alpha-2-macroglobulin	A2M	991	A2M_N991	aSVSVLGDILGSAMQNTQNLLQmPYGcGEQNMVLFAPNIYVLDYLnETQQLTPEIk	HexNAc(5)Hex(5)Fuc(1)NeuAc(1)Na(1)		A2M_N991_HexNAc(5)Hex(5)Fuc(1)NeuAc(1)	6	8972.19	1496.2	1496.2	1496.21	-0.323444	5	13.4	837.1	799.8	799.8	4.00841e-14	6.64596e-15	0	0	1.25048e-11	1.94846e-12	0	0
Alpha-2-macroglobulin	A2M	991	A2M_N991	aSVSVLGDILGSAMQNTQNLLQmPYGcGEQNMVLFAPNIYVLDYLnETQQLTPEIk	HexNAc(4)Hex(5)NeuAc(1)Na(1)	M14	A2M_N991_HexNAc(4)Hex(5)NeuAc(1)	6	8639.04	1440.68	1440.68	1440.68	1.21946	1	10.41	686.2	511.1	53.1	3.92708e-11	4.0655e-12	0	0	1.22511e-08	1.02379e-09	0	0
Alpha-2-macroglobulin	A2M	991	A2M_N991	aSVSVLGDILGSAMQNTQNLLQmPYGcGEQNMVLFAPNIYVLDYLnETQQLTPEIk	HexNAc(4)Hex(5)NeuAc(2)Na(1)	M14	A2M_N991_HexNAc(4)Hex(5)NeuAc(2)	6	8930.14	1489.2	1489.2	1489.2	2.18642	3	13.23	820	616.8	68.3	5.84696e-14	1.015e-14	0	0	1.82405e-11	3.06811e-12	0	0
Alpha-2-macroglobulin	A2M	991	A2M_N991	aSVSVLGDILGSAMQNTQNLLQmPYGcGEQNMVLFAPNIYVLDYLnETQQLTPEIk	HexNAc(4)Hex(5)NeuAc(2)Na(2)	M14	A2M_N991_HexNAc(4)Hex(5)NeuAc(2)	6	8952.12	1492.86	1492.87	1492.87	4.19454	1	10.97	721	708.1	37.7	1.07168e-11	1.1942e-12	0	0	3.34326e-09	3.30631e-10	0	0
Alpha-2-macroglobulin	A2M	991	A2M_N991	aSVSVLGDILGSAMQNTQNLLQmPYGcGEQNMVLFAPNIYVLDYLnETQQLTPEIk	HexNAc(5)Hex(5)Fuc(1)NeuAc(1)Na(1)	M14	A2M_N991_HexNAc(5)Hex(5)Fuc(1)NeuAc(1)	6	8988.18	1498.87	1498.87	1498.87	-2.59897	1	7.52	568.8	542	59.8	2.99625e-08	1.70145e-09	0	0	9.34715e-06	4.36537e-07	0	0
Alpha-2-macroglobulin	A2M	991	A2M_N991	aSVSVLGDILGSAMQNTQNLLQmPYGcGEQNMVLFAPNIYVLDYLnETQQLTPEIk	HexNAc(4)Hex(5)NeuAc(2)Na(1)	M23	A2M_N991_HexNAc(4)Hex(5)NeuAc(2)	6	8930.14	1489.2	1489.2	1489.21	4.95681	3	12.23	784.7	613.9	0	5.84696e-13	9.20287e-14	0	0	1.82405e-10	2.74808e-11	0	0
Alpha-2-macroglobulin	A2M	991	A2M_N991	aSVSVLGDILGSAMQNTQNLLQmPYGcGEQNMVLFAPNIYVLDYLnETQQLTPEIk	HexNAc(4)Hex(5)NeuAc(2)Na(2)	M23	A2M_N991_HexNAc(4)Hex(5)NeuAc(2)	6	8952.12	1492.86	1492.86	1492.86	0.116732	1	13.27	813.7	794.2	0	5.37822e-14	9.4167e-15	0	0	1.67781e-11	2.84733e-12	0	0
Alpha-2-macroglobulin	A2M	991	A2M_N991	aSVSVLGDILGSAMQNTQNLLQMPYGcGEQNMVLFAPNIYVLDYLnETQQLTPEIkSk	HexNAc(2)Hex(6)Phospho(1)		A2M_N991_HexNAc(2)Hex(6)Phospho(1)	6	8590.12	1432.53	1432.51	1432.51	-9.08311	2	7.19	374.8	333.3	333.3	6.50226e-08	3.33937e-09	0	0	2.02843e-05	1.18189e-05	1.17392e-05	0.00019253
Alpha-2-macroglobulin	A2M	991	A2M_N991	aSVSVLGDILGSAMQNTQNLLQMPYGcGEQNMVLFAPNIYVLDYLnETQQLTPEIkSk	HexNAc(2)Hex(6)Phospho(1)	M23	A2M_N991_HexNAc(2)Hex(6)Phospho(1)	6	8606.12	1435.19	1435.19	1435.19	0.757601	1	7.53	403.4	302.2	0	2.91991e-08	1.69456e-09	0	0	9.109e-06	4.33106e-07	0	0
Alpha-2-macroglobulin	A2M	1424	A2M_N1424	tEVSSNHVLIYLDkVSnQTLSLFFTVLQDVPVR	HexNAc(4)Hex(5)Fuc(1)NeuAc(1)		A2M_N1424_HexNAc(4)Hex(5)Fuc(1)NeuAc(1)	5	6280.07	1256.82	1256.82	1256.82	0.648082	2	10.84	704.6	643.3	643.3	1.43318e-11	1.67075e-12	0	0	4.47102e-09	4.23622e-10	0	0
Alpha-2-macroglobulin	A2M	1424	A2M_N1424	tEVSSNHVLIYLDkVSnQTLSLFFTVLQDVPVR	HexNAc(4)Hex(5)NeuAc(2)		A2M_N1424_HexNAc(4)Hex(5)NeuAc(2)	5	6425.11	1285.83	1285.84	1285.84	7.39054	1	10.13	723	585.3	585.3	7.4857e-11	6.91142e-12	0	0	2.33527e-08	1.76367e-09	0	0
Alpha-2-macroglobulin	A2M	1424	A2M_N1424	vSnQTLSLFFTVLQDVPVR	HexNAc(3)Hex(3)Fuc(1)		A2M_N1424_HexNAc(3)Hex(3)Fuc(1)	3	3633.8	1211.94	1211.93	1211.93	-5.12411	1	15.78	1039.7	928.1	928.1	1.66231e-16	4.01955e-17	0	0	5.18581e-14	1.19098e-14	0	0
Alpha-2-macroglobulin	A2M	1424	A2M_N1424	vSnQTLSLFFTVLQDVPVR	HexNAc(3)Hex(4)		A2M_N1424_HexNAc(3)Hex(4)	3	3649.79	1217.27	1217.27	1217.27	-1.76722	1	15.88	1005.5	883.6	883.6	1.32176e-16	2.9302e-17	0	0	4.12343e-14	8.87261e-15	0	0
Alpha-2-macroglobulin	A2M	1424	A2M_N1424	vSnQTLSLFFTVLQDVPVR	HexNAc(3)Hex(4)Fuc(1)		A2M_N1424_HexNAc(3)Hex(4)Fuc(1)	3	3795.85	1265.96	1265.95	1265.96	-0.336683	5	18.23	1134.6	997.1	997.1	5.92589e-19	1.18869e-19	0	0	1.84867e-16	3.65898e-17	0	0
Alpha-2-macroglobulin	A2M	1424	A2M_N1424	vSnQTLSLFFTVLQDVPVR	HexNAc(3)Hex(4)NeuAc(1)		A2M_N1424_HexNAc(3)Hex(4)NeuAc(1)	3	3940.89	1314.3	1314.3	1314.3	0.0143792	3	16.23	1048.7	990.9	990.9	5.92589e-17	1.25975e-17	0	0	1.84867e-14	3.77075e-15	0	0
Alpha-2-macroglobulin	A2M	1424	A2M_N1424	vSnQTLSLFFTVLQDVPVR	HexNAc(4)Hex(3)Fuc(1)		A2M_N1424_HexNAc(4)Hex(3)Fuc(1)	3	3836.88	1279.63	1279.63	1279.63	0.00651571	2	17.09	1054.2	946.9	946.9	8.11562e-18	1.76857e-18	0	0	2.53179e-15	5.42502e-16	0	0
Alpha-2-macroglobulin	A2M	1424	A2M_N1424	vSnQTLSLFFTVLQDVPVR	HexNAc(4)Hex(4)		A2M_N1424_HexNAc(4)Hex(4)	3	3852.87	1284.96	1284.96	1284.96	-1.59739	11	17.23	1094.6	1007.4	1007.4	5.92589e-18	1.35361e-18	0	0	1.84867e-15	4.09517e-16	0	0
Alpha-2-macroglobulin	A2M	1424	A2M_N1424	vSnQTLSLFFTVLQDVPVR	HexNAc(4)Hex(4)		A2M_N1424_HexNAc(4)Hex(4)	4	3852.87	963.974	963.972	963.976	0.175009	14	17.22	1079.6	1046.9	1046.9	5.96135e-18	1.39993e-18	0	0	1.85973e-15	4.25221e-16	0	0
Alpha-2-macroglobulin	A2M	1424	A2M_N1424	vSnQTLSLFFTVLQDVPVR	HexNAc(4)Hex(4)Fuc(1)		A2M_N1424_HexNAc(4)Hex(4)Fuc(1)	3	3998.93	1333.65	1333.64	1333.65	0.416611	15	16.23	1047.8	978.2	978.2	5.92589e-17	1.25058e-17	0	0	1.84867e-14	3.73666e-15	0	0
Alpha-2-macroglobulin	A2M	1424	A2M_N1424	vSnQTLSLFFTVLQDVPVR	HexNAc(4)Hex(4)Fuc(1)		A2M_N1424_HexNAc(4)Hex(4)Fuc(1)	4	3998.93	1000.49	1000.49	1000.49	0.212914	14	18.05	1109.9	1043.1	1043.1	8.87575e-19	1.79125e-19	0	0	2.76892e-16	5.47886e-17	0	0
Alpha-2-macroglobulin	A2M	1424	A2M_N1424	vSnQTLSLFFTVLQDVPVR	HexNAc(4)Hex(4)Fuc(1)NeuAc(1)		A2M_N1424_HexNAc(4)Hex(4)Fuc(1)NeuAc(1)	3	4290.03	1430.68	1430.68	1430.68	1.00582	2	14.05	914.4	779.8	779.8	8.82295e-15	1.52663e-15	0	0	2.75245e-12	4.63472e-13	0	0
Alpha-2-macroglobulin	A2M	1424	A2M_N1424	vSnQTLSLFFTVLQDVPVR	HexNAc(4)Hex(4)Fuc(1)NeuAc(1)		A2M_N1424_HexNAc(4)Hex(4)Fuc(1)NeuAc(1)	4	4290.03	1073.26	1073.26	1073.26	-0.703958	4	15.09	995.8	921.2	921.2	8.16419e-16	1.63785e-16	0	0	2.54694e-13	4.77875e-14	0	0
Alpha-2-macroglobulin	A2M	1424	A2M_N1424	vSnQTLSLFFTVLQDVPVR	HexNAc(4)Hex(4)NeuAc(1)		A2M_N1424_HexNAc(4)Hex(4)NeuAc(1)	3	4143.97	1381.99	1381.99	1382	0.555265	5	15.88	1040.1	880.3	880.3	1.32176e-16	2.92875e-17	0	0	4.12343e-14	8.86765e-15	0	0
Alpha-2-macroglobulin	A2M	1424	A2M_N1424	vSnQTLSLFFTVLQDVPVR	HexNAc(4)Hex(4)NeuAc(1)		A2M_N1424_HexNAc(4)Hex(4)NeuAc(1)	4	4143.97	1036.75	1036.75	1036.75	0.033784	8	17.09	1076.6	922.5	922.5	8.16419e-18	1.8124e-18	0	0	2.54694e-15	5.54861e-16	0	0
Alpha-2-macroglobulin	A2M	1424	A2M_N1424	vSnQTLSLFFTVLQDVPVR	HexNAc(4)Hex(5)		A2M_N1424_HexNAc(4)Hex(5)	3	4014.93	1338.98	1338.98	1338.98	0.0957964	13	18.23	1108.3	1011	1011	5.92589e-19	1.17948e-19	0	0	1.84867e-16	3.6297e-17	0	0
Alpha-2-macroglobulin	A2M	1424	A2M_N1424	vSnQTLSLFFTVLQDVPVR	HexNAc(4)Hex(5)		A2M_N1424_HexNAc(4)Hex(5)	4	4014.93	1004.49	1004.48	1004.49	0.866143	22	17.22	1090.5	988.4	988.4	5.96135e-18	1.39685e-18	0	0	1.85973e-15	4.24212e-16	0	0
Alpha-2-macroglobulin	A2M	1424	A2M_N1424	vSnQTLSLFFTVLQDVPVR	HexNAc(4)Hex(5)Fuc(1)		A2M_N1424_HexNAc(4)Hex(5)Fuc(1)	3	4160.98	1387.67	1387.66	1387.67	1.31272	18	18.05	1136.4	979.6	979.6	8.82295e-19	1.77475e-19	0	0	2.75245e-16	5.42614e-17	0	0
Alpha-2-macroglobulin	A2M	1424	A2M_N1424	vSnQTLSLFFTVLQDVPVR	HexNAc(4)Hex(5)Fuc(1)		A2M_N1424_HexNAc(4)Hex(5)Fuc(1)	4	4160.98	1041	1041	1041.01	1.58817	24	18.22	1115.5	999.4	999.4	5.96135e-19	1.21616e-19	0	0	1.85973e-16	3.7463e-17	0	0
Alpha-2-macroglobulin	A2M	1424	A2M_N1424	vSnQTLSLFFTVLQDVPVR	HexNAc(4)Hex(5)Fuc(1)NeuAc(1)		A2M_N1424_HexNAc(4)Hex(5)Fuc(1)NeuAc(1)	3	4452.08	1484.7	1484.7	1484.7	0.481423	6	16.23	1045.4	898.3	898.3	5.92589e-17	1.25892e-17	0	0	1.84867e-14	3.76791e-15	0	0
Alpha-2-macroglobulin	A2M	1424	A2M_N1424	vSnQTLSLFFTVLQDVPVR	HexNAc(4)Hex(5)Fuc(1)NeuAc(1)		A2M_N1424_HexNAc(4)Hex(5)Fuc(1)NeuAc(1)	4	4452.08	1113.78	1113.77	1113.78	1.24998	47	16.22	1033.1	945.7	945.7	5.96135e-17	1.31338e-17	0	0	1.85973e-14	3.95869e-15	0	0
Alpha-2-macroglobulin	A2M	1424	A2M_N1424	vSnQTLSLFFTVLQDVPVR	HexNAc(4)Hex(5)Fuc(1)NeuAc(2)		A2M_N1424_HexNAc(4)Hex(5)Fuc(1)NeuAc(2)	3	4743.17	1581.73	1581.73	1581.73	1.3814	5	17.05	1063	895.8	6.4	8.82295e-18	2.10296e-18	0	0	2.75245e-15	6.45906e-16	0	0
Alpha-2-macroglobulin	A2M	1424	A2M_N1424	vSnQTLSLFFTVLQDVPVR	HexNAc(4)Hex(5)Fuc(1)NeuAc(2)		A2M_N1424_HexNAc(4)Hex(5)Fuc(1)NeuAc(2)	4	4743.17	1186.55	1186.55	1186.55	0.854475	15	17.1	1057	965.3	965.3	7.99855e-18	1.71258e-18	0	0	2.49526e-15	5.24221e-16	0	0
Alpha-2-macroglobulin	A2M	1424	A2M_N1424	vSnQTLSLFFTVLQDVPVR	HexNAc(4)Hex(5)NeuAc(1)		A2M_N1424_HexNAc(4)Hex(5)NeuAc(1)	3	4306.02	1436.01	1436.01	1436.01	-0.517216	7	15.09	982.4	824.7	824.7	8.11562e-16	1.60248e-16	0	0	2.53179e-13	4.69506e-14	0	0
Alpha-2-macroglobulin	A2M	1424	A2M_N1424	vSnQTLSLFFTVLQDVPVR	HexNAc(4)Hex(5)NeuAc(1)		A2M_N1424_HexNAc(4)Hex(5)NeuAc(1)	4	4306.02	1077.26	1077.25	1077.27	0.356403	31	17.09	1080.9	965.5	965.5	8.16419e-18	1.81439e-18	0	0	2.54694e-15	5.5551e-16	0	0
Alpha-2-macroglobulin	A2M	1424	A2M_N1424	vSnQTLSLFFTVLQDVPVR	HexNAc(4)Hex(5)NeuAc(2)		A2M_N1424_HexNAc(4)Hex(5)NeuAc(2)	3	4597.12	1533.04	1533.03	1533.05	0.00812357	9	16.05	1026.3	909.5	471.6	8.82295e-17	2.02595e-17	0	0	2.75245e-14	6.15842e-15	0	0
Alpha-2-macroglobulin	A2M	1424	A2M_N1424	vSnQTLSLFFTVLQDVPVR	HexNAc(4)Hex(5)NeuAc(2)		A2M_N1424_HexNAc(4)Hex(5)NeuAc(2)	4	4597.12	1150.03	1150.03	1150.04	0.128089	246	17.05	1052.2	977	916.5	8.87575e-18	2.14922e-18	0	0	2.76892e-15	6.5971e-16	0	0
Alpha-2-macroglobulin	A2M	1424	A2M_N1424	vSnQTLSLFFTVLQDVPVR	HexNAc(4)Hex(5)NeuAc(2)		A2M_N1424_HexNAc(4)Hex(5)NeuAc(2)	5	4597.12	920.229	920.227	920.23	0.114565	3	14.26	937.3	902.7	21.2	5.51809e-15	9.46603e-16	0	0	1.72145e-12	2.77906e-13	0	0
Alpha-2-macroglobulin	A2M	1424	A2M_N1424	vSnQTLSLFFTVLQDVPVR	HexNAc(5)Hex(3)Fuc(1)		A2M_N1424_HexNAc(5)Hex(3)Fuc(1)	3	4039.96	1347.32	1347.32	1347.33	-0.76981	4	16.94	1061.8	936.9	936.9	1.14004e-17	2.61393e-18	0	0	3.55653e-15	7.95894e-16	0	0
Alpha-2-macroglobulin	A2M	1424	A2M_N1424	vSnQTLSLFFTVLQDVPVR	HexNAc(5)Hex(3)Fuc(1)		A2M_N1424_HexNAc(5)Hex(3)Fuc(1)	4	4039.96	1010.74	1010.74	1010.75	-0.0853969	8	17.22	1067	958.6	958.6	5.96135e-18	1.39377e-18	0	0	1.85973e-15	4.23202e-16	0	0
Alpha-2-macroglobulin	A2M	1424	A2M_N1424	vSnQTLSLFFTVLQDVPVR	HexNAc(5)Hex(4)Fuc(1)		A2M_N1424_HexNAc(5)Hex(4)Fuc(1)	3	4202.01	1401.34	1401.34	1401.34	-1.54076	7	17.23	1095.5	916.8	916.8	5.92589e-18	1.35205e-18	0	0	1.84867e-15	4.09005e-16	0	0
Alpha-2-macroglobulin	A2M	1424	A2M_N1424	vSnQTLSLFFTVLQDVPVR	HexNAc(5)Hex(4)Fuc(1)		A2M_N1424_HexNAc(5)Hex(4)Fuc(1)	4	4202.01	1051.26	1051.26	1051.26	-0.116611	12	17.22	1067.2	950.1	950.1	5.96135e-18	1.39839e-18	0	0	1.85973e-15	4.24717e-16	0	0
Alpha-2-macroglobulin	A2M	1424	A2M_N1424	vSnQTLSLFFTVLQDVPVR	HexNAc(5)Hex(4)NeuAc(1)		A2M_N1424_HexNAc(5)Hex(4)NeuAc(1)	3	4347.05	1449.69	1449.69	1449.69	2.04877	1	17.09	1056.2	898.8	11.7	8.11562e-18	1.76657e-18	0	0	2.53179e-15	5.4185e-16	0	0
Alpha-2-macroglobulin	A2M	1424	A2M_N1424	vSnQTLSLFFTVLQDVPVR	HexNAc(5)Hex(4)NeuAc(1)		A2M_N1424_HexNAc(5)Hex(4)NeuAc(1)	4	4347.05	1087.52	1087.52	1087.52	3.76009	6	16.22	1042.9	935.5	802.2	5.96135e-17	1.3027e-17	0	0	1.85973e-14	3.92242e-15	0	0
Alpha-2-macroglobulin	A2M	1424	A2M_N1424	vSnQTLSLFFTVLQDVPVR	HexNAc(5)Hex(5)Fuc(1)		A2M_N1424_HexNAc(5)Hex(5)Fuc(1)	3	4364.06	1455.36	1455.36	1455.36	0.446373	5	17.23	1092.1	951.1	951.1	5.92589e-18	1.35827e-18	0	0	1.84867e-15	4.11049e-16	0	0
Alpha-2-macroglobulin	A2M	1424	A2M_N1424	vSnQTLSLFFTVLQDVPVR	HexNAc(5)Hex(5)Fuc(1)		A2M_N1424_HexNAc(5)Hex(5)Fuc(1)	4	4364.06	1091.77	1091.77	1091.78	1.2014	15	16.87	1055.8	958.2	958.2	1.34676e-17	3.15914e-18	0	0	4.20142e-15	9.71118e-16	0	0
Alpha-2-macroglobulin	A2M	1424	A2M_N1424	vSnQTLSLFFTVLQDVPVR	HexNAc(5)Hex(5)Fuc(1)NeuAc(1)		A2M_N1424_HexNAc(5)Hex(5)Fuc(1)NeuAc(1)	4	4655.16	1164.54	1164.54	1164.54	-2.06426	2	13.94	905.1	805.8	785.1	1.14686e-14	1.99393e-15	0	0	3.57781e-12	6.04306e-13	0	0
Alpha-2-macroglobulin	A2M	1424	A2M_N1424	vSnQTLSLFFTVLQDVPVR	HexNAc(5)Hex(5)Fuc(1)NeuAc(2)		A2M_N1424_HexNAc(5)Hex(5)Fuc(1)NeuAc(2)	4	4946.25	1237.32	1237.32	1237.32	1.00345	3	15.22	985.2	890.7	890.7	5.96135e-16	1.22769e-16	0	0	1.85973e-13	3.62441e-14	0	0
Alpha-2-macroglobulin	A2M	1424	A2M_N1424	vSnQTLSLFFTVLQDVPVR	HexNAc(5)Hex(5)NeuAc(1)		A2M_N1424_HexNAc(5)Hex(5)NeuAc(1)	3	4509.1	1503.7	1503.71	1503.71	3.58078	1	13.23	866.9	661.6	15	5.92589e-14	1.03238e-14	0	0	1.84867e-11	3.13205e-12	0	0
Alpha-2-macroglobulin	A2M	1424	A2M_N1424	vSnQTLSLFFTVLQDVPVR	HexNAc(5)Hex(5)NeuAc(1)		A2M_N1424_HexNAc(5)Hex(5)NeuAc(1)	4	4509.1	1128.03	1128.03	1128.04	5.32679	13	17.05	1069.6	983.7	754.2	8.87575e-18	2.12513e-18	0	0	2.76892e-15	6.51832e-16	0	0
Alpha-2-macroglobulin	A2M	1424	A2M_N1424	vSnQTLSLFFTVLQDVPVR	HexNAc(5)Hex(5)NeuAc(2)		A2M_N1424_HexNAc(5)Hex(5)NeuAc(2)	4	4800.2	1200.8	1200.81	1200.81	2.61872	3	15.1	965.5	828.2	7.5	7.99855e-16	1.57478e-16	0	0	2.49526e-13	4.5908e-14	0	0
Alpha-2-macroglobulin	A2M	1424	A2M_N1424	vSnQTLSLFFTVLQDVPVR	HexNAc(5)Hex(6)		A2M_N1424_HexNAc(5)Hex(6)	4	4380.06	1095.77	1095.76	1095.77	-0.0623279	5	15.87	1028.9	934.6	934.6	1.34676e-16	3.08318e-17	0	0	4.20142e-14	9.38988e-15	0	0
Alpha-2-macroglobulin	A2M	1424	A2M_N1424	vSnQTLSLFFTVLQDVPVR	HexNAc(5)Hex(6)Fuc(1)		A2M_N1424_HexNAc(5)Hex(6)Fuc(1)	4	4526.12	1132.28	1132.28	1132.29	1.49625	9	16.05	1018.6	931.7	931.7	8.87575e-17	2.06747e-17	0	0	2.76892e-14	6.29586e-15	0	0
Alpha-2-macroglobulin	A2M	1424	A2M_N1424	vSnQTLSLFFTVLQDVPVR	HexNAc(5)Hex(6)Fuc(1)NeuAc(1)		A2M_N1424_HexNAc(5)Hex(6)Fuc(1)NeuAc(1)	4	4817.21	1205.06	1205.06	1205.06	-0.973592	1	8.09	619.2	583.3	25.3	8.16421e-09	5.29967e-10	0	0	2.54694e-06	1.36501e-07	0	0
Alpha-2-macroglobulin	A2M	1424	A2M_N1424	vSnQTLSLFFTVLQDVPVR	HexNAc(5)Hex(6)Fuc(1)NeuAc(2)		A2M_N1424_HexNAc(5)Hex(6)Fuc(1)NeuAc(2)	3	5108.31	1703.44	1703.44	1703.44	2.23383	1	14.75	968.9	793	2.2	1.77345e-15	3.72785e-16	0	0	5.53254e-13	1.08243e-13	0	0
Alpha-2-macroglobulin	A2M	1424	A2M_N1424	vSnQTLSLFFTVLQDVPVR	HexNAc(5)Hex(6)Fuc(1)NeuAc(2)		A2M_N1424_HexNAc(5)Hex(6)Fuc(1)NeuAc(2)	4	5108.31	1277.83	1277.83	1277.85	2.79832	5	14.22	934.6	858.3	790.9	5.96135e-15	1.08095e-15	0	0	1.85973e-12	3.24855e-13	0	0
Alpha-2-macroglobulin	A2M	1424	A2M_N1424	vSnQTLSLFFTVLQDVPVR	HexNAc(5)Hex(6)Fuc(1)NeuAc(2)		A2M_N1424_HexNAc(5)Hex(6)Fuc(1)NeuAc(2)	5	5108.31	1022.47	1022.47	1022.47	4.79828	1	12.13	807.6	792.8	9.2	7.40381e-13	1.20111e-13	0	0	2.30973e-10	3.68978e-11	0	0
Alpha-2-macroglobulin	A2M	1424	A2M_N1424	vSnQTLSLFFTVLQDVPVR	HexNAc(5)Hex(6)Fuc(1)NeuAc(3)		A2M_N1424_HexNAc(5)Hex(6)Fuc(1)NeuAc(3)	3	5399.4	1800.47	1800.47	1800.47	0.381524	1	14.23	927.7	699.8	7.1	5.92589e-15	1.05255e-15	0	0	1.84867e-12	3.14211e-13	0	0
Alpha-2-macroglobulin	A2M	1424	A2M_N1424	vSnQTLSLFFTVLQDVPVR	HexNAc(5)Hex(6)Fuc(1)NeuAc(3)		A2M_N1424_HexNAc(5)Hex(6)Fuc(1)NeuAc(3)	4	5399.4	1350.61	1350.6	1350.61	0.597637	28	15.22	995.2	901.5	891.5	5.96135e-16	1.23444e-16	0	0	1.85973e-13	3.64858e-14	0	0
Alpha-2-macroglobulin	A2M	1424	A2M_N1424	vSnQTLSLFFTVLQDVPVR	HexNAc(5)Hex(6)Fuc(1)NeuAc(3)		A2M_N1424_HexNAc(5)Hex(6)Fuc(1)NeuAc(3)	5	5399.4	1080.69	1080.68	1080.7	0.735987	9	11.26	798.5	774.4	774.4	5.51809e-12	6.76404e-13	0	0	1.72145e-09	1.83101e-10	0	0
Alpha-2-macroglobulin	A2M	1424	A2M_N1424	vSnQTLSLFFTVLQDVPVR	HexNAc(5)Hex(6)NeuAc(1)		A2M_N1424_HexNAc(5)Hex(6)NeuAc(1)	4	4671.15	1168.54	1168.54	1168.54	-0.928572	2	15.22	990.7	841.1	32.9	5.96135e-16	1.22454e-16	0	0	1.85973e-13	3.61311e-14	0	0
Alpha-2-macroglobulin	A2M	1424	A2M_N1424	vSnQTLSLFFTVLQDVPVR	HexNAc(5)Hex(6)NeuAc(2)		A2M_N1424_HexNAc(5)Hex(6)NeuAc(2)	3	4962.25	1654.75	1654.75	1654.76	0.366097	3	16.09	1041.8	839.2	13.2	8.11562e-17	1.70006e-17	0	0	2.53179e-14	5.13184e-15	0	0
Alpha-2-macroglobulin	A2M	1424	A2M_N1424	vSnQTLSLFFTVLQDVPVR	HexNAc(5)Hex(6)NeuAc(2)		A2M_N1424_HexNAc(5)Hex(6)NeuAc(2)	4	4962.25	1241.32	1241.32	1241.32	1.05667	9	15.22	997.2	799.5	36.2	5.96135e-16	1.23085e-16	0	0	1.85973e-13	3.6357e-14	0	0
Alpha-2-macroglobulin	A2M	1424	A2M_N1424	vSnQTLSLFFTVLQDVPVR	HexNAc(5)Hex(6)NeuAc(2)		A2M_N1424_HexNAc(5)Hex(6)NeuAc(2)	5	4962.25	993.256	993.257	993.258	2.08273	2	14.08	928.4	895.3	12.7	8.37287e-15	1.4125e-15	0	0	2.61204e-12	4.25134e-13	0	0
Alpha-2-macroglobulin	A2M	1424	A2M_N1424	vSnQTLSLFFTVLQDVPVR	HexNAc(5)Hex(6)NeuAc(3)		A2M_N1424_HexNAc(5)Hex(6)NeuAc(3)	3	5253.34	1751.79	1751.78	1751.79	0.144493	3	16.23	1029.7	873.2	753.7	5.92589e-17	1.2664e-17	0	0	1.84867e-14	3.79621e-15	0	0
Alpha-2-macroglobulin	A2M	1424	A2M_N1424	vSnQTLSLFFTVLQDVPVR	HexNAc(5)Hex(6)NeuAc(3)		A2M_N1424_HexNAc(5)Hex(6)NeuAc(3)	4	5253.34	1314.09	1314.09	1314.1	0.536073	24	15.22	988.2	896.7	865.3	5.96135e-16	1.2313e-16	0	0	1.85973e-13	3.63731e-14	0	0
Alpha-2-macroglobulin	A2M	1424	A2M_N1424	vSnQTLSLFFTVLQDVPVR	HexNAc(5)Hex(6)NeuAc(3)		A2M_N1424_HexNAc(5)Hex(6)NeuAc(3)	5	5253.34	1051.47	1051.47	1051.48	0.475654	15	14.29	905.1	864.7	840.6	5.07571e-15	8.51934e-16	0	0	1.58344e-12	2.48512e-13	0	0
Alpha-2-macroglobulin	A2M	1424	A2M_N1424	vSnQTLSLFFTVLQDVPVR	HexNAc(6)Hex(5)NeuAc(1)		A2M_N1424_HexNAc(6)Hex(5)NeuAc(1)	4	4712.18	1178.8	1178.8	1178.81	3.47336	5	14.05	945.6	825.4	825.4	8.87575e-15	1.56672e-15	0	0	2.76892e-12	4.78307e-13	0	0
Alpha-2-macroglobulin	A2M	1424	A2M_N1424	vSnQTLSLFFTVLQDVPVR	HexNAc(6)Hex(6)Fuc(1)NeuAc(1)		A2M_N1424_HexNAc(6)Hex(6)Fuc(1)NeuAc(1)	4	5020.29	1255.83	1255.84	1255.84	6.42891	1	10.68	783.4	701.3	701.3	2.09935e-11	2.3816e-12	0	0	6.54923e-09	5.60755e-10	0	0
Alpha-2-macroglobulin	A2M	1424	A2M_N1424	vSnQTLSLFFTVLQDVPVR	HexNAc(6)Hex(6)NeuAc(1)		A2M_N1424_HexNAc(6)Hex(6)NeuAc(1)	4	4874.23	1219.31	1219.32	1219.33	7.9478	3	12.87	892.5	685.2	685.2	1.34676e-13	2.09419e-14	0	0	4.20142e-11	6.35778e-12	0	0
Alpha-2-macroglobulin	A2M	1424	A2M_N1424	vSnQTLSLFFTVLQDVPVR	HexNAc(4)Hex(5)NeuAc(2)Na(1)		A2M_N1424_HexNAc(4)Hex(5)NeuAc(2)	4	4619.1	1155.53	1155.53	1155.53	-0.111133	3	6.55	466.4	455.2	455.2	2.79665e-07	1.75846e-08	0	0	8.72378e-05	1.18189e-05	1.06304e-05	0.000178763
A disintegrin and metalloproteinase with thrombospondin motifs 13	ADAMTS13	579	ADAMTS13_N579	eYVTFLTVTPnLTSVYIANHRPLFTHLAVR	HexNAc(4)Hex(5)Fuc(1)NeuAc(1)		ADAMTS13_N579_HexNAc(4)Hex(5)Fuc(1)NeuAc(1)	5	5761.77	1153.16	1153.17	1153.17	6.43378	1	9.49	761.6	613.5	613.5	3.20061e-10	3.02072e-11	0	0	3.11086e-09	3.22498e-10	0	0
A disintegrin and metalloproteinase with thrombospondin motifs 13	ADAMTS13	579	ADAMTS13_N579	eYVTFLTVTPnLTSVYIANHRPLFTHLAVR	HexNAc(4)Hex(5)Fuc(1)NeuAc(2)		ADAMTS13_N579_HexNAc(4)Hex(5)Fuc(1)NeuAc(2)	5	6052.87	1211.38	1211.38	1211.39	1.97702	5	13.95	958.8	773.4	9.2	1.12599e-14	1.96985e-15	0	0	1.09442e-13	1.98987e-14	0	0
A disintegrin and metalloproteinase with thrombospondin motifs 13	ADAMTS13	579	ADAMTS13_N579	eYVTFLTVTPnLTSVYIANHRPLFTHLAVR	HexNAc(6)Hex(7)		ADAMTS13_N579_HexNAc(6)Hex(7)	5	6054.88	1211.78	1211.78	1211.78	-0.708519	2	8.95	743.9	632.8	632.8	1.12599e-09	8.48524e-11	0	0	1.09442e-08	8.85321e-10	0	0
A disintegrin and metalloproteinase with thrombospondin motifs 13	ADAMTS13	614	ADAMTS13_N614	mSISPnTTYPSLLEDGR	HexNAc(2)Hex(6)	M1	ADAMTS13_N614_HexNAc(2)Hex(6)	3	3504.54	1168.85	1168.85	1168.85	0.0556421	2	7.46	670.3	600.6	600.6	3.49681e-08	1.97167e-09	0	0	3.39875e-07	2.05984e-08	0	0
Afamin	AFM	33	AFM_N33	dIENFnSTQk	HexNAc(3)Hex(4)NeuAc(1)		AFM_N33_HexNAc(3)Hex(4)NeuAc(1)	3	3202.43	1068.15	1068.15	1068.15	-0.111634	4	11.46	849	653.8	653.8	3.49551e-12	4.22816e-13	0	0	1.09048e-09	1.12012e-10	0	0
Afamin	AFM	33	AFM_N33	dIENFnSTQk	HexNAc(4)Hex(4)NeuAc(1)		AFM_N33_HexNAc(4)Hex(4)NeuAc(1)	3	3405.51	1135.84	1135.84	1135.84	0.371457	2	11.46	816.5	589.2	589.2	3.49551e-12	4.19747e-13	0	0	1.09048e-09	1.10766e-10	0	0
Afamin	AFM	33	AFM_N33	dIENFnSTQk	HexNAc(4)Hex(5)		AFM_N33_HexNAc(4)Hex(5)	3	3276.47	1092.83	1092.83	1092.84	3.5901	7	11.28	806	613.8	613.8	5.20441e-12	6.31845e-13	0	0	1.62359e-09	1.68203e-10	0	0
Afamin	AFM	33	AFM_N33	dIENFnSTQk	HexNAc(4)Hex(5)		AFM_N33_HexNAc(4)Hex(5)	4	3276.47	819.872	819.873	819.875	2.43494	5	11.28	849.2	661.5	661.5	5.23555e-12	6.48797e-13	0	0	1.63331e-09	1.73214e-10	0	0
Afamin	AFM	33	AFM_N33	dIENFnSTQk	HexNAc(4)Hex(5)Fuc(1)NeuAc(1)		AFM_N33_HexNAc(4)Hex(5)Fuc(1)NeuAc(1)	3	3713.62	1238.54	1238.55	1238.55	2.26015	3	11.28	827	615.4	615.4	5.20441e-12	6.32708e-13	0	0	1.62359e-09	1.68556e-10	0	0
Afamin	AFM	33	AFM_N33	dIENFnSTQk	HexNAc(4)Hex(5)Fuc(1)NeuAc(1)		AFM_N33_HexNAc(4)Hex(5)Fuc(1)NeuAc(1)	4	3713.62	929.16	929.161	929.162	1.15655	2	11.1	827.1	669.1	669.1	7.94415e-12	9.66067e-13	0	0	2.4783e-09	2.60745e-10	0	0
Afamin	AFM	33	AFM_N33	dIENFnSTQk	HexNAc(4)Hex(5)Fuc(1)NeuAc(2)		AFM_N33_HexNAc(4)Hex(5)Fuc(1)NeuAc(2)	3	4004.72	1335.58	1335.57	1335.58	0.813723	7	12.46	871.4	625.6	13.2	3.49551e-13	4.87892e-14	0	0	1.09048e-10	1.36919e-11	0	0
Afamin	AFM	33	AFM_N33	dIENFnSTQk	HexNAc(4)Hex(5)Fuc(1)NeuAc(2)		AFM_N33_HexNAc(4)Hex(5)Fuc(1)NeuAc(2)	4	4004.72	1001.93	1001.93	1001.94	1.07276	13	11.28	804.5	616.6	547.1	5.23555e-12	6.53107e-13	0	0	1.63331e-09	1.74978e-10	0	0
Afamin	AFM	33	AFM_N33	dIENFnSTQk	HexNAc(4)Hex(5)NeuAc(1)		AFM_N33_HexNAc(4)Hex(5)NeuAc(1)	3	3567.56	1189.86	1189.86	1189.86	-0.151199	17	12.32	885.2	648.2	648.2	4.78717e-13	7.58147e-14	0	0	1.49343e-10	2.26692e-11	0	0
Afamin	AFM	33	AFM_N33	dIENFnSTQk	HexNAc(4)Hex(5)NeuAc(1)		AFM_N33_HexNAc(4)Hex(5)NeuAc(1)	4	3567.56	892.646	892.646	892.649	0.720981	14	12.45	850.1	675.5	675.5	3.51643e-13	4.99846e-14	0	0	1.097e-10	1.41639e-11	0	0
Afamin	AFM	33	AFM_N33	dIENFnSTQk	HexNAc(4)Hex(5)NeuAc(2)		AFM_N33_HexNAc(4)Hex(5)NeuAc(2)	3	3858.66	1286.89	1286.89	1286.9	0.356075	26	12.46	866.6	642.2	642.2	3.49551e-13	4.886e-14	0	0	1.09048e-10	1.37196e-11	0	0
Afamin	AFM	33	AFM_N33	dIENFnSTQk	HexNAc(4)Hex(5)NeuAc(2)		AFM_N33_HexNAc(4)Hex(5)NeuAc(2)	4	3858.66	965.42	965.418	965.422	0.403005	28	11.28	808.7	616.9	616.9	5.23555e-12	6.53185e-13	0	0	1.63331e-09	1.7501e-10	0	0
Afamin	AFM	33	AFM_N33	dIENFnSTQk	HexNAc(5)Hex(6)Fuc(1)NeuAc(2)		AFM_N33_HexNAc(5)Hex(6)Fuc(1)NeuAc(2)	4	4369.85	1093.22	1093.22	1093.22	1.43941	1	8.28	679	530.2	2.9	5.23556e-09	3.62177e-10	0	0	1.63331e-06	8.96551e-08	0	0
Afamin	AFM	33	AFM_N33	dIENFnSTQk	HexNAc(5)Hex(6)Fuc(1)NeuAc(3)		AFM_N33_HexNAc(5)Hex(6)Fuc(1)NeuAc(3)	3	4660.94	1554.32	1554.32	1554.32	-1.87063	1	11.17	803.6	581.2	581.2	6.72478e-12	8.27748e-13	0	0	2.09789e-09	2.26974e-10	0	0
Afamin	AFM	33	AFM_N33	dIENFnSTQk	HexNAc(5)Hex(6)Fuc(1)NeuAc(3)		AFM_N33_HexNAc(5)Hex(6)Fuc(1)NeuAc(3)	4	4660.94	1165.99	1165.99	1166	3.8043	9	10.16	777.8	630.5	630.5	6.89637e-11	6.58913e-12	0	0	2.15142e-08	1.69641e-09	0	0
Afamin	AFM	33	AFM_N33	dIENFnSTQk	HexNAc(5)Hex(6)NeuAc(1)		AFM_N33_HexNAc(5)Hex(6)NeuAc(1)	4	3932.69	983.929	983.928	983.932	0.964492	2	9.17	724.1	551.2	551.2	6.76502e-10	5.45485e-11	0	0	2.11045e-07	1.34033e-08	0	0
Afamin	AFM	33	AFM_N33	dIENFnSTQk	HexNAc(5)Hex(6)NeuAc(2)		AFM_N33_HexNAc(5)Hex(6)NeuAc(2)	3	4223.79	1408.6	1408.6	1408.6	-1.11012	1	9.16	729.9	516.6	35.1	6.85534e-10	5.53018e-11	0	0	2.13862e-07	1.35783e-08	0	0
Afamin	AFM	33	AFM_N33	dIENFnSTQk	HexNAc(5)Hex(6)NeuAc(2)		AFM_N33_HexNAc(5)Hex(6)NeuAc(2)	4	4223.79	1056.7	1056.7	1056.71	0.642092	7	10.45	779.8	603.3	539.6	3.51643e-11	3.67803e-12	0	0	1.097e-08	9.00737e-10	0	0
Afamin	AFM	33	AFM_N33	dIENFnSTQk	HexNAc(5)Hex(6)NeuAc(3)		AFM_N33_HexNAc(5)Hex(6)NeuAc(3)	3	4514.88	1505.63	1505.63	1505.64	-1.21856	3	11.88	854.7	676.4	676.4	1.31563e-12	1.83672e-13	0	0	4.10432e-10	5.48367e-11	0	0
Afamin	AFM	33	AFM_N33	dIENFnSTQk	HexNAc(5)Hex(6)NeuAc(3)		AFM_N33_HexNAc(5)Hex(6)NeuAc(3)	4	4514.88	1129.48	1129.47	1129.49	0.754258	20	9.98	761.3	581.9	549.7	1.05237e-10	9.12816e-12	0	0	3.28302e-08	2.38118e-09	0	0
Afamin	AFM	109	AFM_N109	hnFSHccSk	HexNAc(3)Hex(4)NeuAc(1)		AFM_N109_HexNAc(3)Hex(4)NeuAc(1)	3	3183.34	1061.78	1061.78	1061.79	0.133508	4	8.66	686.3	543	543	2.19763e-09	1.6806e-10	0	0	6.85583e-07	3.99338e-08	0	0
Afamin	AFM	109	AFM_N109	hnFSHccSk	HexNAc(3)Hex(4)NeuAc(1)		AFM_N109_HexNAc(3)Hex(4)NeuAc(1)	4	3183.34	796.59	796.59	796.59	0.464921	1	11.93	835	632.1	632.1	1.17755e-12	1.71378e-13	0	0	3.67355e-10	5.2391e-11	0	0
Afamin	AFM	109	AFM_N109	hnFSHccSk	HexNAc(4)Hex(4)NeuAc(1)		AFM_N109_HexNAc(4)Hex(4)NeuAc(1)	3	3386.42	1129.48	1129.48	1129.48	0.738243	1	7.66	634.2	559.7	559.7	2.19764e-08	1.28136e-09	0	0	6.85583e-06	3.2664e-07	0	0
Afamin	AFM	109	AFM_N109	hnFSHccSk	HexNAc(4)Hex(4)NeuAc(1)		AFM_N109_HexNAc(4)Hex(4)NeuAc(1)	4	3386.42	847.36	847.36	847.361	1.19005	9	9.76	716.9	653.2	653.2	1.75324e-10	1.74518e-11	0	0	5.46948e-08	4.0392e-09	0	0
Afamin	AFM	109	AFM_N109	hnFSHccSk	HexNAc(4)Hex(5)		AFM_N109_HexNAc(4)Hex(5)	3	3257.37	1086.46	1086.46	1086.46	-0.0936337	2	8.49	699.6	582.8	582.8	3.27202e-09	2.39787e-10	0	0	1.02075e-06	5.86496e-08	0	0
Afamin	AFM	109	AFM_N109	hnFSHccSk	HexNAc(4)Hex(5)		AFM_N109_HexNAc(4)Hex(5)	4	3257.37	815.099	815.099	815.1	0.458447	3	9.93	733	631.7	631.7	1.17755e-10	1.05312e-11	0	0	3.67355e-08	2.73315e-09	0	0
Afamin	AFM	109	AFM_N109	hnFSHccSk	HexNAc(4)Hex(5)Fuc(1)NeuAc(1)		AFM_N109_HexNAc(4)Hex(5)Fuc(1)NeuAc(1)	4	3694.53	924.387	924.387	924.387	-0.105562	1	9.79	702.3	583.6	583.6	1.61268e-10	1.5645e-11	0	0	5.03099e-08	3.56658e-09	0	0
Afamin	AFM	109	AFM_N109	hnFSHccSk	HexNAc(4)Hex(5)Fuc(1)NeuAc(2)		AFM_N109_HexNAc(4)Hex(5)Fuc(1)NeuAc(2)	4	3985.62	997.161	997.16	997.162	-0.256408	2	8.93	687.2	571.1	571.1	1.17755e-09	8.90238e-11	0	0	3.67355e-07	2.2878e-08	0	0
Afamin	AFM	109	AFM_N109	hnFSHccSk	HexNAc(4)Hex(5)NeuAc(1)		AFM_N109_HexNAc(4)Hex(5)NeuAc(1)	3	3548.47	1183.49	1183.49	1183.5	0.23954	7	8.66	672.7	576.5	576.5	2.19763e-09	1.68079e-10	0	0	6.85583e-07	3.99428e-08	0	0
Afamin	AFM	109	AFM_N109	hnFSHccSk	HexNAc(4)Hex(5)NeuAc(1)		AFM_N109_HexNAc(4)Hex(5)NeuAc(1)	4	3548.47	887.873	887.869	887.875	0.0108028	18	9.93	748.4	675.4	675.4	1.17755e-10	1.0526e-11	0	0	3.67355e-08	2.73087e-09	0	0
Afamin	AFM	109	AFM_N109	hnFSHccSk	HexNAc(4)Hex(5)NeuAc(1)		AFM_N109_HexNAc(4)Hex(5)NeuAc(1)	5	3548.47	710.5	710.5	710.5	0.307175	3	8.79	662.7	547.1	547.1	1.61134e-09	1.20588e-10	0	0	5.02682e-07	2.96545e-08	0	0
Afamin	AFM	109	AFM_N109	hnFSHccSk	HexNAc(4)Hex(5)NeuAc(2)		AFM_N109_HexNAc(4)Hex(5)NeuAc(2)	3	3839.57	1280.53	1280.52	1280.53	-0.0870408	9	8.66	687	628.1	628.1	2.19763e-09	1.68117e-10	0	0	6.85583e-07	3.99607e-08	0	0
Afamin	AFM	109	AFM_N109	hnFSHccSk	HexNAc(4)Hex(5)NeuAc(2)		AFM_N109_HexNAc(4)Hex(5)NeuAc(2)	4	3839.57	960.647	960.646	960.65	0.615098	27	9.93	730.9	669.6	669.6	1.17755e-10	1.05286e-11	0	0	3.67355e-08	2.73201e-09	0	0
Afamin	AFM	109	AFM_N109	hnFSHccSk	HexNAc(4)Hex(5)NeuAc(2)		AFM_N109_HexNAc(4)Hex(5)NeuAc(2)	5	3839.57	768.719	768.719	768.72	0.50295	9	8.79	689.2	622	622	1.61134e-09	1.20602e-10	0	0	5.02682e-07	2.96612e-08	0	0
Afamin	AFM	109	AFM_N109	hnFSHccSk	HexNAc(5)Hex(6)NeuAc(2)		AFM_N109_HexNAc(5)Hex(6)NeuAc(2)	4	4204.7	1051.93	1051.93	1051.93	-0.677813	1	5.67	575.7	455.3	17.2	2.13351e-06	6.37902e-06	6.34667e-06	0.00016818	0.000664706	6.98254e-05	6.91262e-05	0.00100033
Afamin	AFM	109	AFM_N109	icAMEGLPQkHnFSHccSk	HexNAc(4)Hex(5)Fuc(1)NeuAc(2)		AFM_N109_HexNAc(4)Hex(5)Fuc(1)NeuAc(2)	5	5342.33	1069.27	1069.27	1069.27	-1.05177	1	14	948	678.9	2.8	9.93652e-15	1.67191e-15	0	0	3.09984e-12	5.07172e-13	0	0
Afamin	AFM	109	AFM_N109	icAMEGLPQkHnFSHccSk	HexNAc(4)Hex(5)Fuc(1)NeuAc(2)	M4	AFM_N109_HexNAc(4)Hex(5)Fuc(1)NeuAc(2)	5	5358.33	1072.47	1072.47	1072.47	0.218352	1	10.3	702.2	514.1	8	5.06659e-11	4.89239e-12	0	0	1.5806e-08	1.21664e-09	0	0
Afamin	AFM	109	AFM_N109	icAMEGLPQkHnFSHccSk	HexNAc(4)Hex(5)NeuAc(2)		AFM_N109_HexNAc(4)Hex(5)NeuAc(2)	5	5196.28	1040.06	1040.06	1040.07	6.7024	2	15.65	1034.5	711.3	711.3	2.24798e-16	5.0153e-17	0	0	7.01291e-14	1.44738e-14	0	0
Afamin	AFM	109	AFM_N109	icAMEGLPQkHnFSHccSk	HexNAc(4)Hex(5)NeuAc(2)	M4	AFM_N109_HexNAc(4)Hex(5)NeuAc(2)	5	5212.27	1043.26	1043.26	1043.26	4.07404	1	7.81	642.5	448	448	1.53578e-08	9.00847e-10	0	0	4.79108e-06	2.33959e-07	0	0
Afamin	AFM	402	AFM_N402	yAEDkFnETTEk	HexNAc(3)Hex(4)NeuAc(1)		AFM_N402_HexNAc(3)Hex(4)NeuAc(1)	3	3710.7	1237.57	1237.57	1237.58	-0.197402	4	12.39	875.1	704	704	4.093e-13	5.65755e-14	0	0	1.27687e-10	1.61043e-11	0	0
Afamin	AFM	402	AFM_N402	yAEDkFnETTEk	HexNAc(4)Hex(3)		AFM_N402_HexNAc(4)Hex(3)	3	3460.63	1154.22	1154.22	1154.22	0.840886	1	10.52	754.3	628.8	628.8	2.98864e-11	3.12122e-12	0	0	9.32349e-09	7.52818e-10	0	0
Afamin	AFM	402	AFM_N402	yAEDkFnETTEk	HexNAc(4)Hex(4)		AFM_N402_HexNAc(4)Hex(4)	3	3622.69	1208.23	1208.23	1208.23	-3.26277	1	10.24	795.6	650.5	650.5	5.74963e-11	5.58e-12	0	0	1.79368e-08	1.41595e-09	0	0
Afamin	AFM	402	AFM_N402	yAEDkFnETTEk	HexNAc(4)Hex(4)		AFM_N402_HexNAc(4)Hex(4)	4	3622.69	906.427	906.426	906.428	0.321124	3	10.04	782.9	563.3	563.3	9.12179e-11	8.46956e-12	0	0	2.84568e-08	2.24481e-09	0	0
Afamin	AFM	402	AFM_N402	yAEDkFnETTEk	HexNAc(4)Hex(4)Fuc(1)NeuAc(1)		AFM_N402_HexNAc(4)Hex(4)Fuc(1)NeuAc(1)	4	4059.84	1015.72	1015.72	1015.72	2.68976	1	8.03	663	437.6	437.6	9.23906e-09	5.79512e-10	0	0	2.88225e-06	1.54463e-07	0	0
Afamin	AFM	402	AFM_N402	yAEDkFnETTEk	HexNAc(4)Hex(4)NeuAc(1)		AFM_N402_HexNAc(4)Hex(4)NeuAc(1)	3	3913.78	1305.27	1305.27	1305.27	3.02975	9	12.35	850.2	703.2	703.2	4.44973e-13	7.14835e-14	0	0	1.38816e-10	2.16142e-11	0	0
Afamin	AFM	402	AFM_N402	yAEDkFnETTEk	HexNAc(4)Hex(4)NeuAc(1)		AFM_N402_HexNAc(4)Hex(4)NeuAc(1)	4	3913.78	979.201	979.202	979.205	3.34076	8	9.91	799.1	514.3	514.3	1.24331e-10	1.1211e-11	0	0	3.87868e-08	2.89057e-09	0	0
Afamin	AFM	402	AFM_N402	yAEDkFnETTEk	HexNAc(4)Hex(5)		AFM_N402_HexNAc(4)Hex(5)	3	3784.74	1262.25	1262.25	1262.25	1.62759	3	12.17	851.4	641.6	641.6	6.75179e-13	1.1346e-13	0	0	2.10632e-10	3.51656e-11	0	0
Afamin	AFM	402	AFM_N402	yAEDkFnETTEk	HexNAc(4)Hex(5)		AFM_N402_HexNAc(4)Hex(5)	4	3784.74	946.94	946.941	946.944	2.12366	4	10.39	799.4	612.4	612.4	4.0896e-11	4.10225e-12	0	0	1.27581e-08	1.02818e-09	0	0
Afamin	AFM	402	AFM_N402	yAEDkFnETTEk	HexNAc(4)Hex(5)Fuc(1)NeuAc(1)		AFM_N402_HexNAc(4)Hex(5)Fuc(1)NeuAc(1)	4	4221.89	1056.23	1056.23	1056.23	-0.641892	2	10.39	757.4	584.1	584.1	4.0896e-11	4.10424e-12	0	0	1.27581e-08	1.02904e-09	0	0
Afamin	AFM	402	AFM_N402	yAEDkFnETTEk	HexNAc(4)Hex(5)Fuc(1)NeuAc(2)		AFM_N402_HexNAc(4)Hex(5)Fuc(1)NeuAc(2)	3	4512.99	1505	1505	1505	0.0282304	3	11.39	818.2	661	645.8	4.093e-12	4.87468e-13	0	0	1.27687e-09	1.31032e-10	0	0
Afamin	AFM	402	AFM_N402	yAEDkFnETTEk	HexNAc(4)Hex(5)Fuc(1)NeuAc(2)		AFM_N402_HexNAc(4)Hex(5)Fuc(1)NeuAc(2)	4	4512.99	1129	1129	1129.01	-0.743818	13	11.39	816.6	593.4	467.2	4.0896e-12	4.87148e-13	0	0	1.27581e-09	1.30902e-10	0	0
Afamin	AFM	402	AFM_N402	yAEDkFnETTEk	HexNAc(4)Hex(5)Fuc(1)NeuAc(2)		AFM_N402_HexNAc(4)Hex(5)Fuc(1)NeuAc(2)	5	4512.99	903.404	903.406	903.406	2.23023	1	7.09	638.7	380.4	380.4	8.21881e-08	4.30135e-09	0	0	2.56391e-05	1.18189e-05	1.16302e-05	0
Afamin	AFM	402	AFM_N402	yAEDkFnETTEk	HexNAc(4)Hex(5)NeuAc(1)		AFM_N402_HexNAc(4)Hex(5)NeuAc(1)	3	4075.84	1359.28	1359.28	1359.29	0.157023	11	12.52	851.8	716.7	716.7	2.98864e-13	4.17351e-14	0	0	9.32349e-11	1.19167e-11	0	0
Afamin	AFM	402	AFM_N402	yAEDkFnETTEk	HexNAc(4)Hex(5)NeuAc(1)		AFM_N402_HexNAc(4)Hex(5)NeuAc(1)	4	4075.84	1019.71	1019.71	1019.72	0.352242	22	11.39	830.4	628.7	628.7	4.0896e-12	4.8702e-13	0	0	1.27581e-09	1.3085e-10	0	0
Afamin	AFM	402	AFM_N402	yAEDkFnETTEk	HexNAc(4)Hex(5)NeuAc(2)		AFM_N402_HexNAc(4)Hex(5)NeuAc(2)	3	4366.93	1456.32	1456.31	1456.32	-2.35125	17	11.39	818.1	633.1	632.8	4.093e-12	4.87532e-13	0	0	1.27687e-09	1.31058e-10	0	0
Afamin	AFM	402	AFM_N402	yAEDkFnETTEk	HexNAc(4)Hex(5)NeuAc(2)		AFM_N402_HexNAc(4)Hex(5)NeuAc(2)	4	4366.93	1092.49	1092.48	1092.49	-1.3025	41	11.04	828.3	640.5	640.5	9.12179e-12	1.08855e-12	0	0	2.84568e-09	3.06097e-10	0	0
Afamin	AFM	402	AFM_N402	yAEDkFnETTEk	HexNAc(4)Hex(5)NeuAc(2)		AFM_N402_HexNAc(4)Hex(5)NeuAc(2)	5	4366.93	874.192	874.189	874.195	0.0606282	7	8.26	662.8	468.8	468.8	5.52e-09	3.7707e-10	0	0	1.72204e-06	9.54066e-08	0	0
Afamin	AFM	402	AFM_N402	yAEDkFnETTEk	HexNAc(5)Hex(5)NeuAc(2)		AFM_N402_HexNAc(5)Hex(5)NeuAc(2)	4	4570.01	1143.26	1143.26	1143.26	0.368161	2	11.22	814.3	555.2	13.7	6.08893e-12	7.59435e-13	0	0	1.89953e-09	2.13425e-10	0	0
Afamin	AFM	402	AFM_N402	yAEDkFnETTEk	HexNAc(5)Hex(6)Fuc(1)NeuAc(1)		AFM_N402_HexNAc(5)Hex(6)Fuc(1)NeuAc(1)	4	4587.03	1147.51	1147.51	1147.51	-2.61365	1	7.1	641.5	438.2	438.2	7.86788e-08	4.0586e-09	0	0	2.45444e-05	1.18189e-05	1.16701e-05	0.000191241
Afamin	AFM	402	AFM_N402	yAEDkFnETTEk	HexNAc(5)Hex(6)Fuc(1)NeuAc(2)		AFM_N402_HexNAc(5)Hex(6)Fuc(1)NeuAc(2)	4	4878.12	1220.29	1220.28	1220.29	0.683941	7	10.78	813	492.7	492.7	1.66819e-11	1.93703e-12	0	0	5.20416e-09	4.93415e-10	0	0
Afamin	AFM	402	AFM_N402	yAEDkFnETTEk	HexNAc(5)Hex(6)Fuc(1)NeuAc(3)		AFM_N402_HexNAc(5)Hex(6)Fuc(1)NeuAc(3)	4	5169.22	1293.06	1293.06	1293.07	0.231205	11	10.25	786.7	640.3	640.3	5.60079e-11	5.40396e-12	0	0	1.74725e-08	1.36347e-09	0	0
Afamin	AFM	402	AFM_N402	yAEDkFnETTEk	HexNAc(5)Hex(6)Fuc(1)NeuAc(3)		AFM_N402_HexNAc(5)Hex(6)Fuc(1)NeuAc(3)	5	5169.22	1034.65	1034.65	1034.65	1.32032	1	6.26	588.1	418.5	418.5	5.52086e-07	3.73844e-08	0	0	0.000172201	4.05601e-05	4.05071e-05	0
Afamin	AFM	402	AFM_N402	yAEDkFnETTEk	HexNAc(5)Hex(6)NeuAc(1)		AFM_N402_HexNAc(5)Hex(6)NeuAc(1)	4	4440.97	1111	1110.99	1111	-0.549456	5	10.1	750.9	576	537.9	8.02046e-11	7.58247e-12	0	0	2.5021e-08	1.91708e-09	0	0
Afamin	AFM	402	AFM_N402	yAEDkFnETTEk	HexNAc(5)Hex(6)NeuAc(2)		AFM_N402_HexNAc(5)Hex(6)NeuAc(2)	4	4732.06	1183.77	1183.77	1183.78	-0.758085	21	11.1	833.5	555.2	461	7.8677e-12	9.54808e-13	0	0	2.45444e-09	2.56114e-10	0	0
Afamin	AFM	402	AFM_N402	yAEDkFnETTEk	HexNAc(5)Hex(6)NeuAc(2)		AFM_N402_HexNAc(5)Hex(6)NeuAc(2)	5	4732.06	947.218	947.217	947.217	-2.01157	1	7.1	627.2	428.4	35.3	7.91496e-08	4.07108e-09	0	0	2.46913e-05	1.18189e-05	1.1667e-05	0
Afamin	AFM	402	AFM_N402	yAEDkFnETTEk	HexNAc(5)Hex(6)NeuAc(3)		AFM_N402_HexNAc(5)Hex(6)NeuAc(3)	4	5023.16	1256.55	1256.54	1256.55	1.14982	17	11.1	817.4	527.5	527.5	8.02046e-12	9.85028e-13	0	0	2.5021e-09	2.6844e-10	0	0
Afamin	AFM	488	AFM_N488	mVTAFTTccTLSEEFAcVDNLADLVFGELcGVNEnR	HexNAc(4)Hex(4)NeuAc(1)		AFM_N488_HexNAc(4)Hex(4)NeuAc(1)	5	6123.61	1225.53	1225.53	1225.53	2.48383	1	8.37	601	550.8	550.8	4.26329e-09	3.03975e-10	0	0	1.32999e-06	7.53981e-08	0	0
Afamin	AFM	488	AFM_N488	mVTAFTTccTLSEEFAcVDNLADLVFGELcGVNEnR	HexNAc(4)Hex(4)NeuAc(1)	M1	AFM_N488_HexNAc(4)Hex(4)NeuAc(1)	5	6139.61	1228.73	1228.73	1228.73	-0.907224	1	6.92	470.3	417.2	417.2	1.21238e-07	6.24081e-09	0	0	3.78207e-05	1.18189e-05	1.14287e-05	0.000187056
Angiotensinogen	AGT	47	AGT_N47	vYIHPFHLVIHnESTcEQLAk	HexNAc(3)Hex(4)		AGT_N47_HexNAc(3)Hex(4)	4	4251.06	1063.52	1063.52	1063.52	-1.64077	2	16.74	1057.3	973.4	973.4	1.80268e-17	4.45982e-18	0	0	5.62374e-15	1.3423e-15	0	0
Angiotensinogen	AGT	47	AGT_N47	vYIHPFHLVIHnESTcEQLAk	HexNAc(3)Hex(4)NeuAc(1)		AGT_N47_HexNAc(3)Hex(4)NeuAc(1)	4	4542.15	1136.29	1136.29	1136.29	-1.50149	3	16.96	1078	927.3	927.3	1.10685e-17	2.5628e-18	0	0	3.45298e-15	7.91893e-16	0	0
Angiotensinogen	AGT	47	AGT_N47	vYIHPFHLVIHnESTcEQLAk	HexNAc(3)Hex(9)		AGT_N47_HexNAc(3)Hex(9)	5	5061.32	1013.07	1013.07	1013.07	-0.855508	1	6.49	448.9	424.9	424.9	3.23043e-07	1.99483e-08	0	0	0.000100768	1.18189e-05	1.06352e-05	0.000177211
Angiotensinogen	AGT	47	AGT_N47	vYIHPFHLVIHnESTcEQLAk	HexNAc(4)Hex(4)		AGT_N47_HexNAc(4)Hex(4)	4	4454.14	1114.29	1114.29	1114.29	0.35323	3	16.74	1099.1	928.4	928.4	1.82585e-17	4.60253e-18	0	0	5.69602e-15	1.38981e-15	0	0
Angiotensinogen	AGT	47	AGT_N47	vYIHPFHLVIHnESTcEQLAk	HexNAc(4)Hex(4)		AGT_N47_HexNAc(4)Hex(4)	5	4454.14	891.633	891.632	891.635	0.840792	4	16.01	1042	936	936	9.78344e-17	2.15279e-17	0	0	3.05209e-14	6.58145e-15	0	0
Angiotensinogen	AGT	47	AGT_N47	vYIHPFHLVIHnESTcEQLAk	HexNAc(4)Hex(4)NeuAc(1)		AGT_N47_HexNAc(4)Hex(4)NeuAc(1)	4	4745.23	1187.06	1187.06	1187.07	-0.876248	5	17.74	1130.5	952	952	1.80268e-18	4.07835e-19	0	0	5.62374e-16	1.23687e-16	0	0
Angiotensinogen	AGT	47	AGT_N47	vYIHPFHLVIHnESTcEQLAk	HexNAc(4)Hex(4)NeuAc(1)		AGT_N47_HexNAc(4)Hex(4)NeuAc(1)	5	4745.23	949.852	949.848	949.856	-0.682264	14	17.36	1088.4	929.8	929.8	4.33058e-18	9.24422e-19	0	0	1.35099e-15	2.77784e-16	0	0
Angiotensinogen	AGT	47	AGT_N47	vYIHPFHLVIHnESTcEQLAk	HexNAc(4)Hex(4)NeuAc(1)		AGT_N47_HexNAc(4)Hex(4)NeuAc(1)	6	4745.23	791.711	791.71	791.713	-0.24566	7	17.23	1053.1	1014.3	1014.3	5.92589e-18	1.35672e-18	0	0	1.84867e-15	4.10538e-16	0	0
Angiotensinogen	AGT	47	AGT_N47	vYIHPFHLVIHnESTcEQLAk	HexNAc(4)Hex(5)		AGT_N47_HexNAc(4)Hex(5)	4	4616.19	1154.8	1154.8	1154.81	1.82077	4	18.92	1155.3	984.5	984.5	1.20332e-19	2.0006e-20	0	0	3.75393e-17	6.13885e-18	0	0
Angiotensinogen	AGT	47	AGT_N47	vYIHPFHLVIHnESTcEQLAk	HexNAc(4)Hex(5)		AGT_N47_HexNAc(4)Hex(5)	5	4616.19	924.044	924.042	924.047	1.45604	11	17.01	1061.4	942.2	942.2	9.78344e-18	2.25303e-18	0	0	3.05209e-15	6.92934e-16	0	0
Angiotensinogen	AGT	47	AGT_N47	vYIHPFHLVIHnESTcEQLAk	HexNAc(4)Hex(5)		AGT_N47_HexNAc(4)Hex(5)	6	4616.19	770.204	770.206	770.206	2.39664	3	14.87	960.2	897.2	897.2	1.33875e-15	2.79763e-16	0	0	4.17642e-13	8.18644e-14	0	0
Angiotensinogen	AGT	47	AGT_N47	vYIHPFHLVIHnESTcEQLAk	HexNAc(4)Hex(5)Fuc(1)NeuAc(1)		AGT_N47_HexNAc(4)Hex(5)Fuc(1)NeuAc(1)	5	5053.34	1011.47	1011.47	1011.48	2.89041	4	15.8	1012	865.4	865.4	1.58565e-16	3.57164e-17	0	0	4.94667e-14	1.04926e-14	0	0
Angiotensinogen	AGT	47	AGT_N47	vYIHPFHLVIHnESTcEQLAk	HexNAc(4)Hex(5)Fuc(1)NeuAc(2)		AGT_N47_HexNAc(4)Hex(5)Fuc(1)NeuAc(2)	5	5344.44	1069.69	1069.69	1069.7	1.863	5	16.36	1022	862.2	16.6	4.33058e-17	9.14916e-18	0	0	1.35099e-14	2.67759e-15	0	0
Angiotensinogen	AGT	47	AGT_N47	vYIHPFHLVIHnESTcEQLAk	HexNAc(4)Hex(5)Fuc(1)NeuAc(2)		AGT_N47_HexNAc(4)Hex(5)Fuc(1)NeuAc(2)	6	5344.44	891.579	891.578	891.581	0.409875	2	14.75	976.3	916.5	9.2	1.77345e-15	3.72584e-16	0	0	5.53254e-13	1.08132e-13	0	0
Angiotensinogen	AGT	47	AGT_N47	vYIHPFHLVIHnESTcEQLAk	HexNAc(4)Hex(5)NeuAc(1)		AGT_N47_HexNAc(4)Hex(5)NeuAc(1)	4	4907.28	1227.58	1227.58	1227.58	1.31363	11	19.09	1170.6	1000.6	1000.6	8.08203e-20	1.4475e-20	0	0	2.52131e-17	4.462e-18	0	0
Angiotensinogen	AGT	47	AGT_N47	vYIHPFHLVIHnESTcEQLAk	HexNAc(4)Hex(5)NeuAc(1)		AGT_N47_HexNAc(4)Hex(5)NeuAc(1)	5	4907.28	982.263	982.258	982.271	1.10476	44	17.36	1095.6	944.5	944.5	4.33058e-18	9.25705e-19	0	0	1.35099e-15	2.78205e-16	0	0
Angiotensinogen	AGT	47	AGT_N47	vYIHPFHLVIHnESTcEQLAk	HexNAc(4)Hex(5)NeuAc(1)		AGT_N47_HexNAc(4)Hex(5)NeuAc(1)	6	4907.28	818.72	818.719	818.726	2.15418	26	16.09	1004.9	969.5	969.5	8.11562e-17	1.69795e-17	0	0	2.53179e-14	5.12465e-15	0	0
Angiotensinogen	AGT	47	AGT_N47	vYIHPFHLVIHnESTcEQLAk	HexNAc(4)Hex(5)NeuAc(2)		AGT_N47_HexNAc(4)Hex(5)NeuAc(2)	4	5198.38	1300.35	1300.34	1300.35	-1.08791	10	19.09	1170.4	980.2	894	8.08203e-20	1.4544e-20	0	0	2.52131e-17	4.48379e-18	0	0
Angiotensinogen	AGT	47	AGT_N47	vYIHPFHLVIHnESTcEQLAk	HexNAc(4)Hex(5)NeuAc(2)		AGT_N47_HexNAc(4)Hex(5)NeuAc(2)	5	5198.38	1040.48	1040.48	1040.49	0.195294	36	17.23	1087.3	963.8	944.1	5.93081e-18	1.383e-18	0	0	1.8502e-15	4.19672e-16	0	0
Angiotensinogen	AGT	47	AGT_N47	vYIHPFHLVIHnESTcEQLAk	HexNAc(4)Hex(5)NeuAc(2)		AGT_N47_HexNAc(4)Hex(5)NeuAc(2)	6	5198.38	867.236	867.233	867.239	0.634199	24	15.23	996.8	937.8	918.2	5.92589e-16	1.17185e-16	0	0	1.84867e-13	3.42248e-14	0	0
Angiotensinogen	AGT	47	AGT_N47	vYIHPFHLVIHnESTcEQLAk	HexNAc(4)Hex(6)Fuc(1)		AGT_N47_HexNAc(4)Hex(6)Fuc(1)	4	4924.3	1231.83	1231.83	1231.83	-2.25007	8	6.23	539.8	450.9	450.9	5.95621e-07	3.97876e-08	0	0	0.000185778	5.04032e-05	5.03819e-05	0
Angiotensinogen	AGT	47	AGT_N47	vYIHPFHLVIHnESTcEQLAk	HexNAc(4)Hex(6)Fuc(1)		AGT_N47_HexNAc(4)Hex(6)Fuc(1)	5	4924.3	985.666	985.662	985.668	-1.1195	9	15.06	956	807.7	807.7	8.65113e-16	1.733e-16	0	0	2.69885e-13	5.08556e-14	0	0
Angiotensinogen	AGT	47	AGT_N47	vYIHPFHLVIHnESTcEQLAk	HexNAc(4)Hex(6)Fuc(1)		AGT_N47_HexNAc(4)Hex(6)Fuc(1)	6	4924.3	821.556	821.553	821.557	-1.11808	13	6.36	507.3	449.3	449.3	4.367e-07	2.8843e-08	0	0	0.000136216	2.10473e-05	2.0398e-05	0
Angiotensinogen	AGT	47	AGT_N47	vYIHPFHLVIHnESTcEQLAk	HexNAc(4)Hex(6)NeuAc(1)		AGT_N47_HexNAc(4)Hex(6)NeuAc(1)	5	5069.34	1014.67	1014.68	1014.68	5.47431	1	7.88	612.1	550.5	550.5	1.31268e-08	7.78525e-10	0	0	4.09509e-06	2.04133e-07	0	0
Angiotensinogen	AGT	47	AGT_N47	vYIHPFHLVIHnESTcEQLAk	HexNAc(5)Hex(5)NeuAc(1)		AGT_N47_HexNAc(5)Hex(5)NeuAc(1)	5	5110.36	1022.88	1022.89	1022.89	10.3505	1	16.63	1062.8	942.3	942.3	2.32798e-17	5.3633e-18	0	0	7.26247e-15	1.5868e-15	0	0
Angiotensinogen	AGT	47	AGT_N47	vYIHPFHLVIHnESTcEQLAk	HexNAc(5)Hex(5)NeuAc(2)		AGT_N47_HexNAc(5)Hex(5)NeuAc(2)	5	5401.46	1081.1	1081.1	1081.1	4.67096	1	14.8	970.9	797	2.8	1.58565e-15	3.22235e-16	0	0	4.94667e-13	9.40297e-14	0	0
Angiotensinogen	AGT	47	AGT_N47	vYIHPFHLVIHnESTcEQLAk	HexNAc(5)Hex(6)Fuc(1)NeuAc(2)		AGT_N47_HexNAc(5)Hex(6)Fuc(1)NeuAc(2)	5	5709.57	1142.72	1142.72	1142.73	3.47618	2	15.61	1016.9	793.4	793.4	2.45766e-16	5.6271e-17	0	0	7.66704e-14	1.61632e-14	0	0
Angiotensinogen	AGT	47	AGT_N47	vYIHPFHLVIHnESTcEQLAk	HexNAc(5)Hex(6)Fuc(1)NeuAc(3)		AGT_N47_HexNAc(5)Hex(6)Fuc(1)NeuAc(3)	5	6000.67	1200.94	1200.94	1200.94	4.53366	1	15.75	1012	802.4	802.4	1.76649e-16	4.16072e-17	0	0	5.51081e-14	1.23166e-14	0	0
Angiotensinogen	AGT	47	AGT_N47	vYIHPFHLVIHnESTcEQLAk	HexNAc(5)Hex(6)NeuAc(1)		AGT_N47_HexNAc(5)Hex(6)NeuAc(1)	5	5272.42	1055.29	1055.29	1055.29	-0.113575	7	16.36	1033.5	868.2	861	4.33058e-17	9.12931e-18	0	0	1.35099e-14	2.67079e-15	0	0
Angiotensinogen	AGT	47	AGT_N47	vYIHPFHLVIHnESTcEQLAk	HexNAc(5)Hex(6)NeuAc(1)		AGT_N47_HexNAc(5)Hex(6)NeuAc(1)	6	5272.42	879.575	879.579	879.579	3.8673	1	13.74	910.1	860.9	17.2	1.80157e-14	3.31093e-15	0	0	5.62027e-12	9.77272e-13	0	0
Angiotensinogen	AGT	47	AGT_N47	vYIHPFHLVIHnESTcEQLAk	HexNAc(5)Hex(6)NeuAc(2)		AGT_N47_HexNAc(5)Hex(6)NeuAc(2)	5	5563.51	1113.51	1113.5	1113.52	3.79174	11	16.01	1048.7	845.8	811.2	9.78344e-17	2.16218e-17	0	0	3.05209e-14	6.61326e-15	0	0
Angiotensinogen	AGT	47	AGT_N47	vYIHPFHLVIHnESTcEQLAk	HexNAc(5)Hex(6)NeuAc(2)		AGT_N47_HexNAc(5)Hex(6)NeuAc(2)	6	5563.51	928.091	928.094	928.098	4.96629	2	12.75	882.1	846.1	846.1	1.79625e-13	2.75639e-14	0	0	5.60365e-11	8.01315e-12	0	0
Angiotensinogen	AGT	47	AGT_N47	vYIHPFHLVIHnESTcEQLAk	HexNAc(5)Hex(6)NeuAc(3)		AGT_N47_HexNAc(5)Hex(6)NeuAc(3)	5	5854.61	1171.73	1171.73	1171.74	3.5005	7	16.19	1014.8	837.7	794.3	6.44772e-17	1.39343e-17	0	0	2.01146e-14	4.21578e-15	0	0
Angiotensinogen	AGT	47	AGT_N47	vYIHPFHLVIHnESTcEQLAk	HexNAc(5)Hex(6)NeuAc(3)		AGT_N47_HexNAc(5)Hex(6)NeuAc(3)	6	5854.61	976.607	976.606	976.611	1.08572	3	12.94	871.7	855.1	855.1	1.14004e-13	1.805e-14	0	0	3.55653e-11	5.52324e-12	0	0
Angiotensinogen	AGT	47	AGT_N47	vYIHPFHLVIHnESTcEQLAk	HexNAc(6)Hex(3)Fuc(1)		AGT_N47_HexNAc(6)Hex(3)Fuc(1)	5	4844.3	969.666	969.671	969.671	5.90488	1	6.19	545.2	384.7	384.7	6.52406e-07	4.39475e-08	0	0	0.000203486	6.98254e-05	6.98178e-05	0.00101283
Angiotensinogen	AGT	47	AGT_N47	vYIHPFHLVIHnESTcEQLAk	HexNAc(6)Hex(4)NeuAc(1)		AGT_N47_HexNAc(6)Hex(4)NeuAc(1)	6	5151.39	859.404	859.409	859.413	7.94467	5	6.26	470.3	451.2	451.2	5.55402e-07	3.75997e-08	0	0	0.000173235	4.05601e-05	4.04879e-05	0.000681896
Angiotensinogen	AGT	47	AGT_N47	vYIHPFHLVIHnESTcEQLAk	HexNAc(6)Hex(7)NeuAc(4)		AGT_N47_HexNAc(6)Hex(7)NeuAc(4)	6	6510.83	1085.98	1085.98	1085.98	4.57622	1	2.06	569.6	563.1	2.8	0.00866572	5.05042e-05	4.97358e-05	0.000969462	0.726131	8.7558e-05	8.57993e-05	0.000969775
Angiotensinogen	AGT	47	AGT_N47	vYIHPFHLVIHnESTcEQLAk	HexNAc(4)Hex(4)NeuAc(1)Na(1)		AGT_N47_HexNAc(4)Hex(4)NeuAc(1)	5	4767.21	954.248	954.244	954.244	-4.29601	1	9.03	687.2	463.5	463.5	9.24106e-10	7.26945e-11	0	0	2.88288e-07	1.89571e-08	0	0
Angiotensinogen	AGT	47	AGT_N47	vYIHPFHLVIHnESTcEQLAk	HexNAc(4)Hex(5)NeuAc(1)Na(1)		AGT_N47_HexNAc(4)Hex(5)NeuAc(1)	4	4929.27	1233.07	1233.07	1233.07	2.20723	1	7.74	644.8	394.7	394.7	1.82586e-08	1.10439e-09	0	0	5.69602e-06	2.93017e-07	0	0
Angiotensinogen	AGT	47	AGT_N47	vYIHPFHLVIHnESTcEQLAk	HexNAc(4)Hex(5)NeuAc(1)Na(1)		AGT_N47_HexNAc(4)Hex(5)NeuAc(1)	5	4929.27	986.659	986.659	986.66	0.549101	3	9.36	658.6	513.3	513.3	4.33058e-10	3.86647e-11	0	0	1.35099e-07	8.79941e-09	0	0
Angiotensinogen	AGT	47	AGT_N47	vYIHPFHLVIHnESTcEQLAk	HexNAc(4)Hex(5)NeuAc(1)Na(1)		AGT_N47_HexNAc(4)Hex(5)NeuAc(1)	6	4929.27	822.384	822.383	822.391	2.82835	3	9.09	685.7	589.1	589.1	8.11563e-10	6.44035e-11	0	0	2.53179e-07	1.57172e-08	0	0
Angiotensinogen	AGT	47	AGT_N47	vYIHPFHLVIHnESTcEQLAk	HexNAc(4)Hex(5)NeuAc(2)Na(1)		AGT_N47_HexNAc(4)Hex(5)NeuAc(2)	5	5220.36	1044.88	1044.87	1044.88	-0.863446	4	9.19	685.4	452.3	452.3	6.44772e-10	5.24045e-11	0	0	2.01146e-07	1.31349e-08	0	0
Angiotensinogen	AGT	47	AGT_N47	vYIHPFHLVIHnESTcEQLAk	HexNAc(4)Hex(5)NeuAc(2)Na(1)		AGT_N47_HexNAc(4)Hex(5)NeuAc(2)	6	5220.36	870.9	870.898	870.9	-1.05133	6	9.09	677.5	565.5	565.5	8.11563e-10	6.46082e-11	0	0	2.53179e-07	1.58119e-08	0	0
Angiotensinogen	AGT	170	AGT_N170	lQAILGVPWkDkncTSR	HexNAc(4)Hex(5)NeuAc(2)		AGT_N170_HexNAc(4)Hex(5)NeuAc(2)	4	4878.32	1220.34	1220.34	1220.34	3.46021	1	7.58	705.1	290.1	0.3	2.62692e-08	1.5585e-09	0	0	8.19498e-06	4.14988e-07	0	0
Alpha-2-HS-glycoprotein	AHSG	156	AHSG_N156	kVcQDcPLLAPLnDTR	HexNAc(4)Hex(5)NeuAc(1)		AHSG_N156_HexNAc(4)Hex(5)NeuAc(1)	4	4271.94	1068.74	1068.74	1068.74	2.24254	2	8.79	669.2	476.7	476.7	1.62209e-09	1.23251e-10	0	0	5.06035e-07	3.08291e-08	0	0
Alpha-2-HS-glycoprotein	AHSG	156	AHSG_N156	kVcQDcPLLAPLnDTR	HexNAc(4)Hex(5)NeuAc(2)		AHSG_N156_HexNAc(4)Hex(5)NeuAc(2)	4	4563.04	1141.52	1141.51	1141.52	0.731116	11	11.96	833.3	715.3	715.3	1.08947e-12	1.60168e-13	0	0	3.39875e-10	4.88367e-11	0	0
Alpha-2-HS-glycoprotein	AHSG	156	AHSG_N156	kVcQDcPLLAPLnDTR	HexNAc(4)Hex(5)NeuAc(2)		AHSG_N156_HexNAc(4)Hex(5)NeuAc(2)	5	4563.04	913.414	913.414	913.419	2.04268	6	8.96	689.9	612.6	383.4	1.09599e-09	8.31457e-11	0	0	3.41909e-07	2.12791e-08	0	0
Alpha-2-HS-glycoprotein	AHSG	156	AHSG_N156	vcQDcPLLAPLnDTR	HexNAc(1)		AHSG_N156_HexNAc(1)	2	2204.09	1102.55	1102.55	1102.55	1.32663	5	7.74	606.6	562.1	562.1	1.80488e-08	1.09167e-09	0	0	5.63056e-06	2.87891e-07	0	0
Alpha-2-HS-glycoprotein	AHSG	156	AHSG_N156	vcQDcPLLAPLnDTR	HexNAc(1)		AHSG_N156_HexNAc(1)	3	2204.09	735.368	735.369	735.37	1.97965	3	8.61	678.1	678.1	678.1	2.46976e-09	1.90579e-10	0	0	7.70476e-07	4.72105e-08	0	0
Alpha-2-HS-glycoprotein	AHSG	156	AHSG_N156	vcQDcPLLAPLnDTR	HexNAc(2)		AHSG_N156_HexNAc(2)	3	2407.17	803.061	803.062	803.062	1.1175	4	10.61	751.8	751.8	751.8	2.46976e-11	2.72725e-12	0	0	7.70477e-09	6.73371e-10	0	0
Alpha-2-HS-glycoprotein	AHSG	156	AHSG_N156	vcQDcPLLAPLnDTR	HexNAc(2)Hex(2)		AHSG_N156_HexNAc(2)Hex(2)	2	2731.27	1366.14	1366.14	1366.14	2.71119	2	9.56	716.5	622.2	622.2	2.73862e-10	2.71848e-11	0	0	8.54352e-08	5.93831e-09	0	0
Alpha-2-HS-glycoprotein	AHSG	156	AHSG_N156	vcQDcPLLAPLnDTR	HexNAc(2)Hex(3)		AHSG_N156_HexNAc(2)Hex(3)	2	2893.33	1447.17	1447.17	1447.17	1.856	1	9.74	747.2	623.1	623.1	1.80487e-10	1.80728e-11	0	0	5.63056e-08	4.13753e-09	0	0
Alpha-2-HS-glycoprotein	AHSG	156	AHSG_N156	vcQDcPLLAPLnDTR	HexNAc(3)Hex(3)		AHSG_N156_HexNAc(3)Hex(3)	3	3096.41	1032.81	1032.81	1032.81	0.829994	1	9.78	717.3	633.9	633.9	1.6588e-10	1.6729e-11	0	0	5.17487e-08	3.79284e-09	0	0
Alpha-2-HS-glycoprotein	AHSG	156	AHSG_N156	vcQDcPLLAPLnDTR	HexNAc(3)Hex(4)		AHSG_N156_HexNAc(3)Hex(4)	3	3258.46	1086.82	1086.82	1086.83	0.183113	6	8.78	699.8	602.1	602.1	1.6588e-09	1.30159e-10	0	0	5.17486e-07	3.2078e-08	0	0
Alpha-2-HS-glycoprotein	AHSG	156	AHSG_N156	vcQDcPLLAPLnDTR	HexNAc(3)Hex(4)NeuAc(1)		AHSG_N156_HexNAc(3)Hex(4)NeuAc(1)	3	3549.55	1183.86	1183.86	1183.86	0.952858	18	9.78	733.2	574.9	574.9	1.6588e-10	1.67134e-11	0	0	5.17487e-08	3.78579e-09	0	0
Alpha-2-HS-glycoprotein	AHSG	156	AHSG_N156	vcQDcPLLAPLnDTR	HexNAc(4)Hex(4)NeuAc(1)		AHSG_N156_HexNAc(4)Hex(4)NeuAc(1)	3	3752.63	1251.55	1251.55	1251.56	2.87887	3	7.78	647.7	469	469	1.65881e-08	1.0067e-09	0	0	5.17486e-06	2.61933e-07	0	0
Alpha-2-HS-glycoprotein	AHSG	156	AHSG_N156	vcQDcPLLAPLnDTR	HexNAc(4)Hex(4)NeuAc(1)		AHSG_N156_HexNAc(4)Hex(4)NeuAc(1)	4	3752.63	938.914	938.917	938.917	3.44425	2	7.29	618.2	486.2	486.2	5.07328e-08	2.69926e-09	0	0	1.58266e-05	6.7725e-07	0	0
Alpha-2-HS-glycoprotein	AHSG	156	AHSG_N156	vcQDcPLLAPLnDTR	HexNAc(4)Hex(5)		AHSG_N156_HexNAc(4)Hex(5)	3	3623.59	1208.54	1208.53	1208.54	0.411562	15	9.78	728.3	596.1	596.1	1.6588e-10	1.67533e-11	0	0	5.17487e-08	3.80381e-09	0	0
Alpha-2-HS-glycoprotein	AHSG	156	AHSG_N156	vcQDcPLLAPLnDTR	HexNAc(4)Hex(5)		AHSG_N156_HexNAc(4)Hex(5)	4	3623.59	906.653	906.653	906.656	1.24628	10	9.78	729	665.8	665.8	1.66873e-10	1.69859e-11	0	0	5.20583e-08	3.88762e-09	0	0
Alpha-2-HS-glycoprotein	AHSG	156	AHSG_N156	vcQDcPLLAPLnDTR	HexNAc(4)Hex(5)Fuc(1)NeuAc(1)		AHSG_N156_HexNAc(4)Hex(5)Fuc(1)NeuAc(1)	3	4060.74	1354.25	1354.26	1354.26	2.23686	3	9.43	732.2	545.6	545.6	3.74748e-10	3.45404e-11	0	0	1.16908e-07	7.67307e-09	0	0
Alpha-2-HS-glycoprotein	AHSG	156	AHSG_N156	vcQDcPLLAPLnDTR	HexNAc(4)Hex(5)Fuc(1)NeuAc(1)		AHSG_N156_HexNAc(4)Hex(5)Fuc(1)NeuAc(1)	4	4060.74	1015.94	1015.94	1015.95	2.83305	7	9.6	743.4	551.7	551.7	2.48454e-10	2.51536e-11	0	0	7.75087e-08	5.45041e-09	0	0
Alpha-2-HS-glycoprotein	AHSG	156	AHSG_N156	vcQDcPLLAPLnDTR	HexNAc(4)Hex(5)Fuc(1)NeuAc(2)		AHSG_N156_HexNAc(4)Hex(5)Fuc(1)NeuAc(2)	3	4351.84	1451.28	1451.28	1451.29	0.0917293	11	10.78	784.1	561.2	9.2	1.6588e-11	1.91556e-12	0	0	5.17487e-09	4.86102e-10	0	0
Alpha-2-HS-glycoprotein	AHSG	156	AHSG_N156	vcQDcPLLAPLnDTR	HexNAc(4)Hex(5)Fuc(1)NeuAc(2)		AHSG_N156_HexNAc(4)Hex(5)Fuc(1)NeuAc(2)	4	4351.84	1088.72	1088.72	1088.72	1.52114	18	10.3	766.5	559	443.7	4.99402e-11	4.80479e-12	0	0	1.55796e-08	1.20312e-09	0	0
Alpha-2-HS-glycoprotein	AHSG	156	AHSG_N156	vcQDcPLLAPLnDTR	HexNAc(4)Hex(5)NeuAc(1)		AHSG_N156_HexNAc(4)Hex(5)NeuAc(1)	3	3914.69	1305.57	1305.56	1305.57	1.18862	39	9.78	748.3	577	577	1.6588e-10	1.67117e-11	0	0	5.17487e-08	3.78501e-09	0	0
Alpha-2-HS-glycoprotein	AHSG	156	AHSG_N156	vcQDcPLLAPLnDTR	HexNAc(4)Hex(5)NeuAc(1)		AHSG_N156_HexNAc(4)Hex(5)NeuAc(1)	4	3914.69	979.427	979.424	979.433	1.85979	41	9.64	738.6	592.9	592.9	2.28535e-10	2.30067e-11	0	0	7.12949e-08	4.80119e-09	0	0
Alpha-2-HS-glycoprotein	AHSG	156	AHSG_N156	vcQDcPLLAPLnDTR	HexNAc(4)Hex(5)NeuAc(1)		AHSG_N156_HexNAc(4)Hex(5)NeuAc(1)	5	3914.69	783.743	783.744	783.744	1.29768	2	8.81	693.9	627.3	627.3	1.54465e-09	1.17555e-10	0	0	4.81875e-07	2.89182e-08	0	0
Alpha-2-HS-glycoprotein	AHSG	156	AHSG_N156	vcQDcPLLAPLnDTR	HexNAc(4)Hex(5)NeuAc(2)		AHSG_N156_HexNAc(4)Hex(5)NeuAc(2)	3	4205.78	1402.6	1402.59	1402.61	1.00181	57	9.78	740.3	612	549.8	1.6588e-10	1.67152e-11	0	0	5.17487e-08	3.78657e-09	0	0
Alpha-2-HS-glycoprotein	AHSG	156	AHSG_N156	vcQDcPLLAPLnDTR	HexNAc(4)Hex(5)NeuAc(2)		AHSG_N156_HexNAc(4)Hex(5)NeuAc(2)	4	4205.78	1052.2	1052.2	1052.21	0.879458	97	10.78	783.8	630.6	568.3	1.66873e-11	1.95531e-12	0	0	5.20583e-09	5.01208e-10	0	0
Alpha-2-HS-glycoprotein	AHSG	156	AHSG_N156	vcQDcPLLAPLnDTR	HexNAc(4)Hex(5)NeuAc(2)		AHSG_N156_HexNAc(4)Hex(5)NeuAc(2)	5	4205.78	841.962	841.962	841.965	1.1187	12	7.98	648.8	584.5	21.2	1.03746e-08	6.23066e-10	0	0	3.23649e-06	1.61058e-07	0	0
Alpha-2-HS-glycoprotein	AHSG	156	AHSG_N156	vcQDcPLLAPLnDTR	HexNAc(4)Hex(6)Fuc(1)		AHSG_N156_HexNAc(4)Hex(6)Fuc(1)	4	3931.7	983.681	983.683	983.683	2.28909	1	8.42	665.2	514.3	514.3	3.76991e-09	2.75409e-10	0	0	1.17608e-06	6.8363e-08	0	0
Alpha-2-HS-glycoprotein	AHSG	156	AHSG_N156	vcQDcPLLAPLnDTR	HexNAc(5)Hex(6)Fuc(1)NeuAc(1)		AHSG_N156_HexNAc(5)Hex(6)Fuc(1)NeuAc(1)	4	4425.88	1107.22	1107.23	1107.23	1.54885	3	7.42	642.6	486.4	23.8	3.76995e-08	2.14897e-09	0	0	1.17608e-05	5.56522e-07	0	0
Alpha-2-HS-glycoprotein	AHSG	156	AHSG_N156	vcQDcPLLAPLnDTR	HexNAc(5)Hex(6)Fuc(1)NeuAc(2)		AHSG_N156_HexNAc(5)Hex(6)Fuc(1)NeuAc(2)	3	4716.97	1573	1572.99	1573	0.0388072	6	10.78	759.5	557.3	556.2	1.6588e-11	1.92532e-12	0	0	5.17487e-09	4.90308e-10	0	0
Alpha-2-HS-glycoprotein	AHSG	156	AHSG_N156	vcQDcPLLAPLnDTR	HexNAc(5)Hex(6)Fuc(1)NeuAc(2)		AHSG_N156_HexNAc(5)Hex(6)Fuc(1)NeuAc(2)	4	4716.97	1180	1179.99	1180	0.109362	11	9.78	707.7	532.2	532.2	1.66873e-10	1.70695e-11	0	0	5.20583e-08	3.9253e-09	0	0
Alpha-2-HS-glycoprotein	AHSG	156	AHSG_N156	vcQDcPLLAPLnDTR	HexNAc(5)Hex(6)Fuc(1)NeuAc(2)		AHSG_N156_HexNAc(5)Hex(6)Fuc(1)NeuAc(2)	5	4716.97	944.2	944.199	944.199	-1.22513	1	6.2	524.1	436.6	436.6	6.24336e-07	4.19761e-08	0	0	0.000194733	6.01407e-05	6.01281e-05	0
Alpha-2-HS-glycoprotein	AHSG	156	AHSG_N156	vcQDcPLLAPLnDTR	HexNAc(5)Hex(6)Fuc(1)NeuAc(3)		AHSG_N156_HexNAc(5)Hex(6)Fuc(1)NeuAc(3)	3	5008.07	1670.03	1670.03	1670.03	1.45781	6	9.78	720.7	553.2	526.5	1.6588e-10	1.68123e-11	0	0	5.17487e-08	3.83043e-09	0	0
Alpha-2-HS-glycoprotein	AHSG	156	AHSG_N156	vcQDcPLLAPLnDTR	HexNAc(5)Hex(6)Fuc(1)NeuAc(3)		AHSG_N156_HexNAc(5)Hex(6)Fuc(1)NeuAc(3)	4	5008.07	1252.77	1252.77	1252.78	0.501541	25	9.51	709.1	547	546.8	3.06634e-10	2.9742e-11	0	0	9.56588e-08	6.30212e-09	0	0
Alpha-2-HS-glycoprotein	AHSG	156	AHSG_N156	vcQDcPLLAPLnDTR	HexNAc(5)Hex(6)Fuc(1)NeuAc(3)		AHSG_N156_HexNAc(5)Hex(6)Fuc(1)NeuAc(3)	5	5008.07	1002.42	1002.42	1002.42	0.687636	7	6.5	545.2	486.7	482.1	3.18319e-07	1.96037e-08	0	0	9.92944e-05	1.18189e-05	1.06535e-05	0
Alpha-2-HS-glycoprotein	AHSG	156	AHSG_N156	vcQDcPLLAPLnDTR	HexNAc(5)Hex(6)Fuc(2)NeuAc(3)		AHSG_N156_HexNAc(5)Hex(6)Fuc(2)NeuAc(3)	4	5154.13	1289.29	1289.29	1289.29	0.809061	1	7.78	648.9	460.4	5	1.66873e-08	1.03301e-09	0	0	5.20583e-06	2.71793e-07	0	0
Alpha-2-HS-glycoprotein	AHSG	156	AHSG_N156	vcQDcPLLAPLnDTR	HexNAc(5)Hex(6)Fuc(4)NeuAc(2)		AHSG_N156_HexNAc(5)Hex(6)Fuc(4)NeuAc(2)	4	5155.15	1289.54	1289.54	1289.54	-1.29418	3	8.49	674.8	519.6	519.6	3.27268e-09	2.40559e-10	0	0	1.02096e-06	5.90148e-08	0	0
Alpha-2-HS-glycoprotein	AHSG	156	AHSG_N156	vcQDcPLLAPLnDTR	HexNAc(5)Hex(6)NeuAc(1)		AHSG_N156_HexNAc(5)Hex(6)NeuAc(1)	3	4279.82	1427.28	1427.28	1427.29	3.31731	2	7.64	616.1	455.4	455.4	2.27177e-08	1.32188e-09	0	0	7.08707e-06	3.41701e-07	0	0
Alpha-2-HS-glycoprotein	AHSG	156	AHSG_N156	vcQDcPLLAPLnDTR	HexNAc(5)Hex(6)NeuAc(1)		AHSG_N156_HexNAc(5)Hex(6)NeuAc(1)	4	4279.82	1070.71	1070.71	1070.71	0.500497	6	8.78	698.1	524.3	499	1.66873e-09	1.33425e-10	0	0	5.20583e-07	3.33238e-08	0	0
Alpha-2-HS-glycoprotein	AHSG	156	AHSG_N156	vcQDcPLLAPLnDTR	HexNAc(5)Hex(6)NeuAc(2)		AHSG_N156_HexNAc(5)Hex(6)NeuAc(2)	3	4570.91	1524.31	1524.31	1524.32	0.767965	11	9.78	735.8	578.3	506.1	1.6588e-10	1.68002e-11	0	0	5.17487e-08	3.82495e-09	0	0
Alpha-2-HS-glycoprotein	AHSG	156	AHSG_N156	vcQDcPLLAPLnDTR	HexNAc(5)Hex(6)NeuAc(2)		AHSG_N156_HexNAc(5)Hex(6)NeuAc(2)	4	4570.91	1143.48	1143.48	1143.49	0.544373	23	9.64	704.9	551.8	526.4	2.28535e-10	2.30206e-11	0	0	7.12949e-08	4.80759e-09	0	0
Alpha-2-HS-glycoprotein	AHSG	156	AHSG_N156	vcQDcPLLAPLnDTR	HexNAc(5)Hex(6)NeuAc(2)		AHSG_N156_HexNAc(5)Hex(6)NeuAc(2)	5	4570.91	914.989	914.989	914.989	0.0678201	1	6.4	552.3	490.4	20.9	4.01462e-07	2.63209e-08	0	0	0.000125226	2.10473e-05	2.08182e-05	0
Alpha-2-HS-glycoprotein	AHSG	156	AHSG_N156	vcQDcPLLAPLnDTR	HexNAc(5)Hex(6)NeuAc(3)		AHSG_N156_HexNAc(5)Hex(6)NeuAc(3)	3	4862.01	1621.34	1621.34	1621.34	0.294055	13	9.78	745.1	579.9	13.2	1.6588e-10	1.68089e-11	0	0	5.17487e-08	3.82886e-09	0	0
Alpha-2-HS-glycoprotein	AHSG	156	AHSG_N156	vcQDcPLLAPLnDTR	HexNAc(5)Hex(6)NeuAc(3)		AHSG_N156_HexNAc(5)Hex(6)NeuAc(3)	4	4862.01	1216.26	1216.25	1216.26	0.208452	41	9.6	725.2	568.5	527.1	2.48454e-10	2.53595e-11	0	0	7.75087e-08	5.5454e-09	0	0
Alpha-2-HS-glycoprotein	AHSG	156	AHSG_N156	vcQDcPLLAPLnDTR	HexNAc(5)Hex(6)NeuAc(3)		AHSG_N156_HexNAc(5)Hex(6)NeuAc(3)	5	4862.01	973.208	973.205	973.211	0.237766	19	6.5	568.7	521.9	482.3	3.18319e-07	1.96017e-08	0	0	9.92944e-05	1.18189e-05	1.06534e-05	0
Alpha-2-HS-glycoprotein	AHSG	156	AHSG_N156	vcQDcPLLAPLnDTR	HexNAc(4)Hex(5)Fuc(1)NeuAc(2)Na(1)		AHSG_N156_HexNAc(4)Hex(5)Fuc(1)NeuAc(2)	4	4373.82	1094.21	1094.21	1094.21	-0.0076211	3	6.33	508.4	411.8	411.8	4.67341e-07	3.08603e-08	0	0	0.000145772	2.10473e-05	2.05569e-05	0.000345304
Alpha-2-HS-glycoprotein	AHSG	156	AHSG_N156	vcQDcPLLAPLnDTR	HexNAc(4)Hex(5)NeuAc(1)Na(1)		AHSG_N156_HexNAc(4)Hex(5)NeuAc(1)	3	3936.67	1312.89	1312.89	1312.89	-0.69094	1	3.75	465.9	384.1	384.1	0.000176908	3.97068e-05	3.95308e-05	0	0.0522353	8.7558e-05	8.63492e-05	0.00101454
Alpha-2-HS-glycoprotein	AHSG	156	AHSG_N156	vcQDcPLLAPLnDTR	HexNAc(4)Hex(5)NeuAc(1)Na(1)		AHSG_N156_HexNAc(4)Hex(5)NeuAc(1)	4	3936.67	984.923	984.922	984.922	-0.0889077	1	6.19	510.3	415.8	415.8	6.40063e-07	4.30077e-08	0	0	0.000199637	6.01407e-05	5.99826e-05	0.00101454
Alpha-2-HS-glycoprotein	AHSG	156	AHSG_N156	vcQDcPLLAPLnDTR	HexNAc(4)Hex(5)NeuAc(2)Na(1)		AHSG_N156_HexNAc(4)Hex(5)NeuAc(2)	3	4227.76	1409.93	1409.93	1409.93	-0.300395	2	6.2	500.5	395	395	6.36255e-07	4.28828e-08	0	0	0.000198449	6.01407e-05	6.00018e-05	0.00101488
Alpha-2-HS-glycoprotein	AHSG	156	AHSG_N156	vcQDcPLLAPLnDTR	HexNAc(4)Hex(5)NeuAc(2)Na(1)		AHSG_N156_HexNAc(4)Hex(5)NeuAc(2)	4	4227.76	1057.7	1057.69	1057.7	-0.0810966	7	6.19	514.3	437.6	437.6	6.40063e-07	4.30156e-08	0	0	0.000199637	6.01407e-05	5.99808e-05	0.00101488
Alpha-2-HS-glycoprotein	AHSG	156	AHSG_N156	vcQDcPLLAPLnDTR	HexNAc(5)Hex(6)Fuc(1)NeuAc(3)Na(1)		AHSG_N156_HexNAc(5)Hex(6)Fuc(1)NeuAc(3)	4	5030.05	1258.27	1258.27	1258.27	1.5646	2	6.13	533.1	507.1	507.1	7.40567e-07	4.74836e-08	0	0	0.000230963	6.98254e-05	6.89716e-05	0.00101078
Alpha-2-HS-glycoprotein	AHSG	156	AHSG_N156	vcQDcPLLAPLnDTR	HexNAc(5)Hex(6)Fuc(1)NeuAc(3)Na(1)		AHSG_N156_HexNAc(5)Hex(6)Fuc(1)NeuAc(3)	5	5030.05	1006.82	1006.81	1006.82	-1.25595	4	6.18	484.8	437.7	437.7	6.66618e-07	4.49427e-08	0	0	0.000207918	6.98254e-05	6.97336e-05	0.00101078
Alpha-2-HS-glycoprotein	AHSG	156	AHSG_N156	vcQDcPLLAPLnDTR	HexNAc(5)Hex(6)NeuAc(3)Na(1)		AHSG_N156_HexNAc(5)Hex(6)NeuAc(3)	4	4883.99	1221.75	1221.75	1221.75	-0.327601	1	6.19	515.3	381.3	381.3	6.40063e-07	4.3043e-08	0	0	0.000199637	6.01407e-05	5.99772e-05	0.000349773
Alpha-2-HS-glycoprotein	AHSG	156	AHSG_N156	vcQDcPLLAPLnDTR	HexNAc(5)Hex(6)NeuAc(3)Na(1)		AHSG_N156_HexNAc(5)Hex(6)NeuAc(3)	5	4883.99	977.604	977.603	977.604	-0.805693	4	6.4	529.9	465.1	465.1	3.97903e-07	2.61155e-08	0	0	0.000124116	2.10473e-05	2.06761e-05	0.000349773
Alpha-2-HS-glycoprotein	AHSG	156	AHSG_N156	vcQDcPLLAPLnDTR	HexNAc(5)Hex(6)NeuAc(3)Na(2)		AHSG_N156_HexNAc(5)Hex(6)NeuAc(3)	4	4905.97	1227.25	1227.25	1227.25	3.12782	1	5.09	511.6	447.3	447.3	8.209e-06	6.37902e-06	6.12325e-06	0.000165235	0.00255211	8.7558e-05	8.72617e-05	0.000983445
Alpha-2-HS-glycoprotein	AHSG	176	AHSG_N176	aALAAFNAQNnGSNFQLEEISR	HexNAc(1)		AHSG_N176_HexNAc(1)	2	2797.4	1399.2	1399.2	1399.2	-2.26461	2	16.26	1042.7	940.3	940.3	5.4637e-17	1.098e-17	0	0	1.70448e-14	3.23208e-15	0	0
Alpha-2-HS-glycoprotein	AHSG	176	AHSG_N176	aALAAFNAQNnGSNFQLEEISR	HexNAc(1)		AHSG_N176_HexNAc(1)	3	2797.4	933.137	933.135	933.138	0.43183	5	16.28	1016.9	1016.9	1016.9	5.22089e-17	1.01778e-17	0	0	1.62873e-14	3.00647e-15	0	0
Alpha-2-HS-glycoprotein	AHSG	176	AHSG_N176	aALAAFNAQNnGSNFQLEEISR	HexNAc(2)		AHSG_N176_HexNAc(2)	3	3000.47	1000.83	1000.83	1000.83	2.17854	6	16.25	1030.7	973	973	5.67592e-17	1.11876e-17	0	0	1.77069e-14	3.29475e-15	0	0
Alpha-2-HS-glycoprotein	AHSG	176	AHSG_N176	aALAAFNAQNnGSNFQLEEISR	HexNAc(2)Hex(11)		AHSG_N176_HexNAc(2)Hex(11)	4	4783.06	1196.52	1196.52	1196.53	4.43185	9	8.87	695.7	593.3	593.3	1.35054e-09	1.00239e-10	0	0	4.21321e-07	2.62826e-08	0	0
Alpha-2-HS-glycoprotein	AHSG	176	AHSG_N176	aALAAFNAQNnGSNFQLEEISR	HexNAc(2)Hex(11)		AHSG_N176_HexNAc(2)Hex(11)	5	4783.06	957.417	957.425	957.425	8.48621	1	7.1	580.9	475.6	475.6	7.88445e-08	4.06256e-09	0	0	2.45961e-05	1.18189e-05	1.16692e-05	0
Alpha-2-HS-glycoprotein	AHSG	176	AHSG_N176	aALAAFNAQNnGSNFQLEEISR	HexNAc(3)Hex(4)		AHSG_N176_HexNAc(3)Hex(4)	3	3851.77	1284.59	1284.59	1284.59	-1.49876	7	18.13	1106.5	998.1	998.1	7.47644e-19	1.40969e-19	0	0	2.33238e-16	4.33931e-17	0	0
Alpha-2-HS-glycoprotein	AHSG	176	AHSG_N176	aALAAFNAQNnGSNFQLEEISR	HexNAc(3)Hex(4)Fuc(1)NeuAc(1)		AHSG_N176_HexNAc(3)Hex(4)Fuc(1)NeuAc(1)	4	4288.92	1072.99	1072.98	1072.98	-1.63678	1	16.07	1047.5	844.6	844.6	8.55395e-17	1.81118e-17	0	0	2.66853e-14	5.43779e-15	0	0
Alpha-2-HS-glycoprotein	AHSG	176	AHSG_N176	aALAAFNAQNnGSNFQLEEISR	HexNAc(3)Hex(4)NeuAc(1)		AHSG_N176_HexNAc(3)Hex(4)NeuAc(1)	3	4142.86	1381.63	1381.62	1381.63	-1.6542	16	17.42	1095.3	920.5	920.5	3.81221e-18	7.57922e-19	0	0	1.18927e-15	2.26687e-16	0	0
Alpha-2-HS-glycoprotein	AHSG	176	AHSG_N176	aALAAFNAQNnGSNFQLEEISR	HexNAc(3)Hex(4)NeuAc(1)		AHSG_N176_HexNAc(3)Hex(4)NeuAc(1)	4	4142.86	1036.47	1036.46	1036.47	-0.719149	15	18.28	1137.5	1016.5	1016.5	5.25213e-19	1.02562e-19	0	0	1.63848e-16	3.16909e-17	0	0
Alpha-2-HS-glycoprotein	AHSG	176	AHSG_N176	aALAAFNAQNnGSNFQLEEISR	HexNAc(4)Hex(4)Fuc(1)NeuAc(1)		AHSG_N176_HexNAc(4)Hex(4)Fuc(1)NeuAc(1)	4	4492	1123.75	1123.75	1123.76	-0.261947	3	15.42	994	899.4	899.4	3.83502e-16	8.04582e-17	0	0	1.19639e-13	2.27944e-14	0	0
Alpha-2-HS-glycoprotein	AHSG	176	AHSG_N176	aALAAFNAQNnGSNFQLEEISR	HexNAc(4)Hex(4)NeuAc(1)		AHSG_N176_HexNAc(4)Hex(4)NeuAc(1)	3	4345.94	1449.32	1449.32	1449.32	-0.186381	1	16.28	1034.5	872.5	872.5	5.22089e-17	1.01619e-17	0	0	1.62873e-14	3.00106e-15	0	0
Alpha-2-HS-glycoprotein	AHSG	176	AHSG_N176	aALAAFNAQNnGSNFQLEEISR	HexNAc(4)Hex(4)NeuAc(1)		AHSG_N176_HexNAc(4)Hex(4)NeuAc(1)	4	4345.94	1087.24	1087.23	1087.24	-2.0252	18	15.07	985.2	849.9	849.9	8.55395e-16	1.6921e-16	0	0	2.66853e-13	4.94873e-14	0	0
Alpha-2-HS-glycoprotein	AHSG	176	AHSG_N176	aALAAFNAQNnGSNFQLEEISR	HexNAc(4)Hex(4)NeuAc(1)		AHSG_N176_HexNAc(4)Hex(4)NeuAc(1)	5	4345.94	869.994	869.995	869.995	0.803815	3	16.62	1023.8	920.3	920.3	2.38425e-17	5.50584e-18	0	0	7.43801e-15	1.61709e-15	0	0
Alpha-2-HS-glycoprotein	AHSG	176	AHSG_N176	aALAAFNAQNnGSNFQLEEISR	HexNAc(4)Hex(5)		AHSG_N176_HexNAc(4)Hex(5)	3	4216.9	1406.3	1406.3	1406.31	1.00548	4	17.25	1056.2	918.2	918.2	5.67592e-18	1.14665e-18	0	0	1.77069e-15	3.44607e-16	0	0
Alpha-2-HS-glycoprotein	AHSG	176	AHSG_N176	aALAAFNAQNnGSNFQLEEISR	HexNAc(4)Hex(5)		AHSG_N176_HexNAc(4)Hex(5)	4	4216.9	1054.98	1054.97	1054.98	-0.145087	22	17.28	1080.2	991	991	5.25213e-18	1.08327e-18	0	0	1.63848e-15	3.26368e-16	0	0
Alpha-2-HS-glycoprotein	AHSG	176	AHSG_N176	aALAAFNAQNnGSNFQLEEISR	HexNAc(4)Hex(5)		AHSG_N176_HexNAc(4)Hex(5)	5	4216.9	844.185	844.186	844.187	1.65604	3	17.45	1065.4	986.6	986.6	3.54986e-18	7.11407e-19	0	0	1.10743e-15	2.12631e-16	0	0
Alpha-2-HS-glycoprotein	AHSG	176	AHSG_N176	aALAAFNAQNnGSNFQLEEISR	HexNAc(4)Hex(5)Fuc(1)		AHSG_N176_HexNAc(4)Hex(5)Fuc(1)	4	4362.96	1091.49	1091.49	1091.5	0.873261	4	16.24	1020.2	883.9	883.9	5.70989e-17	1.18696e-17	0	0	1.78128e-14	3.52226e-15	0	0
Alpha-2-HS-glycoprotein	AHSG	176	AHSG_N176	aALAAFNAQNnGSNFQLEEISR	HexNAc(4)Hex(5)Fuc(1)NeuAc(1)		AHSG_N176_HexNAc(4)Hex(5)Fuc(1)NeuAc(1)	3	4654.05	1552.02	1552.02	1552.02	-0.665012	2	11.28	784.5	576.9	576.9	5.22089e-12	6.41023e-13	0	0	1.62873e-09	1.70772e-10	0	0
Alpha-2-HS-glycoprotein	AHSG	176	AHSG_N176	aALAAFNAQNnGSNFQLEEISR	HexNAc(4)Hex(5)Fuc(1)NeuAc(1)		AHSG_N176_HexNAc(4)Hex(5)Fuc(1)NeuAc(1)	4	4654.05	1164.27	1164.26	1164.28	-1.00037	52	17.28	1056.6	920	920	5.25213e-18	1.08026e-18	0	0	1.63848e-15	3.25378e-16	0	0
Alpha-2-HS-glycoprotein	AHSG	176	AHSG_N176	aALAAFNAQNnGSNFQLEEISR	HexNAc(4)Hex(5)Fuc(1)NeuAc(1)		AHSG_N176_HexNAc(4)Hex(5)Fuc(1)NeuAc(1)	5	4654.05	931.616	931.614	931.618	-0.396548	9	16.62	1003.6	905.7	905.7	2.38425e-17	5.51403e-18	0	0	7.43801e-15	1.61986e-15	0	0
Alpha-2-HS-glycoprotein	AHSG	176	AHSG_N176	aALAAFNAQNnGSNFQLEEISR	HexNAc(4)Hex(5)Fuc(1)NeuAc(2)		AHSG_N176_HexNAc(4)Hex(5)Fuc(1)NeuAc(2)	3	4945.15	1649.05	1649.05	1649.06	0.170312	6	16.42	1046.4	883.7	14.2	3.81221e-17	7.66464e-18	0	0	1.18927e-14	2.21972e-15	0	0
Alpha-2-HS-glycoprotein	AHSG	176	AHSG_N176	aALAAFNAQNnGSNFQLEEISR	HexNAc(4)Hex(5)Fuc(1)NeuAc(2)		AHSG_N176_HexNAc(4)Hex(5)Fuc(1)NeuAc(2)	4	4945.15	1237.04	1237.03	1237.05	-1.10001	128	17.13	1064.1	916	871.1	7.37793e-18	1.60177e-18	0	0	2.30165e-15	4.90512e-16	0	0
Alpha-2-HS-glycoprotein	AHSG	176	AHSG_N176	aALAAFNAQNnGSNFQLEEISR	HexNAc(4)Hex(5)Fuc(1)NeuAc(2)		AHSG_N176_HexNAc(4)Hex(5)Fuc(1)NeuAc(2)	5	4945.15	989.835	989.828	989.839	-1.55415	61	16.49	1010.4	909.8	873	3.26527e-17	6.90017e-18	0	0	1.01865e-14	2.01577e-15	0	0
Alpha-2-HS-glycoprotein	AHSG	176	AHSG_N176	aALAAFNAQNnGSNFQLEEISR	HexNAc(4)Hex(5)NeuAc(1)		AHSG_N176_HexNAc(4)Hex(5)NeuAc(1)	3	4507.99	1503.34	1503.33	1503.34	-1.53929	17	17.28	1095.3	926.5	926.5	5.22089e-18	1.02691e-18	0	0	1.62873e-15	3.10907e-16	0	0
Alpha-2-HS-glycoprotein	AHSG	176	AHSG_N176	aALAAFNAQNnGSNFQLEEISR	HexNAc(4)Hex(5)NeuAc(1)		AHSG_N176_HexNAc(4)Hex(5)NeuAc(1)	4	4507.99	1127.75	1127.75	1127.77	-0.345627	154	17.42	1079.1	955.6	955.6	3.83502e-18	8.38898e-19	0	0	1.19639e-15	2.50908e-16	0	0
Alpha-2-HS-glycoprotein	AHSG	176	AHSG_N176	aALAAFNAQNnGSNFQLEEISR	HexNAc(4)Hex(5)NeuAc(1)		AHSG_N176_HexNAc(4)Hex(5)NeuAc(1)	5	4507.99	902.404	902.399	902.409	-0.365098	35	17.62	1074.1	993	993	2.38425e-18	5.18367e-19	0	0	7.43801e-16	1.55159e-16	0	0
Alpha-2-HS-glycoprotein	AHSG	176	AHSG_N176	aALAAFNAQNnGSNFQLEEISR	HexNAc(4)Hex(5)NeuAc(2)		AHSG_N176_HexNAc(4)Hex(5)NeuAc(2)	3	4799.09	1600.37	1600.36	1600.38	-1.43459	41	17.42	1094.9	936	863.6	3.81221e-18	7.59137e-19	0	0	1.18927e-15	2.27085e-16	0	0
Alpha-2-HS-glycoprotein	AHSG	176	AHSG_N176	aALAAFNAQNnGSNFQLEEISR	HexNAc(4)Hex(5)NeuAc(2)		AHSG_N176_HexNAc(4)Hex(5)NeuAc(2)	4	4799.09	1200.53	1200.52	1200.54	-0.732005	832	17.42	1093.4	969.5	925.4	3.83502e-18	8.8464e-19	0	0	1.19639e-15	2.65922e-16	0	0
Alpha-2-HS-glycoprotein	AHSG	176	AHSG_N176	aALAAFNAQNnGSNFQLEEISR	HexNAc(4)Hex(5)NeuAc(2)		AHSG_N176_HexNAc(4)Hex(5)NeuAc(2)	5	4799.09	960.624	960.617	960.629	-0.477255	254	16.93	1072.9	954.6	954.6	1.17133e-17	2.6964e-18	0	0	3.65414e-15	8.24593e-16	0	0
Alpha-2-HS-glycoprotein	AHSG	176	AHSG_N176	aALAAFNAQNnGSNFQLEEISR	HexNAc(4)Hex(5)NeuAc(2)		AHSG_N176_HexNAc(4)Hex(5)NeuAc(2)	6	4799.09	800.687	800.687	800.688	-0.0377155	5	15.59	997.9	907.1	21.2	2.58728e-16	5.93464e-17	0	0	8.07141e-14	1.70623e-14	0	0
Alpha-2-HS-glycoprotein	AHSG	176	AHSG_N176	aALAAFNAQNnGSNFQLEEISR	HexNAc(4)Hex(6)Fuc(1)		AHSG_N176_HexNAc(4)Hex(6)Fuc(1)	4	4525.01	1132.01	1132	1132.01	-2.03609	12	16.42	1046.8	931.1	931.1	3.83502e-17	8.20267e-18	0	0	1.19639e-14	2.36877e-15	0	0
Alpha-2-HS-glycoprotein	AHSG	176	AHSG_N176	aALAAFNAQNnGSNFQLEEISR	HexNAc(4)Hex(6)NeuAc(1)		AHSG_N176_HexNAc(4)Hex(6)NeuAc(1)	4	4670.05	1168.27	1168.26	1168.26	-2.84256	5	14.76	957.3	813.8	813.8	1.73096e-15	3.70691e-16	0	0	5.39997e-13	1.07766e-13	0	0
Alpha-2-HS-glycoprotein	AHSG	176	AHSG_N176	aALAAFNAQNnGSNFQLEEISR	HexNAc(5)Hex(5)Fuc(1)NeuAc(2)		AHSG_N176_HexNAc(5)Hex(5)Fuc(1)NeuAc(2)	4	5148.23	1287.81	1287.81	1287.81	-0.647796	1	13.42	891.7	790.3	790.3	3.83502e-14	6.55971e-15	0	0	1.19639e-11	1.92266e-12	0	0
Alpha-2-HS-glycoprotein	AHSG	176	AHSG_N176	aALAAFNAQNnGSNFQLEEISR	HexNAc(5)Hex(5)Fuc(2)NeuAc(2)		AHSG_N176_HexNAc(5)Hex(5)Fuc(2)NeuAc(2)	4	5294.28	1324.33	1324.32	1324.33	-0.556733	2	14.42	940	826.7	826.7	3.83502e-15	7.33044e-16	0	0	1.19639e-12	2.12021e-13	0	0
Alpha-2-HS-glycoprotein	AHSG	176	AHSG_N176	aALAAFNAQNnGSNFQLEEISR	HexNAc(5)Hex(5)Fuc(2)NeuAc(2)		AHSG_N176_HexNAc(5)Hex(5)Fuc(2)NeuAc(2)	5	5294.28	1059.66	1059.66	1059.66	0.0396654	1	12.49	824.1	762.1	762.1	3.26527e-13	4.37372e-14	0	0	1.01865e-10	1.24998e-11	0	0
Alpha-2-HS-glycoprotein	AHSG	176	AHSG_N176	aALAAFNAQNnGSNFQLEEISR	HexNAc(5)Hex(5)NeuAc(2)		AHSG_N176_HexNAc(5)Hex(5)NeuAc(2)	4	5002.17	1251.3	1251.3	1251.3	-0.421077	3	15.28	974.3	847.4	811.2	5.25213e-16	1.02782e-16	0	0	1.63848e-13	2.95535e-14	0	0
Alpha-2-HS-glycoprotein	AHSG	176	AHSG_N176	aALAAFNAQNnGSNFQLEEISR	HexNAc(5)Hex(6)		AHSG_N176_HexNAc(5)Hex(6)	4	4582.03	1146.26	1146.26	1146.26	0.289992	4	15.42	983.4	862.1	862.1	3.83502e-16	8.17653e-17	0	0	1.19639e-13	2.32668e-14	0	0
Alpha-2-HS-glycoprotein	AHSG	176	AHSG_N176	aALAAFNAQNnGSNFQLEEISR	HexNAc(5)Hex(6)Fuc(1)		AHSG_N176_HexNAc(5)Hex(6)Fuc(1)	4	4728.09	1182.78	1182.77	1182.78	-0.527345	3	15.28	961.9	839.5	839.5	5.25213e-16	1.03201e-16	0	0	1.63848e-13	2.97048e-14	0	0
Alpha-2-HS-glycoprotein	AHSG	176	AHSG_N176	aALAAFNAQNnGSNFQLEEISR	HexNAc(5)Hex(6)Fuc(1)NeuAc(1)		AHSG_N176_HexNAc(5)Hex(6)Fuc(1)NeuAc(1)	4	5019.18	1255.55	1255.54	1255.55	-1.31455	27	16.42	1040.2	936.8	875.7	3.83502e-17	8.46508e-18	0	0	1.19639e-14	2.45896e-15	0	0
Alpha-2-HS-glycoprotein	AHSG	176	AHSG_N176	aALAAFNAQNnGSNFQLEEISR	HexNAc(5)Hex(6)Fuc(1)NeuAc(1)		AHSG_N176_HexNAc(5)Hex(6)Fuc(1)NeuAc(1)	5	5019.18	1004.64	1004.64	1004.65	1.70032	11	15.14	977.9	890.3	890.3	7.22709e-16	1.40898e-16	0	0	2.2546e-13	4.06138e-14	0	0
Alpha-2-HS-glycoprotein	AHSG	176	AHSG_N176	aALAAFNAQNnGSNFQLEEISR	HexNAc(5)Hex(6)Fuc(1)NeuAc(2)		AHSG_N176_HexNAc(5)Hex(6)Fuc(1)NeuAc(2)	4	5310.28	1328.33	1328.31	1328.34	-0.995276	98	16.42	1030.6	958	958	3.83502e-17	8.5123e-18	0	0	1.19639e-14	2.47518e-15	0	0
Alpha-2-HS-glycoprotein	AHSG	176	AHSG_N176	aALAAFNAQNnGSNFQLEEISR	HexNAc(5)Hex(6)Fuc(1)NeuAc(2)		AHSG_N176_HexNAc(5)Hex(6)Fuc(1)NeuAc(2)	5	5310.28	1062.86	1062.85	1062.87	-1.67698	84	14.62	939.2	848.6	848.6	2.38425e-15	4.82249e-16	0	0	7.43801e-13	1.37843e-13	0	0
Alpha-2-HS-glycoprotein	AHSG	176	AHSG_N176	aALAAFNAQNnGSNFQLEEISR	HexNAc(5)Hex(6)Fuc(1)NeuAc(3)		AHSG_N176_HexNAc(5)Hex(6)Fuc(1)NeuAc(3)	4	5601.37	1401.1	1401.09	1401.12	-0.186668	123	16.42	1042.7	920.8	913.7	3.83502e-17	8.57699e-18	0	0	1.19639e-14	2.49738e-15	0	0
Alpha-2-HS-glycoprotein	AHSG	176	AHSG_N176	aALAAFNAQNnGSNFQLEEISR	HexNAc(5)Hex(6)Fuc(1)NeuAc(3)		AHSG_N176_HexNAc(5)Hex(6)Fuc(1)NeuAc(3)	5	5601.37	1121.08	1121.07	1121.09	0.000502492	154	15.33	950.6	915	915	4.67595e-16	9.22863e-17	0	0	1.45873e-13	2.65439e-14	0	0
Alpha-2-HS-glycoprotein	AHSG	176	AHSG_N176	aALAAFNAQNnGSNFQLEEISR	HexNAc(5)Hex(6)Fuc(2)NeuAc(3)		AHSG_N176_HexNAc(5)Hex(6)Fuc(2)NeuAc(3)	4	5747.43	1437.61	1437.61	1437.63	1.95653	8	15.93	1002	822	822	1.16246e-16	2.62002e-17	0	0	3.62648e-14	7.94965e-15	0	0
Alpha-2-HS-glycoprotein	AHSG	176	AHSG_N176	aALAAFNAQNnGSNFQLEEISR	HexNAc(5)Hex(6)Fuc(2)NeuAc(3)		AHSG_N176_HexNAc(5)Hex(6)Fuc(2)NeuAc(3)	5	5747.43	1150.29	1150.28	1150.3	0.493343	22	13.62	889.5	853.8	820.3	2.38425e-14	4.20446e-15	0	0	7.43801e-12	1.23388e-12	0	0
Alpha-2-HS-glycoprotein	AHSG	176	AHSG_N176	aALAAFNAQNnGSNFQLEEISR	HexNAc(5)Hex(6)Fuc(3)NeuAc(3)		AHSG_N176_HexNAc(5)Hex(6)Fuc(3)NeuAc(3)	5	5893.49	1179.5	1179.51	1179.51	4.37983	2	8.27	633.3	579.2	579.2	5.38639e-09	3.73134e-10	0	0	1.68036e-06	9.41114e-08	0	0
Alpha-2-HS-glycoprotein	AHSG	176	AHSG_N176	aALAAFNAQNnGSNFQLEEISR	HexNAc(5)Hex(6)Fuc(4)NeuAc(2)		AHSG_N176_HexNAc(5)Hex(6)Fuc(4)NeuAc(2)	4	5748.45	1437.87	1437.86	1437.88	-0.441375	18	14.13	933.9	848.4	792.7	7.37793e-15	1.24293e-15	0	0	2.30165e-12	3.6709e-13	0	0
Alpha-2-HS-glycoprotein	AHSG	176	AHSG_N176	aALAAFNAQNnGSNFQLEEISR	HexNAc(5)Hex(6)Fuc(4)NeuAc(2)		AHSG_N176_HexNAc(5)Hex(6)Fuc(4)NeuAc(2)	5	5748.45	1150.5	1150.49	1150.5	0.543966	28	14.15	904.9	863.8	798.5	7.13538e-15	1.18835e-15	0	0	2.22599e-12	3.60145e-13	0	0
Alpha-2-HS-glycoprotein	AHSG	176	AHSG_N176	aALAAFNAQNnGSNFQLEEISR	HexNAc(5)Hex(6)NeuAc(1)		AHSG_N176_HexNAc(5)Hex(6)NeuAc(1)	4	4873.13	1219.04	1219.03	1219.05	-0.0726934	33	16.24	1045.9	921.9	921.9	5.70989e-17	1.1886e-17	0	0	1.78128e-14	3.52786e-15	0	0
Alpha-2-HS-glycoprotein	AHSG	176	AHSG_N176	aALAAFNAQNnGSNFQLEEISR	HexNAc(5)Hex(6)NeuAc(1)		AHSG_N176_HexNAc(5)Hex(6)NeuAc(1)	5	4873.13	975.431	975.429	975.435	1.05593	15	16.14	1001	899.4	853	7.24852e-17	1.47619e-17	0	0	2.26128e-14	4.39039e-15	0	0
Alpha-2-HS-glycoprotein	AHSG	176	AHSG_N176	aALAAFNAQNnGSNFQLEEISR	HexNAc(5)Hex(6)NeuAc(2)		AHSG_N176_HexNAc(5)Hex(6)NeuAc(2)	3	5164.22	1722.08	1722.07	1722.07	-2.50431	1	13.97	919	825	825	1.06939e-14	1.71698e-15	0	0	3.3361e-12	5.19846e-13	0	0
Alpha-2-HS-glycoprotein	AHSG	176	AHSG_N176	aALAAFNAQNnGSNFQLEEISR	HexNAc(5)Hex(6)NeuAc(2)		AHSG_N176_HexNAc(5)Hex(6)NeuAc(2)	4	5164.22	1291.81	1291.8	1291.82	-1.20128	161	17.07	1068.1	945	873.9	8.55395e-18	1.9138e-18	0	0	2.66853e-15	5.84701e-16	0	0
Alpha-2-HS-glycoprotein	AHSG	176	AHSG_N176	aALAAFNAQNnGSNFQLEEISR	HexNAc(5)Hex(6)NeuAc(2)		AHSG_N176_HexNAc(5)Hex(6)NeuAc(2)	5	5164.22	1033.65	1033.64	1033.66	-1.14763	97	15.45	980.5	934.9	905.2	3.54986e-16	7.12193e-17	0	0	1.10743e-13	2.02208e-14	0	0
Alpha-2-HS-glycoprotein	AHSG	176	AHSG_N176	aALAAFNAQNnGSNFQLEEISR	HexNAc(5)Hex(6)NeuAc(3)		AHSG_N176_HexNAc(5)Hex(6)NeuAc(3)	3	5455.32	1819.11	1819.11	1819.11	-1.93807	1	15.97	1038.1	847.3	847.3	1.06939e-16	2.25227e-17	0	0	3.3361e-14	6.82524e-15	0	0
Alpha-2-HS-glycoprotein	AHSG	176	AHSG_N176	aALAAFNAQNnGSNFQLEEISR	HexNAc(5)Hex(6)NeuAc(3)		AHSG_N176_HexNAc(5)Hex(6)NeuAc(3)	4	5455.32	1364.58	1364.57	1364.6	-1.19513	199	16.42	1040.3	908.4	887.4	3.83502e-17	8.57112e-18	0	0	1.19639e-14	2.49537e-15	0	0
Alpha-2-HS-glycoprotein	AHSG	176	AHSG_N176	aALAAFNAQNnGSNFQLEEISR	HexNAc(5)Hex(6)NeuAc(3)		AHSG_N176_HexNAc(5)Hex(6)NeuAc(3)	5	5455.32	1091.87	1091.86	1091.88	-0.712705	229	15.62	966.8	905.4	814.7	2.38425e-16	5.36599e-17	0	0	7.43801e-14	1.52852e-14	0	0
Alpha-2-HS-glycoprotein	AHSG	176	AHSG_N176	aALAAFNAQNnGSNFQLEEISR	HexNAc(5)Hex(6)NeuAc(3)		AHSG_N176_HexNAc(5)Hex(6)NeuAc(3)	6	5455.32	910.059	910.058	910.058	-0.951163	1	12.29	822.4	693.5	9.2	5.07414e-13	7.86384e-14	0	0	1.58295e-10	2.33861e-11	0	0
Alpha-2-HS-glycoprotein	AHSG	176	AHSG_N176	aALAAFNAQNnGSNFQLEEISR	HexNAc(6)Hex(4)		AHSG_N176_HexNAc(6)Hex(4)	4	4461	1116.01	1116.01	1116.01	0.13562	1	9.24	695.8	477.7	477.7	5.70989e-10	4.74285e-11	0	0	1.78128e-07	1.11938e-08	0	0
Alpha-2-HS-glycoprotein	AHSG	176	AHSG_N176	aALAAFNAQNnGSNFQLEEISR	HexNAc(6)Hex(6)NeuAc(3)		AHSG_N176_HexNAc(6)Hex(6)NeuAc(3)	5	5658.4	1132.48	1132.48	1132.48	-7.64086	1	6.14	424.9	404.4	404.4	7.1728e-07	4.70228e-08	0	0	0.000223709	6.98254e-05	6.95327e-05	0.0010057
Alpha-2-HS-glycoprotein	AHSG	176	AHSG_N176	aALAAFNAQNnGSNFQLEEISR	HexNAc(6)Hex(7)		AHSG_N176_HexNAc(6)Hex(7)	4	4947.16	1237.55	1237.53	1237.55	-6.53595	33	14.42	917.3	759.9	759.9	3.83502e-15	7.35299e-16	0	0	1.19639e-12	2.12866e-13	0	0
Alpha-2-HS-glycoprotein	AHSG	176	AHSG_N176	aALAAFNAQNnGSNFQLEEISR	HexNAc(6)Hex(7)		AHSG_N176_HexNAc(6)Hex(7)	5	4947.16	990.238	990.23	990.237	-5.16514	18	15.49	951	821.3	821.3	3.26527e-16	6.64509e-17	0	0	1.01865e-13	1.90294e-14	0	0
Alpha-2-HS-glycoprotein	AHSG	176	AHSG_N176	aALAAFNAQNnGSNFQLEEISR	HexNAc(6)Hex(7)Fuc(1)		AHSG_N176_HexNAc(6)Hex(7)Fuc(1)	4	5093.22	1274.06	1274.06	1274.06	-1.41561	5	16.07	1007.8	876	876	8.55395e-17	1.8199e-17	0	0	2.66853e-14	5.46756e-15	0	0
Alpha-2-HS-glycoprotein	AHSG	176	AHSG_N176	aALAAFNAQNnGSNFQLEEISR	HexNAc(6)Hex(7)Fuc(1)		AHSG_N176_HexNAc(6)Hex(7)Fuc(1)	5	5093.22	1019.45	1019.45	1019.45	-1.19276	1	8.49	621.9	418	418	3.26528e-09	2.39539e-10	0	0	1.01865e-06	5.85324e-08	0	0
Alpha-2-HS-glycoprotein	AHSG	176	AHSG_N176	aALAAFNAQNnGSNFQLEEISR	HexNAc(6)Hex(7)Fuc(1)NeuAc(3)		AHSG_N176_HexNAc(6)Hex(7)Fuc(1)NeuAc(3)	4	5966.51	1492.38	1492.39	1492.39	8.21167	1	6.29	512.9	403.5	403.5	5.0749e-07	3.38999e-08	0	0	0.000158294	2.10473e-05	2.04094e-05	0
Alpha-2-HS-glycoprotein	AHSG	176	AHSG_N176	aALAAFNAQNnGSNFQLEEISR	HexNAc(6)Hex(7)Fuc(1)NeuAc(3)		AHSG_N176_HexNAc(6)Hex(7)Fuc(1)NeuAc(3)	5	5966.51	1194.11	1194.1	1194.12	0.225155	9	12.33	803.3	745	745	4.67595e-13	7.38485e-14	0	0	1.45873e-10	2.21201e-11	0	0
Alpha-2-HS-glycoprotein	AHSG	176	AHSG_N176	aALAAFNAQNnGSNFQLEEISR	HexNAc(6)Hex(7)NeuAc(2)		AHSG_N176_HexNAc(6)Hex(7)NeuAc(2)	5	5529.35	1106.68	1106.68	1106.68	3.85759	1	12.14	847.1	735.9	2.8	7.24852e-13	1.18227e-13	0	0	2.26128e-10	3.63453e-11	0	0
Alpha-2-HS-glycoprotein	AHSG	176	AHSG_N176	aALAAFNAQNnGSNFQLEEISR	HexNAc(6)Hex(7)NeuAc(3)		AHSG_N176_HexNAc(6)Hex(7)NeuAc(3)	5	5820.45	1164.9	1164.89	1164.9	0.277873	13	12.27	822.2	765.5	730.1	5.38638e-13	8.61498e-14	0	0	1.68036e-10	2.58094e-11	0	0
Alpha-2-HS-glycoprotein	AHSG	176	AHSG_N176	aALAAFNAQNnGSNFQLEEISR	HexNAc(4)Hex(5)Fuc(2)NeuAc(2)		AHSG_N176_HexNAc(4)Hex(5)Fuc(2)NeuAc(2)	4	5091.2	1273.56	1273.56	1273.56	1.23546	2	15.06	984.2	827	827	8.66389e-16	1.75113e-16	0	0	2.70283e-13	5.15101e-14	0	0
Alpha-2-HS-glycoprotein	AHSG	176	AHSG_N176	aALAAFNAQNnGSNFQLEEISR	HexNAc(4)Hex(4)NeuAc(1)Na(1)		AHSG_N176_HexNAc(4)Hex(4)NeuAc(1)	4	4367.92	1092.74	1092.73	1092.73	-0.934083	1	6.62	577.9	403.2	403.2	2.41067e-07	1.36486e-08	0	0	7.51986e-05	1.18189e-05	1.09198e-05	0.000180245
Alpha-2-HS-glycoprotein	AHSG	176	AHSG_N176	aALAAFNAQNnGSNFQLEEISR	HexNAc(4)Hex(5)Fuc(1)NeuAc(2)Na(1)		AHSG_N176_HexNAc(4)Hex(5)Fuc(1)NeuAc(2)	4	4967.13	1242.54	1242.53	1242.55	2.69245	20	11.77	805.9	639.5	639.5	1.70155e-12	2.35205e-13	0	0	5.30823e-10	6.87769e-11	0	0
Alpha-2-HS-glycoprotein	AHSG	176	AHSG_N176	aALAAFNAQNnGSNFQLEEISR	HexNAc(4)Hex(5)Fuc(1)NeuAc(2)Na(1)		AHSG_N176_HexNAc(4)Hex(5)Fuc(1)NeuAc(2)	5	4967.13	994.231	994.23	994.243	2.37625	8	9.03	659.1	517.8	517.8	9.28147e-10	7.27973e-11	0	0	2.89549e-07	1.90004e-08	0	0
Alpha-2-HS-glycoprotein	AHSG	176	AHSG_N176	aALAAFNAQNnGSNFQLEEISR	HexNAc(4)Hex(5)NeuAc(1)Na(1)		AHSG_N176_HexNAc(4)Hex(5)NeuAc(1)	4	4529.98	1133.25	1133.24	1133.26	-1.22247	20	9.06	674	514.8	514.8	8.66389e-10	6.76052e-11	0	0	2.70283e-07	1.69311e-08	0	0
Alpha-2-HS-glycoprotein	AHSG	176	AHSG_N176	aALAAFNAQNnGSNFQLEEISR	HexNAc(4)Hex(5)NeuAc(2)Na(1)		AHSG_N176_HexNAc(4)Hex(5)NeuAc(2)	3	4821.07	1607.69	1607.7	1607.7	0.57871	1	12.42	826.6	651.2	651.2	3.81221e-13	5.41493e-14	0	0	1.18927e-10	1.54383e-11	0	0
Alpha-2-HS-glycoprotein	AHSG	176	AHSG_N176	aALAAFNAQNnGSNFQLEEISR	HexNAc(4)Hex(5)NeuAc(2)Na(1)		AHSG_N176_HexNAc(4)Hex(5)NeuAc(2)	4	4821.07	1206.02	1206.01	1206.03	-0.898875	48	11.7	847.4	755.5	755.5	2.00308e-12	2.61824e-13	0	0	6.24891e-10	7.32295e-11	0	0
Alpha-2-HS-glycoprotein	AHSG	176	AHSG_N176	aALAAFNAQNnGSNFQLEEISR	HexNAc(4)Hex(5)NeuAc(2)Na(1)		AHSG_N176_HexNAc(4)Hex(5)NeuAc(2)	5	4821.07	965.02	965.013	965.03	-1.24682	35	10.95	758.3	690.3	690.3	1.12657e-11	1.26896e-12	0	0	3.5145e-09	3.51847e-10	0	0
Alpha-2-HS-glycoprotein	AHSG	176	AHSG_N176	aALAAFNAQNnGSNFQLEEISR	HexNAc(4)Hex(5)NeuAc(2)Na(2)		AHSG_N176_HexNAc(4)Hex(5)NeuAc(2)	4	4843.05	1211.52	1211.52	1211.52	-1.48357	1	6.61	479.7	406.8	406.8	2.46391e-07	1.40956e-08	0	0	7.68592e-05	1.18189e-05	1.08915e-05	0.000180018
Alpha-2-HS-glycoprotein	AHSG	176	AHSG_N176	aALAAFNAQNnGSNFQLEEISR	HexNAc(5)Hex(5)Fuc(1)NeuAc(1)Na(1)		AHSG_N176_HexNAc(5)Hex(5)Fuc(1)NeuAc(1)	4	4879.11	1220.53	1220.52	1220.52	-9.97518	1	13.96	908.4	762.2	762.2	1.09875e-14	1.95671e-15	0	0	3.42772e-12	5.94564e-13	0	0
Alpha-2-HS-glycoprotein	AHSG	176	AHSG_N176	aALAAFNAQNnGSNFQLEEISR	HexNAc(5)Hex(6)Fuc(1)NeuAc(3)Na(1)		AHSG_N176_HexNAc(5)Hex(6)Fuc(1)NeuAc(3)	4	5623.36	1406.59	1406.6	1406.61	6.61112	6	9.83	727.5	602.1	602.1	1.49291e-10	1.47227e-11	0	0	4.65734e-08	3.36082e-09	0	0
Alpha-2-HS-glycoprotein	AHSG	176	AHSG_N176	aALAAFNAQNnGSNFQLEEISR	HexNAc(5)Hex(6)Fuc(1)NeuAc(3)Na(1)		AHSG_N176_HexNAc(5)Hex(6)Fuc(1)NeuAc(3)	5	5623.36	1125.48	1125.47	1125.49	4.59941	23	8.98	667	559.7	559.7	1.05786e-09	7.84093e-11	0	0	3.30015e-07	1.99548e-08	0	0
Alpha-2-HS-glycoprotein	AHSG	176	AHSG_N176	aALAAFNAQNnGSNFQLEEISR	HexNAc(5)Hex(6)Fuc(1)NeuAc(3)Na(2)		AHSG_N176_HexNAc(5)Hex(6)Fuc(1)NeuAc(3)	4	5645.34	1412.09	1412.09	1412.09	1.64649	1	6.7	554.1	404.9	404.9	1.99106e-07	1.10307e-08	0	0	6.21103e-05	1.18189e-05	1.10803e-05	0.000182282
Alpha-2-HS-glycoprotein	AHSG	176	AHSG_N176	aALAAFNAQNnGSNFQLEEISR	HexNAc(5)Hex(6)NeuAc(2)Na(1)		AHSG_N176_HexNAc(5)Hex(6)NeuAc(2)	4	5186.2	1297.31	1297.31	1297.32	5.80688	15	10.9	764.3	627.3	627.3	1.26817e-11	1.40328e-12	0	0	3.95625e-09	3.83596e-10	0	0
Alpha-2-HS-glycoprotein	AHSG	176	AHSG_N176	aALAAFNAQNnGSNFQLEEISR	HexNAc(5)Hex(6)NeuAc(2)Na(1)		AHSG_N176_HexNAc(5)Hex(6)NeuAc(2)	5	5186.2	1038.05	1038.04	1038.05	-0.119823	14	9.62	663.5	598.4	598.4	2.38425e-10	2.3734e-11	0	0	7.43801e-08	4.94893e-09	0	0
Alpha-2-HS-glycoprotein	AHSG	176	AHSG_N176	aALAAFNAQNnGSNFQLEEISR	HexNAc(5)Hex(6)NeuAc(3)Na(1)		AHSG_N176_HexNAc(5)Hex(6)NeuAc(3)	4	5477.3	1370.08	1370.08	1370.09	7.30926	18	10.74	786	706.4	706.4	1.81207e-11	2.07611e-12	0	0	5.653e-09	5.26614e-10	0	0
Alpha-2-HS-glycoprotein	AHSG	176	AHSG_N176	aALAAFNAQNnGSNFQLEEISR	HexNAc(5)Hex(6)NeuAc(3)Na(1)		AHSG_N176_HexNAc(5)Hex(6)NeuAc(3)	5	5477.3	1096.27	1096.26	1096.28	3.63255	38	8.45	639.2	600.1	600.1	3.54987e-09	2.60168e-10	0	0	1.10743e-06	6.41095e-08	0	0
Alpha-2-HS-glycoprotein	AHSG	176	AHSG_N176	aALAAFNAQNnGSNFQLEEISR	HexNAc(5)Hex(6)NeuAc(3)Na(2)		AHSG_N176_HexNAc(5)Hex(6)NeuAc(3)	4	5499.28	1375.58	1375.57	1375.57	-0.962853	1	6.93	520.9	475.9	475.9	1.17662e-07	5.89911e-09	0	0	3.67051e-05	1.18189e-05	1.14527e-05	0.000187617
Protein AMBP	AMBP	115	AMBP_N115	skWnITmESYVVHTNYDEYAIFLTk	HexNAc(4)Hex(5)Fuc(1)NeuAc(2)		AMBP_N115_HexNAc(4)Hex(5)Fuc(1)NeuAc(2)	5	6090.8	1218.96	1218.97	1218.97	5.05106	1	6.17	521.7	419.2	419.2	6.72375e-07	4.52123e-08	0	0	0.000209713	6.98254e-05	6.97107e-05	0.00101027
Protein AMBP	AMBP	115	AMBP_N115	skWnITmESYVVHTNYDEYAIFLTk	HexNAc(4)Hex(5)Fuc(1)NeuAc(2)	M7	AMBP_N115_HexNAc(4)Hex(5)Fuc(1)NeuAc(2)	5	6106.79	1222.16	1222.16	1222.17	1.7442	5	6.64	567.8	455.9	455.9	2.29509e-07	1.29046e-08	0	0	7.15936e-05	1.18189e-05	1.06264e-05	0.000176991
Protein AMBP	AMBP	115	AMBP_N115	skWnITmESYVVHTNYDEYAIFLTk	HexNAc(4)Hex(5)NeuAc(1)		AMBP_N115_HexNAc(4)Hex(5)NeuAc(1)	4	5653.64	1414.17	1414.17	1414.17	-0.37498	1	16.35	1028.3	877.7	376.9	4.46382e-17	9.47812e-18	0	0	1.39255e-14	2.78789e-15	0	0
Protein AMBP	AMBP	115	AMBP_N115	skWnITmESYVVHTNYDEYAIFLTk	HexNAc(4)Hex(5)NeuAc(1)		AMBP_N115_HexNAc(4)Hex(5)NeuAc(1)	5	5653.64	1131.53	1131.53	1131.54	2.44749	9	11.87	806.5	753.8	340	1.35595e-12	1.92615e-13	0	0	4.23009e-10	5.80281e-11	0	0
Protein AMBP	AMBP	115	AMBP_N115	skWnITmESYVVHTNYDEYAIFLTk	HexNAc(4)Hex(5)NeuAc(1)	M7	AMBP_N115_HexNAc(4)Hex(5)NeuAc(1)	5	5669.64	1134.73	1134.73	1134.74	-0.457995	3	6.72	552.4	492.8	162.5	1.92458e-07	1.07304e-08	0	0	6.00365e-05	1.18189e-05	1.06082e-05	0.000182715
Protein AMBP	AMBP	115	AMBP_N115	skWnITmESYVVHTNYDEYAIFLTk	HexNAc(4)Hex(5)NeuAc(2)		AMBP_N115_HexNAc(4)Hex(5)NeuAc(2)	4	5944.74	1486.94	1486.94	1486.94	1.51407	6	16.49	1028	888.4	364.7	3.25941e-17	6.87329e-18	0	0	1.01682e-14	2.01028e-15	0	0
Protein AMBP	AMBP	115	AMBP_N115	skWnITmESYVVHTNYDEYAIFLTk	HexNAc(4)Hex(5)NeuAc(2)		AMBP_N115_HexNAc(4)Hex(5)NeuAc(2)	5	5944.74	1189.75	1189.75	1189.76	0.882733	28	11.21	784.6	715.4	400	6.10822e-12	7.6024e-13	0	0	1.90555e-09	2.13788e-10	0	0
Protein AMBP	AMBP	115	AMBP_N115	skWnITmESYVVHTNYDEYAIFLTk	HexNAc(4)Hex(5)NeuAc(2)	M7	AMBP_N115_HexNAc(4)Hex(5)NeuAc(2)	4	5960.73	1490.94	1490.94	1490.94	1.20119	1	8.31	635.8	605.6	6	4.85288e-09	3.30883e-10	0	0	1.51392e-06	8.25004e-08	0	0
Protein AMBP	AMBP	115	AMBP_N115	skWnITmESYVVHTNYDEYAIFLTk	HexNAc(4)Hex(5)NeuAc(2)	M7	AMBP_N115_HexNAc(4)Hex(5)NeuAc(2)	5	5960.73	1192.95	1192.95	1192.96	1.79805	20	10.35	739.3	649.7	633.4	4.46012e-11	4.4013e-12	0	0	1.3914e-08	1.11291e-09	0	0
Protein AMBP	AMBP	115	AMBP_N115	skWnITmESYVVHTNYDEYAIFLTk	HexNAc(4)Hex(6)Fuc(1)		AMBP_N115_HexNAc(4)Hex(6)Fuc(1)	5	5670.66	1134.94	1134.94	1134.94	-1.9019	1	6.54	473.8	442	442	2.86555e-07	1.80171e-08	0	0	8.9387e-05	1.18189e-05	1.07213e-05	0.00017838
Protein AMBP	AMBP	115	AMBP_N115	skWnITmESYVVHTNYDEYAIFLTk	HexNAc(5)Hex(6)NeuAc(2)	M7	AMBP_N115_HexNAc(5)Hex(6)NeuAc(2)	5	6325.86	1265.98	1265.98	1265.98	-0.287138	2	7.21	593.8	476.1	429.8	6.10832e-08	3.2203e-09	0	0	1.90554e-05	1.18189e-05	1.17672e-05	0.000193125
Protein AMBP	AMBP	115	AMBP_N115	skWnITmESYVVHTNYDEYAIFLTk	HexNAc(5)Hex(6)NeuAc(3)	M7	AMBP_N115_HexNAc(5)Hex(6)NeuAc(3)	5	6616.96	1324.2	1324.2	1324.2	0.119935	2	9.18	684	549.8	533.5	6.64059e-10	5.34587e-11	0	0	2.07163e-07	1.32743e-08	0	0
Protein AMBP	AMBP	115	AMBP_N115	skWnITmESYVVHTNYDEYAIFLTk	HexNAc(6)Hex(6)	M7	AMBP_N115_HexNAc(6)Hex(6)	4	5946.75	1487.44	1487.44	1487.44	-1.11153	2	9.35	653	549	549	4.46382e-10	3.91683e-11	0	0	1.39255e-07	9.013e-09	0	0
Protein AMBP	AMBP	115	AMBP_N115	skWnITmESYVVHTNYDEYAIFLTk	HexNAc(6)Hex(6)	M7	AMBP_N115_HexNAc(6)Hex(6)	5	5946.75	1190.16	1190.15	1190.16	-0.765123	2	6.61	443.8	409.5	409.5	2.42931e-07	1.37391e-08	0	0	7.57801e-05	1.18189e-05	1.09135e-05	0
Protein AMBP	AMBP	115	AMBP_N115	skWnITmESYVVHTNYDEYAIFLTk	HexNAc(6)Hex(7)		AMBP_N115_HexNAc(6)Hex(7)	5	6092.81	1219.37	1219.36	1219.36	-3.1291	1	6.4	577.6	486	298.4	4.015e-07	2.63438e-08	0	0	0.000125238	2.10473e-05	2.08162e-05	0.000349528
Protein AMBP	AMBP	115	AMBP_N115	wnITmESYVVHTNYDEYAIFLTk	HexNAc(4)Hex(5)NeuAc(2)		AMBP_N115_HexNAc(4)Hex(5)NeuAc(2)	4	5500.45	1375.87	1375.87	1375.87	-0.709033	1	14.28	937.7	780.6	13.2	5.22089e-15	8.77665e-16	0	0	1.62873e-12	2.56539e-13	0	0
Protein AMBP	AMBP	115	AMBP_N115	wnITmESYVVHTNYDEYAIFLTk	HexNAc(4)Hex(5)NeuAc(2)	M5	AMBP_N115_HexNAc(4)Hex(5)NeuAc(2)	5	5516.44	1104.09	1104.1	1104.1	4.82759	1	7.12	593.5	503.6	1.2	7.66132e-08	3.85781e-09	0	0	2.39e-05	1.18189e-05	1.16846e-05	0.000191498
Protein AMBP	AMBP	250	AMBP_N250	yFYnGTSMAcETFQYGGcmGNGNNFVTEk	HexNAc(4)Hex(5)NeuAc(1)		AMBP_N250_HexNAc(4)Hex(5)NeuAc(1)	4	5719.36	1430.59	1430.58	1430.58	-9.47309	1	10	723.3	630.1	54.4	1.01028e-10	8.90376e-12	0	0	3.15171e-08	2.35548e-09	0	0
Protein AMBP	AMBP	250	AMBP_N250	yFYnGTSMAcETFQYGGcmGNGNNFVTEk	HexNAc(4)Hex(5)NeuAc(1)		AMBP_N250_HexNAc(4)Hex(5)NeuAc(1)	5	5719.36	1144.68	1144.68	1144.68	3.47985	2	7.18	588.8	552.3	108.3	6.66498e-08	3.39289e-09	0	0	2.07919e-05	1.18189e-05	1.17342e-05	0
Protein AMBP	AMBP	250	AMBP_N250	yFYnGTSMAcETFQYGGcmGNGNNFVTEk	HexNAc(4)Hex(5)NeuAc(1)	M19	AMBP_N250_HexNAc(4)Hex(5)NeuAc(1)	4	5735.35	1434.59	1434.59	1434.59	-0.747993	2	10.1	722.2	623.9	13.5	7.86517e-11	7.3162e-12	0	0	2.45365e-08	1.82546e-09	0	0
Protein AMBP	AMBP	250	AMBP_N250	yFYnGTSMAcETFQYGGcmGNGNNFVTEk	HexNAc(4)Hex(5)NeuAc(1)	M19	AMBP_N250_HexNAc(4)Hex(5)NeuAc(1)	5	5735.35	1147.88	1147.87	1147.88	-2.32348	5	9.52	681.8	634	155.4	3.00235e-10	2.85821e-11	0	0	9.36626e-08	6.22697e-09	0	0
Protein AMBP	AMBP	250	AMBP_N250	yFYnGTSMAcETFQYGGcmGNGNNFVTEk	HexNAc(4)Hex(5)NeuAc(2)		AMBP_N250_HexNAc(4)Hex(5)NeuAc(2)	4	6010.45	1503.37	1503.35	1503.37	-3.06406	62	17.16	1055.1	955	243.7	6.91555e-18	1.53972e-18	0	0	2.15741e-15	4.71455e-16	0	0
Protein AMBP	AMBP	250	AMBP_N250	yFYnGTSMAcETFQYGGcmGNGNNFVTEk	HexNAc(4)Hex(5)NeuAc(2)		AMBP_N250_HexNAc(4)Hex(5)NeuAc(2)	5	6010.45	1202.9	1202.88	1202.9	-2.17083	170	13.53	887.1	742.3	465.2	2.94143e-14	5.03702e-15	0	0	9.17623e-12	1.47103e-12	0	0
Protein AMBP	AMBP	250	AMBP_N250	yFYnGTSMAcETFQYGGcmGNGNNFVTEk	HexNAc(4)Hex(5)NeuAc(2)		AMBP_N250_HexNAc(4)Hex(5)NeuAc(2)	6	6010.45	1002.58	1002.57	1002.58	-4.16511	6	10.49	728.8	662.3	31	3.25802e-11	3.29476e-12	0	0	1.01639e-08	7.95575e-10	0	0
Protein AMBP	AMBP	250	AMBP_N250	yFYnGTSMAcETFQYGGcmGNGNNFVTEk	HexNAc(4)Hex(5)NeuAc(2)	M19	AMBP_N250_HexNAc(4)Hex(5)NeuAc(2)	4	6026.45	1507.37	1507.36	1507.37	-2.07102	19	10.45	728.9	656.3	13.2	3.52621e-11	3.69051e-12	0	0	1.10005e-08	9.05565e-10	0	0
Protein AMBP	AMBP	250	AMBP_N250	yFYnGTSMAcETFQYGGcmGNGNNFVTEk	HexNAc(4)Hex(5)NeuAc(2)	M19	AMBP_N250_HexNAc(4)Hex(5)NeuAc(2)	5	6026.45	1206.1	1206.08	1206.11	-2.49203	134	11.31	778.8	664.4	149.7	4.95265e-12	5.99355e-13	0	0	1.54505e-09	1.62023e-10	0	0
Protein AMBP	AMBP	250	AMBP_N250	yFYnGTSMAcETFQYGGcmGNGNNFVTEk	HexNAc(4)Hex(5)NeuAc(2)	M19	AMBP_N250_HexNAc(4)Hex(5)NeuAc(2)	6	6026.45	1005.25	1005.24	1005.25	-2.08719	3	10.49	716.4	704.7	21.2	3.25802e-11	3.29395e-12	0	0	1.01639e-08	7.95226e-10	0	0
Protein AMBP	AMBP	250	AMBP_N250	yFYnGTSMAcETFQYGGcmGNGNNFVTEk	HexNAc(4)Hex(5)NeuAc(2)	M8	AMBP_N250_HexNAc(4)Hex(5)NeuAc(2)	5	6026.45	1206.1	1206.08	1206.09	-4.03969	5	6.86	574.1	516.8	32.7	1.3693e-07	6.89978e-09	0	0	4.27156e-05	1.18189e-05	1.06755e-05	0.000186289
Protein AMBP	AMBP	250	AMBP_N250	yFYnGTSMAcETFQYGGcmGNGNNFVTEk	HexNAc(4)Hex(6)Fuc(1)		AMBP_N250_HexNAc(4)Hex(6)Fuc(1)	5	5736.37	1148.08	1148.08	1148.08	2.30023	1	6.7	566.2	472.2	13.8	2.01009e-07	1.10714e-08	0	0	6.27038e-05	1.18189e-05	1.10774e-05	0.000182249
Protein AMBP	AMBP	250	AMBP_N250	yFYnGTSMAcETFQYGGcmGNGNNFVTEk	HexNAc(6)Hex(6)	M19	AMBP_N250_HexNAc(6)Hex(6)	4	6012.47	1503.87	1503.86	1503.87	-5.29317	2	10.17	707	570.8	127.7	6.78384e-11	6.45707e-12	0	0	2.11632e-08	1.65229e-09	0	0
Protein AMBP	AMBP	250	AMBP_N250	yFYnGTSMAcETFQYGGcmGNGNNFVTEk	HexNAc(6)Hex(6)	M19	AMBP_N250_HexNAc(6)Hex(6)	5	6012.47	1203.3	1203.29	1203.3	-4.80818	10	9.37	680.1	598.5	163	4.21754e-10	3.78763e-11	0	0	1.31572e-07	8.52294e-09	0	0
Protein AMBP	AMBP	250	AMBP_N250	yFYnGTSMAcETFQYGGcmGNGNNFVTEk	HexNAc(6)Hex(6)NeuAc(1)	M8	AMBP_N250_HexNAc(6)Hex(6)NeuAc(1)	5	6303.56	1261.52	1261.52	1261.52	2.46131	1	6.5	468.7	424.5	23	3.12671e-07	1.92386e-08	0	0	9.75326e-05	1.18189e-05	1.06705e-05	0.000177683
Protein AMBP	AMBP	250	AMBP_N250	yFYnGTSMAcETFQYGGcmGNGNNFVTEk	HexNAc(4)Hex(5)NeuAc(2)Na(1)		AMBP_N250_HexNAc(4)Hex(5)NeuAc(2)	4	6032.43	1508.86	1508.87	1508.87	3.16497	4	8.77	714.5	375.2	375.2	1.68306e-09	1.34968e-10	0	0	5.25056e-07	3.38312e-08	0	0
Protein AMBP	AMBP	250	AMBP_N250	yFYnGTSMAcETFQYGGcmGNGNNFVTEk	HexNAc(4)Hex(5)NeuAc(2)Na(1)		AMBP_N250_HexNAc(4)Hex(5)NeuAc(2)	5	6032.43	1207.29	1207.29	1207.3	2.32866	14	9.36	698.3	393.3	393.3	4.37945e-10	3.89502e-11	0	0	1.36623e-07	8.92381e-09	0	0
Protein AMBP	AMBP	250	AMBP_N250	yFYnGTSMAcETFQYGGcmGNGNNFVTEk	HexNAc(4)Hex(5)NeuAc(2)Na(2)		AMBP_N250_HexNAc(4)Hex(5)NeuAc(2)	5	6054.42	1211.69	1211.69	1211.69	-2.78722	1	6.61	489.1	475.6	475.6	2.44187e-07	1.38417e-08	0	0	7.61718e-05	1.18189e-05	1.09063e-05	0.000180148
Protein AMBP	AMBP	250	AMBP_N250	yFYnGTSMAcETFQYGGcmGNGNNFVTEkEcLQTcR	HexNAc(4)Hex(5)NeuAc(2)	M19	AMBP_N250_HexNAc(4)Hex(5)NeuAc(2)	5	6973.84	1395.57	1395.57	1395.58	0.0896998	2	13.1	851.7	591.9	17.2	7.92108e-14	1.34133e-14	0	0	2.4711e-11	4.08004e-12	0	0
Protein AMBP	AMBP	250	AMBP_N250	yFYnGTSMAcETFQYGGcmGNGNNFVTEkEcLQTcR	HexNAc(4)Hex(5)NeuAc(2)	M19	AMBP_N250_HexNAc(4)Hex(5)NeuAc(2)	6	6973.84	1163.15	1163.15	1163.15	-1.12922	1	12.52	840.3	518.4	21.2	3.02369e-13	4.19852e-14	0	0	9.43284e-11	1.19573e-11	0	0
Protein AMBP	AMBP	250	AMBP_N250	yFYnGTSMAcETFQYGGcmGNGNNFVTEkEcLQTcR	HexNAc(4)Hex(5)NeuAc(2)Na(1)		AMBP_N250_HexNAc(4)Hex(5)NeuAc(2)	6	6979.83	1164.14	1164.15	1164.15	4.12259	1	12.05	841.4	560.3	560.3	9.00603e-13	1.42074e-13	0	0	2.80956e-10	4.37722e-11	0	0
Aminopeptidase N	ANPEP	128	ANPEP_N128	kLnYTLSQGHR	HexNAc(3)Hex(5)		ANPEP_N128_HexNAc(3)Hex(5)	4	3194.54	799.389	799.391	799.391	2.36654	1	5.73	632.4	497.5	497.5	1.85227e-06	6.37902e-06	6.36485e-06	0.000168379	1.80034e-05	1.18189e-05	1.18048e-05	0.000193723
Aminopeptidase N	ANPEP	128	ANPEP_N128	kLnYTLSQGHR	HexNAc(4)Hex(5)		ANPEP_N128_HexNAc(4)Hex(5)	4	3397.61	850.159	850.159	850.16	0.0625439	4	6.09	649.7	513.5	513.5	8.19899e-07	5.05483e-08	0	0	7.96908e-06	4.07647e-07	0	0
Serum amyloid P-component	APCS	51	APCS_N51	eSVTDHVNLITPLEkPLQnFTLcFR	HexNAc(4)Hex(5)NeuAc(1)		APCS_N51_HexNAc(4)Hex(5)NeuAc(1)	4	5343.54	1336.64	1336.64	1336.65	4.61099	5	12.69	911.2	747.7	747.7	2.02009e-13	2.94836e-14	0	0	1.96345e-12	3.36436e-13	0	0
Serum amyloid P-component	APCS	51	APCS_N51	eSVTDHVNLITPLEkPLQnFTLcFR	HexNAc(4)Hex(5)NeuAc(1)		APCS_N51_HexNAc(4)Hex(5)NeuAc(1)	5	5343.54	1069.51	1069.51	1069.52	1.01506	10	11.91	854.4	657.2	657.2	1.22358e-12	1.78371e-13	0	0	1.18927e-11	1.85122e-12	0	0
Serum amyloid P-component	APCS	51	APCS_N51	eSVTDHVNLITPLEkPLQnFTLcFR	HexNAc(4)Hex(5)NeuAc(2)		APCS_N51_HexNAc(4)Hex(5)NeuAc(2)	4	5634.63	1409.41	1409.41	1409.42	0.339438	10	12.91	946.2	774.2	13.2	1.2246e-13	1.95434e-14	0	0	1.19026e-12	2.0514e-13	0	0
Serum amyloid P-component	APCS	51	APCS_N51	eSVTDHVNLITPLEkPLQnFTLcFR	HexNAc(4)Hex(5)NeuAc(2)		APCS_N51_HexNAc(4)Hex(5)NeuAc(2)	5	5634.63	1127.73	1127.73	1127.74	0.878647	28	11.78	854.3	707.9	628.8	1.64172e-12	2.26612e-13	0	0	1.59569e-11	2.62141e-12	0	0
Serum amyloid P-component	APCS	51	APCS_N51	eSVTDHVNLITPLEkPLQnFTLcFR	HexNAc(4)Hex(5)NeuAc(2)		APCS_N51_HexNAc(4)Hex(5)NeuAc(2)	6	5634.63	939.945	939.942	939.946	-0.446298	4	8.77	725.4	615.9	561.9	1.68575e-09	1.35027e-10	0	0	1.63848e-08	1.30389e-09	0	0
Serum amyloid P-component	APCS	51	APCS_N51	eSVTDHVNLITPLEkPLQnFTLcFR	HexNAc(4)Hex(5)Fuc(1)NeuAc(1)Na(1)		APCS_N51_HexNAc(4)Hex(5)Fuc(1)NeuAc(1)	5	5511.58	1103.12	1103.11	1103.11	-5.82592	1	3.93	434.4	397.5	397.5	0.000117137	3.60142e-05	3.43475e-05	0.000814863	0.00113846	6.98254e-05	6.8792e-05	0.00099519
Serum amyloid P-component	APCS	51	APCS_N51	eSVTDHVNLITPLEkPLQnFTLcFR	HexNAc(4)Hex(5)Fuc(1)NeuAc(2)Na(1)		APCS_N51_HexNAc(4)Hex(5)Fuc(1)NeuAc(2)	4	5802.67	1451.42	1451.41	1451.41	-8.17279	5	5.07	502.7	418.9	418.9	8.42299e-06	6.37902e-06	6.06167e-06	0.000165125	8.18679e-05	1.18189e-05	1.05442e-05	0.000179308
Serum amyloid P-component	APCS	51	APCS_N51	eSVTDHVNLITPLEkPLQnFTLcFR	HexNAc(4)Hex(5)NeuAc(2)Na(1)		APCS_N51_HexNAc(4)Hex(5)NeuAc(2)	5	5656.61	1132.13	1132.13	1132.13	0.0477317	2	5.29	533.9	482.2	482.2	5.10133e-06	6.37902e-06	6.20417e-06	0.000166334	4.95828e-05	1.18189e-05	1.12761e-05	0.000185014
Adipocyte plasma membrane-associated protein	APMAP	160	APMAP_N160	aGPnGTLFVADAYk	HexNAc(4)Hex(5)NeuAc(1)		APMAP_N160_HexNAc(4)Hex(5)NeuAc(1)	4	3795.72	949.687	949.689	949.689	2.898	1	10.92	850.7	734.1	734.1	1.21001e-11	1.37896e-12	0	0	1.17608e-10	1.48932e-11	0	0
Adipocyte plasma membrane-associated protein	APMAP	160	APMAP_N160	aGPnGTLFVADAYk	HexNAc(4)Hex(5)NeuAc(2)		APMAP_N160_HexNAc(4)Hex(5)NeuAc(2)	3	4086.82	1362.94	1362.94	1362.95	1.27252	2	9.98	840.4	675.9	675.9	1.04417e-10	9.1127e-12	0	0	1.01489e-09	1.02114e-10	0	0
Adipocyte plasma membrane-associated protein	APMAP	160	APMAP_N160	aGPnGTLFVADAYk	HexNAc(4)Hex(5)NeuAc(2)		APMAP_N160_HexNAc(4)Hex(5)NeuAc(2)	4	4086.82	1022.46	1022.46	1022.46	1.56214	6	11.27	862.3	727.6	17.2	5.35602e-12	6.70807e-13	0	0	5.20583e-11	7.66191e-12	0	0
Apolipoprotein B-100	APOB	185	APOB_N185	qVLFLDTVYGncSTHFTVk	HexNAc(1)		APOB_N185_HexNAc(1)	3	2890.51	964.174	964.175	964.178	2.27181	3	11.19	769.8	700	700	6.44772e-12	7.7882e-13	0	0	2.01146e-09	2.19495e-10	0	0
Apolipoprotein B-100	APOB	185	APOB_N185	qVLFLDTVYGncSTHFTVk	HexNAc(2)Hex(3)		APOB_N185_HexNAc(2)Hex(3)	4	3579.74	895.691	895.696	895.696	4.86906	1	9.66	730.6	599.2	599.2	2.16978e-10	2.23014e-11	0	0	6.76894e-08	4.54458e-09	0	0
Apolipoprotein B-100	APOB	185	APOB_N185	qVLFLDTVYGncSTHFTVk	HexNAc(2)Hex(4)		APOB_N185_HexNAc(2)Hex(4)	4	3741.8	936.205	936.205	936.207	1.8742	7	17.05	1053.2	929.5	929.5	8.82295e-18	2.06857e-18	0	0	2.75245e-15	6.34669e-16	0	0
Apolipoprotein B-100	APOB	185	APOB_N185	qVLFLDTVYGncSTHFTVk	HexNAc(2)Hex(5)		APOB_N185_HexNAc(2)Hex(5)	3	3903.85	1301.95	1301.95	1301.96	1.79225	24	18.36	1126.1	982.7	982.7	4.33058e-19	7.6714e-20	0	0	1.35099e-16	2.36698e-17	0	0
Apolipoprotein B-100	APOB	185	APOB_N185	qVLFLDTVYGncSTHFTVk	HexNAc(2)Hex(5)		APOB_N185_HexNAc(2)Hex(5)	4	3903.85	976.718	976.712	976.721	1.38662	57	17.23	1079	952.9	952.9	5.92589e-18	1.35049e-18	0	0	1.84867e-15	4.08493e-16	0	0
Apolipoprotein B-100	APOB	185	APOB_N185	qVLFLDTVYGncSTHFTVk	HexNAc(2)Hex(5)		APOB_N185_HexNAc(2)Hex(5)	5	3903.85	781.576	781.577	781.578	2.43093	2	17.05	1068.3	989.3	989.3	8.87575e-18	2.11706e-18	0	0	2.76892e-15	6.49194e-16	0	0
Apolipoprotein B-100	APOB	185	APOB_N185	qVLFLDTVYGncSTHFTVk	HexNAc(2)Hex(6)		APOB_N185_HexNAc(2)Hex(6)	3	4065.9	1355.97	1355.97	1355.98	1.70114	6	18.19	1122.3	899.4	899.4	6.44772e-19	1.3109e-19	0	0	2.01146e-16	4.03714e-17	0	0
Apolipoprotein B-100	APOB	185	APOB_N185	qVLFLDTVYGncSTHFTVk	HexNAc(2)Hex(6)		APOB_N185_HexNAc(2)Hex(6)	4	4065.9	1017.23	1017.23	1017.24	2.56568	11	17.74	1135	945.4	945.4	1.80157e-18	4.04527e-19	0	0	5.62027e-16	1.22618e-16	0	0
Apolipoprotein B-100	APOB	185	APOB_N185	qVLFLDTVYGncSTHFTVk	HexNAc(2)Hex(7)		APOB_N185_HexNAc(2)Hex(7)	3	4227.96	1409.99	1409.99	1409.99	0.0417854	3	17.23	1089.5	890	890	5.93081e-18	1.37992e-18	0	0	1.8502e-15	4.18662e-16	0	0
Apolipoprotein B-100	APOB	185	APOB_N185	qVLFLDTVYGncSTHFTVk	HexNAc(2)Hex(7)		APOB_N185_HexNAc(2)Hex(7)	4	4227.96	1057.74	1057.74	1057.75	0.558485	16	18.23	1123	958.5	958.5	5.92589e-19	1.18255e-19	0	0	1.84867e-16	3.63947e-17	0	0
Apolipoprotein B-100	APOB	185	APOB_N185	qVLFLDTVYGncSTHFTVk	HexNAc(2)Hex(8)		APOB_N185_HexNAc(2)Hex(8)	3	4390.01	1464.01	1464.01	1464.01	1.35535	1	17.19	1060.9	852.4	852.4	6.44772e-18	1.49763e-18	0	0	2.01146e-15	4.57713e-16	0	0
Apolipoprotein B-100	APOB	185	APOB_N185	qVLFLDTVYGncSTHFTVk	HexNAc(2)Hex(8)		APOB_N185_HexNAc(2)Hex(8)	4	4390.01	1098.26	1098.26	1098.26	2.50244	7	18.09	1123.8	936.4	936.4	8.11562e-19	1.65063e-19	0	0	2.53179e-16	5.08208e-17	0	0
Apolipoprotein B-100	APOB	185	APOB_N185	qVLFLDTVYGncSTHFTVk	HexNAc(2)Hex(9)		APOB_N185_HexNAc(2)Hex(9)	3	4552.06	1518.03	1518.03	1518.03	1.68934	1	16.19	1017.6	830.2	830.2	6.44772e-17	1.39167e-17	0	0	2.01146e-14	4.20983e-15	0	0
Apolipoprotein B-100	APOB	185	APOB_N185	qVLFLDTVYGncSTHFTVk	HexNAc(2)Hex(9)		APOB_N185_HexNAc(2)Hex(9)	4	4552.06	1138.77	1138.77	1138.77	0.868288	4	16.05	1035.8	864.2	864.2	8.82295e-17	2.02275e-17	0	0	2.75245e-14	6.14755e-15	0	0
Apolipoprotein B-100	APOB	185	APOB_N185	qVLFLDTVYGncSTHFTVk	HexNAc(3)Hex(5)		APOB_N185_HexNAc(3)Hex(5)	4	4106.93	1027.49	1027.49	1027.49	2.26325	1	14.74	970.2	783.6	783.6	1.80157e-15	3.89573e-16	0	0	5.62027e-13	1.11249e-13	0	0
Apolipoprotein B-100	APOB	185	APOB_N185	qVLFLDTVYGncSTHFTVk	HexNAc(4)Hex(3)Fuc(1)		APOB_N185_HexNAc(4)Hex(3)Fuc(1)	4	4131.96	1033.75	1033.75	1033.75	7.41416	2	5.57	577	439.2	439.2	2.70015e-06	6.37902e-06	6.10571e-06	0.000167785	0.000841041	6.98254e-05	6.90226e-05	0.000998668
Apolipoprotein B-100	APOB	185	APOB_N185	qVLFLDTVYGncSTHFTVk	HexNAc(4)Hex(4)		APOB_N185_HexNAc(4)Hex(4)	4	4147.96	1037.74	1037.75	1037.75	6.31757	1	5.14	492.2	414.6	414.6	7.1695e-06	6.37902e-06	6.15536e-06	0.000165645	0.00222969	8.7558e-05	8.75035e-05	0.000985869
Apolipoprotein B-100	APOB	185	APOB_N185	qVLFLDTVYGncSTHFTVk	HexNAc(6)Hex(4)		APOB_N185_HexNAc(6)Hex(4)	4	4554.11	1139.28	1139.27	1139.28	-7.95764	2	16.76	1093.8	894.7	894.7	1.74559e-17	4.33833e-18	0	0	5.44564e-15	1.30287e-15	0	0
Apolipoprotein B-100	APOB	983	APOB_N983	qVFPGLNYcTSGAYSnASSTDSASYYPLTGDTR	HexNAc(2)Hex(11)		APOB_N983_HexNAc(2)Hex(11)	4	5968.47	1492.87	1492.87	1492.88	0.128173	4	7.16	510.6	481.9	481.9	6.89364e-08	3.51144e-09	0	0	2.15052e-05	1.18189e-05	1.06079e-05	0.000192123
Apolipoprotein B-100	APOB	983	APOB_N983	qVFPGLNYcTSGAYSnASSTDSASYYPLTGDTR	HexNAc(2)Hex(11)		APOB_N983_HexNAc(2)Hex(11)	5	5968.47	1194.5	1194.5	1194.5	-0.712913	1	6.77	433.9	433.9	433.9	1.69105e-07	8.90132e-09	0	0	5.27521e-05	1.18189e-05	1.12022e-05	0.000192123
Apolipoprotein B-100	APOB	983	APOB_N983	qVFPGLNYcTSGAYSnASSTDSASYYPLTGDTR	HexNAc(3)Hex(4)NeuAc(1)		APOB_N983_HexNAc(3)Hex(4)NeuAc(1)	4	5328.28	1332.82	1332.83	1332.83	3.68975	2	15.56	956.6	797.9	797.9	2.78399e-16	6.1844e-17	0	0	8.68506e-14	1.7859e-14	0	0
Apolipoprotein B-100	APOB	983	APOB_N983	qVFPGLNYcTSGAYSnASSTDSASYYPLTGDTR	HexNAc(4)Hex(4)Fuc(1)NeuAc(1)		APOB_N983_HexNAc(4)Hex(4)Fuc(1)NeuAc(1)	4	5677.42	1420.11	1420.1	1420.11	-3.4373	3	7.18	569.2	561.5	561.5	6.63878e-08	3.38516e-09	0	0	2.07102e-05	1.18189e-05	1.14931e-05	0.000192382
Apolipoprotein B-100	APOB	983	APOB_N983	qVFPGLNYcTSGAYSnASSTDSASYYPLTGDTR	HexNAc(4)Hex(4)Fuc(1)NeuAc(1)		APOB_N983_HexNAc(4)Hex(4)Fuc(1)NeuAc(1)	5	5677.42	1136.29	1136.29	1136.29	-2.26071	1	6.84	438.8	438.8	438.8	1.45855e-07	7.25399e-09	0	0	4.54996e-05	1.18189e-05	1.1333e-05	0.000192382
Apolipoprotein B-100	APOB	983	APOB_N983	qVFPGLNYcTSGAYSnASSTDSASYYPLTGDTR	HexNAc(4)Hex(4)NeuAc(1)		APOB_N983_HexNAc(4)Hex(4)NeuAc(1)	4	5531.36	1383.59	1383.59	1383.6	0.701003	4	14.56	929.1	756.7	756.7	2.78399e-15	5.63671e-16	0	0	8.68506e-13	1.6176e-13	0	0
Apolipoprotein B-100	APOB	983	APOB_N983	qVFPGLNYcTSGAYSnASSTDSASYYPLTGDTR	HexNAc(4)Hex(4)NeuAc(1)		APOB_N983_HexNAc(4)Hex(4)NeuAc(1)	5	5531.36	1107.08	1107.08	1107.08	2.74571	4	13.94	895.7	767.4	767.4	1.14069e-14	1.98974e-15	0	0	3.55854e-12	6.03442e-13	0	0
Apolipoprotein B-100	APOB	983	APOB_N983	qVFPGLNYcTSGAYSnASSTDSASYYPLTGDTR	HexNAc(4)Hex(5)		APOB_N983_HexNAc(4)Hex(5)	4	5402.31	1351.33	1351.33	1351.34	1.98341	2	13.91	896.8	805.9	805.9	1.23232e-14	2.23532e-15	0	0	3.84439e-12	6.6701e-13	0	0
Apolipoprotein B-100	APOB	983	APOB_N983	qVFPGLNYcTSGAYSnASSTDSASYYPLTGDTR	HexNAc(4)Hex(5)NeuAc(1)		APOB_N983_HexNAc(4)Hex(5)NeuAc(1)	4	5693.41	1424.11	1424.1	1424.12	2.24221	18	14.56	903	813.1	813.1	2.78399e-15	5.63528e-16	0	0	8.68506e-13	1.61706e-13	0	0
Apolipoprotein B-100	APOB	983	APOB_N983	qVFPGLNYcTSGAYSnASSTDSASYYPLTGDTR	HexNAc(4)Hex(5)NeuAc(1)		APOB_N983_HexNAc(4)Hex(5)NeuAc(1)	5	5693.41	1139.49	1139.49	1139.5	3.05421	13	14.98	909.4	815.7	815.7	1.04924e-15	2.03206e-16	0	0	3.27325e-13	6.00749e-14	0	0
Apolipoprotein B-100	APOB	983	APOB_N983	qVFPGLNYcTSGAYSnASSTDSASYYPLTGDTR	HexNAc(4)Hex(5)NeuAc(1)		APOB_N983_HexNAc(4)Hex(5)NeuAc(1)	6	5693.41	949.741	949.741	949.747	2.70927	4	13.94	871.7	808.4	808.4	1.13859e-14	1.97674e-15	0	0	3.55199e-12	5.98962e-13	0	0
Apolipoprotein B-100	APOB	983	APOB_N983	qVFPGLNYcTSGAYSnASSTDSASYYPLTGDTR	HexNAc(4)Hex(5)NeuAc(2)		APOB_N983_HexNAc(4)Hex(5)NeuAc(2)	4	5984.51	1496.88	1496.87	1496.89	-0.613769	31	14.77	941.2	834.6	810.5	1.68768e-15	3.66249e-16	0	0	5.26497e-13	1.0627e-13	0	0
Apolipoprotein B-100	APOB	983	APOB_N983	qVFPGLNYcTSGAYSnASSTDSASYYPLTGDTR	HexNAc(4)Hex(5)NeuAc(2)		APOB_N983_HexNAc(4)Hex(5)NeuAc(2)	5	5984.51	1197.71	1197.7	1197.72	0.0511619	40	15.12	911.6	849.6	782.8	7.66136e-16	1.52016e-16	0	0	2.39007e-13	4.39922e-14	0	0
Apolipoprotein B-100	APOB	983	APOB_N983	qVFPGLNYcTSGAYSnASSTDSASYYPLTGDTR	HexNAc(4)Hex(5)NeuAc(2)		APOB_N983_HexNAc(4)Hex(5)NeuAc(2)	6	5984.51	998.257	998.257	998.259	0.82346	5	13.08	847.3	764	21.2	8.31378e-14	1.39971e-14	0	0	2.5936e-11	4.28555e-12	0	0
Apolipoprotein B-100	APOB	983	APOB_N983	qVFPGLNYcTSGAYSnASSTDSASYYPLTGDTR	HexNAc(4)Hex(6)Fuc(1)		APOB_N983_HexNAc(4)Hex(6)Fuc(1)	4	5710.43	1428.36	1428.36	1428.37	0.733058	14	13.35	884.1	788.6	788.6	4.51215e-14	8.05411e-15	0	0	1.40763e-11	2.44952e-12	0	0
Apolipoprotein B-100	APOB	983	APOB_N983	qVFPGLNYcTSGAYSnASSTDSASYYPLTGDTR	HexNAc(4)Hex(6)Fuc(1)		APOB_N983_HexNAc(4)Hex(6)Fuc(1)	5	5710.43	1142.89	1142.89	1142.9	0.91506	13	10.42	712.9	614	614	3.76386e-11	3.8557e-12	0	0	1.17419e-08	9.43423e-10	0	0
Apolipoprotein B-100	APOB	983	APOB_N983	qVFPGLNYcTSGAYSnASSTDSASYYPLTGDTR	HexNAc(5)Hex(4)NeuAc(1)		APOB_N983_HexNAc(5)Hex(4)NeuAc(1)	4	5734.44	1434.36	1434.35	1434.35	-9.73766	1	6.97	536.4	408.2	408.2	1.08323e-07	5.32485e-09	0	0	3.37919e-05	1.18189e-05	1.15088e-05	0.000188501
Apolipoprotein B-100	APOB	983	APOB_N983	qVFPGLNYcTSGAYSnASSTDSASYYPLTGDTR	HexNAc(6)Hex(6)		APOB_N983_HexNAc(6)Hex(6)	4	5970.53	1493.39	1493.38	1493.38	-7.49096	1	6.65	449.3	432.4	432.4	2.25792e-07	1.24054e-08	0	0	7.04341e-05	1.18189e-05	1.09977e-05	0.000180963
Apolipoprotein B-100	APOB	983	APOB_N983	qVFPGLNYcTSGAYSnASSTDSASYYPLTGDTR	HexNAc(4)Hex(5)NeuAc(2)Na(1)		APOB_N983_HexNAc(4)Hex(5)NeuAc(2)	5	6006.49	1202.1	1202.11	1202.11	5.62392	1	7.04	517.4	394.3	394.3	9.0744e-08	4.69523e-09	0	0	2.83081e-05	1.18189e-05	1.15734e-05	0.000189825
Apolipoprotein B-100	APOB	983	APOB_N983	qVFPGLNYcTSGAYSnASSTDSASYYPLTGDTR	HexNAc(4)Hex(5)NeuAc(2)Na(2)		APOB_N983_HexNAc(4)Hex(5)NeuAc(2)	4	6028.47	1507.87	1507.87	1507.87	0.349177	1	8.65	616.4	482.3	482.3	2.26442e-09	1.70982e-10	0	0	7.06419e-07	4.0975e-08	0	0
Apolipoprotein B-100	APOB	1523	APOB_N1523	fnSSYLQGTNQITGR	HexNAc(2)Hex(5)		APOB_N1523_HexNAc(2)Hex(5)	3	3131.41	1044.47	1044.47	1044.48	0.713736	2	14.64	991.3	772.6	772.6	2.27176e-15	4.60223e-16	0	0	7.08708e-13	1.32237e-13	0	0
Apolipoprotein B-100	APOB	1523	APOB_N1523	fnSSYLQGTNQITGR	HexNAc(3)Hex(3)		APOB_N1523_HexNAc(3)Hex(3)	3	3010.38	1004.13	1004.13	1004.13	0.693156	3	12.78	898.8	758.6	758.6	1.6588e-13	2.55881e-14	0	0	5.17487e-11	7.54276e-12	0	0
Apolipoprotein B-100	APOB	1523	APOB_N1523	fnSSYLQGTNQITGR	HexNAc(3)Hex(4)		APOB_N1523_HexNAc(3)Hex(4)	3	3172.44	1058.15	1058.15	1058.15	0.8784	3	13.64	900.9	728	728	2.27176e-14	3.97159e-15	0	0	7.08708e-12	1.18031e-12	0	0
Apolipoprotein B-100	APOB	1523	APOB_N1523	fnSSYLQGTNQITGR	HexNAc(3)Hex(4)NeuAc(1)		APOB_N1523_HexNAc(3)Hex(4)NeuAc(1)	3	3463.53	1155.18	1155.18	1155.19	1.74908	5	12.43	869.4	770.7	770.7	3.74748e-13	5.2501e-14	0	0	1.16908e-10	1.48048e-11	0	0
Apolipoprotein B-100	APOB	1523	APOB_N1523	fnSSYLQGTNQITGR	HexNAc(3)Hex(4)NeuAc(1)		APOB_N1523_HexNAc(3)Hex(4)NeuAc(1)	4	3463.53	866.638	866.64	866.641	2.14713	3	15.6	1018.7	920.1	920.1	2.48454e-16	5.86136e-17	0	0	7.75087e-14	1.69586e-14	0	0
Apolipoprotein B-100	APOB	1523	APOB_N1523	fnSSYLQGTNQITGR	HexNAc(3)Hex(5)NeuAc(1)		APOB_N1523_HexNAc(3)Hex(5)NeuAc(1)	3	3625.58	1209.2	1209.2	1209.2	1.09224	3	11.78	808.1	677.7	677.7	1.6588e-12	2.27404e-13	0	0	5.17487e-10	6.61814e-11	0	0
Apolipoprotein B-100	APOB	1523	APOB_N1523	fnSSYLQGTNQITGR	HexNAc(3)Hex(5)NeuAc(1)		APOB_N1523_HexNAc(3)Hex(5)NeuAc(1)	4	3625.58	907.152	907.153	907.154	1.8797	2	13.42	907.7	672.3	672.3	3.76991e-14	6.1229e-15	0	0	1.17608e-11	1.77536e-12	0	0
Apolipoprotein B-100	APOB	1523	APOB_N1523	fnSSYLQGTNQITGR	HexNAc(3)Hex(6)NeuAc(1)		APOB_N1523_HexNAc(3)Hex(6)NeuAc(1)	3	3787.64	1263.22	1263.22	1263.22	0.216494	1	9.78	705.4	581.6	581.6	1.6588e-10	1.6736e-11	0	0	5.17487e-08	3.79598e-09	0	0
Apolipoprotein B-100	APOB	1523	APOB_N1523	fnSSYLQGTNQITGR	HexNAc(4)Hex(3)		APOB_N1523_HexNAc(4)Hex(3)	3	3213.46	1071.83	1071.82	1071.83	-0.0835029	6	13.64	930.2	786.2	786.2	2.27176e-14	3.96363e-15	0	0	7.08708e-12	1.17731e-12	0	0
Apolipoprotein B-100	APOB	1523	APOB_N1523	fnSSYLQGTNQITGR	HexNAc(4)Hex(3)		APOB_N1523_HexNAc(4)Hex(3)	4	3213.46	804.121	804.121	804.121	0.0653501	1	7.78	646.3	514.1	514.1	1.66873e-08	1.02568e-09	0	0	5.20583e-06	2.68294e-07	0	0
Apolipoprotein B-100	APOB	1523	APOB_N1523	fnSSYLQGTNQITGR	HexNAc(4)Hex(4)		APOB_N1523_HexNAc(4)Hex(4)	3	3375.52	1125.84	1125.84	1125.84	0.492435	9	12.78	869.6	761.7	761.7	1.6588e-13	2.56249e-14	0	0	5.17487e-11	7.55689e-12	0	0
Apolipoprotein B-100	APOB	1523	APOB_N1523	fnSSYLQGTNQITGR	HexNAc(4)Hex(4)		APOB_N1523_HexNAc(4)Hex(4)	4	3375.52	844.634	844.634	844.636	0.674959	6	13.78	926.2	855.3	855.3	1.66873e-14	3.07198e-15	0	0	5.20583e-12	9.17731e-13	0	0
Apolipoprotein B-100	APOB	1523	APOB_N1523	fnSSYLQGTNQITGR	HexNAc(4)Hex(4)NeuAc(1)		APOB_N1523_HexNAc(4)Hex(4)NeuAc(1)	3	3666.61	1222.88	1222.88	1222.88	1.13797	12	12.78	884.6	775	775	1.6588e-13	2.56617e-14	0	0	5.17487e-11	7.57101e-12	0	0
Apolipoprotein B-100	APOB	1523	APOB_N1523	fnSSYLQGTNQITGR	HexNAc(4)Hex(4)NeuAc(1)		APOB_N1523_HexNAc(4)Hex(4)NeuAc(1)	4	3666.61	917.408	917.408	917.412	1.57054	14	12.6	892.8	802.6	802.6	2.48454e-13	3.72272e-14	0	0	7.75087e-11	1.08685e-11	0	0
Apolipoprotein B-100	APOB	1523	APOB_N1523	fnSSYLQGTNQITGR	HexNAc(4)Hex(5)		APOB_N1523_HexNAc(4)Hex(5)	3	3537.57	1179.86	1179.86	1179.86	1.35946	12	12.78	859.7	727.4	727.4	1.6588e-13	2.56535e-14	0	0	5.17487e-11	7.56787e-12	0	0
Apolipoprotein B-100	APOB	1523	APOB_N1523	fnSSYLQGTNQITGR	HexNAc(4)Hex(5)		APOB_N1523_HexNAc(4)Hex(5)	4	3537.57	885.148	885.149	885.15	1.89042	4	13.6	902.3	793.5	793.5	2.48454e-14	4.5746e-15	0	0	7.75087e-12	1.36563e-12	0	0
Apolipoprotein B-100	APOB	1523	APOB_N1523	fnSSYLQGTNQITGR	HexNAc(4)Hex(5)NeuAc(1)		APOB_N1523_HexNAc(4)Hex(5)NeuAc(1)	3	3828.66	1276.89	1276.89	1276.9	1.15314	20	12.61	872	776.8	776.8	2.46976e-13	3.62969e-14	0	0	7.70477e-11	1.06164e-11	0	0
Apolipoprotein B-100	APOB	1523	APOB_N1523	fnSSYLQGTNQITGR	HexNAc(4)Hex(5)NeuAc(1)		APOB_N1523_HexNAc(4)Hex(5)NeuAc(1)	4	3828.66	957.921	957.921	957.924	1.63908	20	13.6	905.7	781.4	781.4	2.48454e-14	4.58127e-15	0	0	7.75087e-12	1.36814e-12	0	0
Apolipoprotein B-100	APOB	1523	APOB_N1523	fnSSYLQGTNQITGR	HexNAc(4)Hex(5)NeuAc(2)		APOB_N1523_HexNAc(4)Hex(5)NeuAc(2)	3	4119.76	1373.92	1373.93	1373.93	1.41804	10	11.78	838.3	716.7	12.2	1.6588e-12	2.28199e-13	0	0	5.17487e-10	6.6494e-11	0	0
Apolipoprotein B-100	APOB	1523	APOB_N1523	fnSSYLQGTNQITGR	HexNAc(4)Hex(5)NeuAc(2)		APOB_N1523_HexNAc(4)Hex(5)NeuAc(2)	4	4119.76	1030.7	1030.69	1030.71	1.28609	17	11.42	819.1	681.5	555.5	3.76991e-12	4.59466e-13	0	0	1.17608e-09	1.21929e-10	0	0
Apolipoprotein B-100	APOB	1523	APOB_N1523	fnSSYLQGTNQITGR	HexNAc(4)Hex(5)NeuAc(1)Na(1)		APOB_N1523_HexNAc(4)Hex(5)NeuAc(1)	4	3850.65	963.417	963.417	963.418	0.715464	2	6.33	503	461.4	461.4	4.67341e-07	3.08544e-08	0	0	0.000145772	2.10473e-05	2.05573e-05	0.000345363
Apolipoprotein B-100	APOB	2239	APOB_N2239	tIHDLHLFIENIDFnk	HexNAc(4)Hex(4)NeuAc(1)		APOB_N2239_HexNAc(4)Hex(4)NeuAc(1)	4	4178.97	1045.5	1045.49	1045.5	-1.66249	2	14.81	986	889	889	1.56144e-15	3.17854e-16	0	0	4.87114e-13	9.26994e-14	0	0
Apolipoprotein B-100	APOB	2239	APOB_N2239	tIHDLHLFIENIDFnk	HexNAc(4)Hex(4)NeuAc(1)		APOB_N2239_HexNAc(4)Hex(4)NeuAc(1)	5	4178.97	836.599	836.599	836.599	0.128022	1	9.49	725.7	684.2	684.2	3.26047e-10	3.06894e-11	0	0	1.01715e-07	6.62429e-09	0	0
Apolipoprotein B-100	APOB	2239	APOB_N2239	tIHDLHLFIENIDFnk	HexNAc(4)Hex(5)NeuAc(1)		APOB_N2239_HexNAc(4)Hex(5)NeuAc(1)	4	4341.02	1086.01	1086.01	1086.02	0.943787	5	15.1	979.5	880.1	880.1	7.96172e-16	1.54084e-16	0	0	2.48377e-13	4.46799e-14	0	0
Apolipoprotein B-100	APOB	2239	APOB_N2239	tIHDLHLFIENIDFnk	HexNAc(4)Hex(5)NeuAc(1)		APOB_N2239_HexNAc(4)Hex(5)NeuAc(1)	5	4341.02	869.01	869.009	869.012	0.412345	4	13.96	926.9	806.7	806.7	1.08947e-14	1.77887e-15	0	0	3.39875e-12	5.28199e-13	0	0
Apolipoprotein B-100	APOB	2239	APOB_N2239	tIHDLHLFIENIDFnk	HexNAc(4)Hex(5)NeuAc(2)		APOB_N2239_HexNAc(4)Hex(5)NeuAc(2)	4	4632.12	1158.78	1158.78	1158.8	2.96972	4	14.81	968	827.9	824.1	1.56144e-15	3.18876e-16	0	0	4.87114e-13	9.30739e-14	0	0
Apolipoprotein B-100	APOB	2239	APOB_N2239	tIHDLHLFIENIDFnk	HexNAc(4)Hex(5)NeuAc(2)		APOB_N2239_HexNAc(4)Hex(5)NeuAc(2)	5	4632.12	927.229	927.231	927.233	3.25325	5	13.7	921.8	847	779.9	2.00193e-14	3.505e-15	0	0	6.24532e-12	1.02878e-12	0	0
Apolipoprotein B-100	APOB	2779	APOB_N2779	iQSPLFTLDANADIGnGTTSANEAGIAASITAk	HexNAc(2)Hex(5)		APOB_N2779_HexNAc(2)Hex(5)	4	4907.38	1227.6	1227.6	1227.61	1.31007	5	12.91	832.6	767.5	767.5	1.23232e-13	1.97103e-14	0	0	3.84439e-11	5.91774e-12	0	0
Apolipoprotein B-100	APOB	2779	APOB_N2779	iQSPLFTLDANADIGnGTTSANEAGIAASITAk	HexNAc(4)Hex(3)		APOB_N2779_HexNAc(4)Hex(3)	4	4989.44	1248.11	1248.11	1248.12	3.69993	9	15.74	952.3	886.1	886.1	1.83477e-16	4.45546e-17	0	0	5.72384e-14	1.31846e-14	0	0
Apolipoprotein B-100	APOB	2779	APOB_N2779	iQSPLFTLDANADIGnGTTSANEAGIAASITAk	HexNAc(4)Hex(4)		APOB_N2779_HexNAc(4)Hex(4)	4	5151.49	1288.63	1288.62	1288.64	0.468797	12	14.74	915.9	832.5	832.5	1.83477e-15	4.022e-16	0	0	5.72384e-13	1.15945e-13	0	0
Apolipoprotein B-100	APOB	2779	APOB_N2779	iQSPLFTLDANADIGnGTTSANEAGIAASITAk	HexNAc(4)Hex(4)		APOB_N2779_HexNAc(4)Hex(4)	5	5151.49	1031.1	1031.1	1031.1	-2.30257	3	10.94	741.9	661	661	1.14069e-11	1.27539e-12	0	0	3.55854e-09	3.54414e-10	0	0
Apolipoprotein B-100	APOB	2779	APOB_N2779	iQSPLFTLDANADIGnGTTSANEAGIAASITAk	HexNAc(4)Hex(4)NeuAc(1)		APOB_N2779_HexNAc(4)Hex(4)NeuAc(1)	4	5442.58	1361.4	1361.4	1361.41	2.16384	8	14.35	912.5	855	855	4.51215e-15	7.98411e-16	0	0	1.40763e-12	2.32707e-13	0	0
Apolipoprotein B-100	APOB	2779	APOB_N2779	iQSPLFTLDANADIGnGTTSANEAGIAASITAk	HexNAc(4)Hex(4)NeuAc(1)		APOB_N2779_HexNAc(4)Hex(4)NeuAc(1)	5	5442.58	1089.32	1089.31	1089.33	0.318106	19	13.94	884.7	825.3	825.3	1.14069e-14	1.98788e-15	0	0	3.55854e-12	6.02754e-13	0	0
Apolipoprotein B-100	APOB	2779	APOB_N2779	iQSPLFTLDANADIGnGTTSANEAGIAASITAk	HexNAc(4)Hex(5)NeuAc(1)		APOB_N2779_HexNAc(4)Hex(5)NeuAc(1)	4	5604.64	1401.91	1401.91	1401.92	0.00765344	19	15.77	977.3	884.6	884.6	1.68768e-16	4.1155e-17	0	0	5.26497e-14	1.21707e-14	0	0
Apolipoprotein B-100	APOB	2779	APOB_N2779	iQSPLFTLDANADIGnGTTSANEAGIAASITAk	HexNAc(4)Hex(5)NeuAc(1)		APOB_N2779_HexNAc(4)Hex(5)NeuAc(1)	5	5604.64	1121.73	1121.72	1121.74	1.63793	26	14.94	925.3	879	879	1.14069e-15	2.35448e-16	0	0	3.55854e-13	6.90085e-14	0	0
Apolipoprotein B-100	APOB	2779	APOB_N2779	iQSPLFTLDANADIGnGTTSANEAGIAASITAk	HexNAc(4)Hex(5)NeuAc(2)		APOB_N2779_HexNAc(4)Hex(5)NeuAc(2)	4	5895.73	1474.69	1474.68	1474.69	0.0941542	20	14.74	936.6	831.3	767.2	1.83477e-15	4.02401e-16	0	0	5.72384e-13	1.1602e-13	0	0
Apolipoprotein B-100	APOB	2779	APOB_N2779	iQSPLFTLDANADIGnGTTSANEAGIAASITAk	HexNAc(4)Hex(5)NeuAc(2)		APOB_N2779_HexNAc(4)Hex(5)NeuAc(2)	5	5895.73	1179.95	1179.94	1179.96	-0.773011	129	14.12	886.4	847	847	7.66136e-15	1.2983e-15	0	0	2.39007e-12	3.85245e-13	0	0
Apolipoprotein B-100	APOB	2982	APOB_N2982	vNQNLVYESGSLnFSk	HexNAc(3)Hex(4)NeuAc(1)		APOB_N2982_HexNAc(3)Hex(4)NeuAc(1)	3	3805.77	1269.26	1269.26	1269.27	1.37248	3	14.79	987.7	774.9	774.9	1.62209e-15	3.2844e-16	0	0	5.06035e-13	9.54329e-14	0	0
Apolipoprotein B-100	APOB	2982	APOB_N2982	vNQNLVYESGSLnFSk	HexNAc(4)Hex(4)NeuAc(1)		APOB_N2982_HexNAc(4)Hex(4)NeuAc(1)	3	4008.85	1336.95	1336.94	1336.95	-3.75835	3	13.83	930	665.2	665.2	1.49205e-14	2.545e-15	0	0	4.65466e-12	7.6188e-13	0	0
Apolipoprotein B-100	APOB	2982	APOB_N2982	vNQNLVYESGSLnFSk	HexNAc(4)Hex(4)NeuAc(1)		APOB_N2982_HexNAc(4)Hex(4)NeuAc(1)	4	4008.85	1002.97	1002.96	1002.97	-0.893856	6	14.96	984.7	765.7	765.7	1.09599e-15	2.2735e-16	0	0	3.41909e-13	6.64822e-14	0	0
Apolipoprotein B-100	APOB	2982	APOB_N2982	vNQNLVYESGSLnFSk	HexNAc(4)Hex(5)		APOB_N2982_HexNAc(4)Hex(5)	3	3879.8	1293.94	1293.94	1293.94	1.24147	3	13.79	934.2	710.7	710.7	1.62209e-14	2.82861e-15	0	0	5.06035e-12	8.49066e-13	0	0
Apolipoprotein B-100	APOB	2982	APOB_N2982	vNQNLVYESGSLnFSk	HexNAc(4)Hex(5)		APOB_N2982_HexNAc(4)Hex(5)	4	3879.8	970.707	970.707	970.709	1.74751	6	14.79	975.6	755	755	1.6318e-15	3.4026e-16	0	0	5.09063e-13	9.81691e-14	0	0
Apolipoprotein B-100	APOB	2982	APOB_N2982	vNQNLVYESGSLnFSk	HexNAc(4)Hex(5)Fuc(1)NeuAc(1)		APOB_N2982_HexNAc(4)Hex(5)Fuc(1)NeuAc(1)	4	4316.96	1079.99	1080	1080	3.36116	1	10.48	773.7	585.7	585.7	3.33199e-11	3.42361e-12	0	0	1.03946e-08	8.49423e-10	0	0
Apolipoprotein B-100	APOB	2982	APOB_N2982	vNQNLVYESGSLnFSk	HexNAc(4)Hex(5)Fuc(1)NeuAc(2)		APOB_N2982_HexNAc(4)Hex(5)Fuc(1)NeuAc(2)	4	4608.05	1152.77	1152.77	1152.78	5.03816	2	11.27	841.4	604.1	21.3	5.38435e-12	6.71287e-13	0	0	1.67973e-09	1.81309e-10	0	0
Apolipoprotein B-100	APOB	2982	APOB_N2982	vNQNLVYESGSLnFSk	HexNAc(4)Hex(5)NeuAc(1)		APOB_N2982_HexNAc(4)Hex(5)NeuAc(1)	3	4170.9	1390.97	1390.97	1390.98	3.39801	9	11.48	848.1	662.7	662.7	3.31217e-12	3.88353e-13	0	0	1.03328e-09	1.06794e-10	0	0
Apolipoprotein B-100	APOB	2982	APOB_N2982	vNQNLVYESGSLnFSk	HexNAc(4)Hex(5)NeuAc(1)		APOB_N2982_HexNAc(4)Hex(5)NeuAc(1)	4	4170.9	1043.48	1043.48	1043.49	2.6977	11	13.7	941	683.1	683.1	2.01391e-14	3.5252e-15	0	0	6.28269e-12	1.03369e-12	0	0
Apolipoprotein B-100	APOB	2982	APOB_N2982	vNQNLVYESGSLnFSk	HexNAc(4)Hex(5)NeuAc(1)		APOB_N2982_HexNAc(4)Hex(5)NeuAc(1)	5	4170.9	834.986	834.989	834.989	3.99914	3	12.68	865.7	758.2	758.2	2.07151e-13	2.96775e-14	0	0	6.46238e-11	8.52878e-12	0	0
Apolipoprotein B-100	APOB	2982	APOB_N2982	vNQNLVYESGSLnFSk	HexNAc(4)Hex(5)NeuAc(2)		APOB_N2982_HexNAc(4)Hex(5)NeuAc(2)	3	4462	1488	1488	1488.01	1.76519	10	15.61	1001.6	761.2	664.3	2.46127e-16	5.66234e-17	0	0	7.67831e-14	1.62888e-14	0	0
Apolipoprotein B-100	APOB	2982	APOB_N2982	vNQNLVYESGSLnFSk	HexNAc(4)Hex(5)NeuAc(2)		APOB_N2982_HexNAc(4)Hex(5)NeuAc(2)	4	4462	1116.25	1116.25	1116.26	2.16673	27	12.96	883.3	656.8	652.1	1.09599e-13	1.75852e-14	0	0	3.41909e-11	5.39392e-12	0	0
Apolipoprotein B-100	APOB	2982	APOB_N2982	vNQNLVYESGSLnFSk	HexNAc(4)Hex(5)NeuAc(2)		APOB_N2982_HexNAc(4)Hex(5)NeuAc(2)	5	4462	893.205	893.205	893.209	2.84082	10	12.9	880.9	733.7	733.7	1.25206e-13	1.98029e-14	0	0	3.90598e-11	5.95051e-12	0	0
Apolipoprotein B-100	APOB	2982	APOB_N2982	vNQNLVYESGSLnFSk	HexNAc(4)Hex(6)Fuc(1)		APOB_N2982_HexNAc(4)Hex(6)Fuc(1)	4	4187.92	1047.73	1047.74	1047.74	3.86947	1	11.4	824.4	664.3	664.3	4.01298e-12	4.85567e-13	0	0	1.25191e-09	1.30414e-10	0	0
[truncated: 5,975 more rows]

## Sheet: Table S6 Consolidate glycoforms
Table S5. Summary of consolidated glycoforms and statistic analysis. All glycopeptides entries with different status (miss cleavage, methionine oxidation, sodium adducts, charge states) were consolidated into a single glycoform for each site.
[truncated: 3,185 more rows]

[truncated: 2 more sheets: Table S7 GlycanTraits, Tabel S8 released glycans]
